# Supplementary material for: Pervasive RNA Regulation of Metabolism Enhances the Root Colonization Ability of Nitrogen-Fixing Symbiotic α-Rhizobia
Source: mBio. 2022 Feb 15;13(1):e03576-21. doi: 10.1128/mbio.03576-21 (PMC8844928; doi:10.1128/mbio.03576-21)
Supplement: DATA SET S1 [file mbio.03576-21-sd001.xlsx]

## Sheet: Data analysis AbcR1
Normalization of read counts over the 5'/3' regions and coding sequences of mRNAs captured with AbcR1 and MS2AbcR1
				50+CDS					50-ATG-100					CDS					50-TGA-30
Gene ID	Length	Name	Product	Reads AbcR1	Reads MS2AbcR1	RPKM AbcR1	RPKM MS2AbcR1	log2 fold change	Reads AbcR1	Reads MS2AbcR1	RPKM AbcR1	RPKM MS2AbcR1	log2 fold change	Reads AbcR1	Reads MS2AbcR1	RPKM AbcR1	RPKM MS2AbcR1	log2 fold change	Reads AbcR1	Reads MS2AbcR1	RPKM AbcR1	RPKM MS2AbcR1	log2 fold change
AL591688_new	737	visN	Transcriptional regulator of motility genes, LuxR family	268	250	212.015	220.771	0.0583835	133	157	552.035	727.419	0.398027	5380	4538	4544.86	4279.3	-0.0868612	13	6	101.172	52.1239	-0.956789
SMa_ORF_1	386	SMa_ORF_1	HYPOTHETICAL PROTEIN	6	14	8.56783	22.3161	1.38108	3	6	12.4519	27.7994	1.15869	6	14	9.67765	25.2067	1.38108	3	8	23.3473	69.4986	1.57373
SMa_ORF_10	209	SMa_ORF_10	HYPOTHETICAL PROTEIN	10	2	24.0384	5.36669	-2.16324	6	2	24.9038	9.26648	-1.42627	6	2	17.8736	6.65058	-1.42627	6	1	46.6947	8.68732	-2.42627
SMa_ORF_11	257	SMa_ORF_11	HYPOTHETICAL PROTEIN	3	5	6.084	11.319	0.895654	2	3	8.30127	13.8997	0.743651	3	4	7.26765	10.8169	0.573726	2	2	15.5649	17.3746	0.158688
SMa_ORF_12	245	SMa_ORF_12	HYPOTHETICAL PROTEIN	7	6	14.7735	14.1353	-0.063704	3	4	12.4519	18.533	0.573726	6	6	15.2472	17.0201	0.158688	4	3	31.1298	26.062	-0.256349
SMa_ORF_13	269	SMa_ORF_13	HYPOTHETICAL PROTEIN	27	20	52.6962	43.5728	-0.274271	5	6	20.7532	27.7994	0.421723	21	15	48.6041	38.7539	-0.326738	19	12	147.866	104.248	-0.504277
SMa_ORF_14	311	SMa_ORF_14	HYPOTHETICAL PROTEIN	38	27	65.5364	51.9796	-0.334352	25	19	103.766	88.0316	-0.23724	32	24	64.0613	53.6324	-0.256349	7	6	54.4771	52.1239	-0.063704
SMa_ORF_15	155	SMa_ORF_15	HYPOTHETICAL PROTEIN	2	5	6.0741	16.9509	1.48062	0	4	0	18.533	2.15869	0	5	0	22.4189	2.48062	0	5	0	43.4366	2.48062
SMa_ORF_16	398	SMa_ORF_16	HYPOTHETICAL PROTEIN	5	28	6.94861	43.4366	2.64412	4	12	16.6025	55.5989	1.74365	4	27	6.25724	47.1473	2.91358	0	15	0	130.31	4.06558
SMa_ORF_17	200	SMa_ORF_17	HYPOTHETICAL PROTEIN	100	99	249.038	275.214	0.144189	85	88	352.804	407.725	0.208729	71	62	221.021	215.446	-0.0368624	34	27	264.603	234.558	-0.173887
SMa_ORF_18	116	SMa_ORF_18	HYPOTHETICAL PROTEIN	2	0	7.50115	0	N/A	2	0	8.30127	0	N/A	2	0	10.7344	0	N/A	2	0	15.5649	0	N/A
SMa_ORF_19	119	SMa_ORF_19	HYPOTHETICAL PROTEIN	9	2	33.156	8.22469	-2.01124	8	2	33.2051	9.26648	-1.84131	6	2	31.3914	11.6804	-1.42627	6	2	46.6947	17.3746	-1.42627
SMa_ORF_2	326	SMa_ORF_2	HYPOTHETICAL PROTEIN	4	14	6.62336	25.8771	1.96604	3	13	12.4519	60.2321	2.27417	4	13	7.63921	27.7142	1.85913	2	1	15.5649	8.68732	-0.841312
SMa_ORF_20	203	SMa_ORF_20	HYPOTHETICAL PROTEIN	7	6	17.226	16.4819	-0.063704	4	6	16.6025	27.7994	0.743651	5	6	15.3349	20.5415	0.421723	4	5	31.1298	43.4366	0.480617
SMa_ORF_21	170	SMa_ORF_21	HYPOTHETICAL PROTEIN	18	42	50.9396	132.679	1.38108	15	38	62.2596	176.063	1.49973	15	41	54.9349	167.614	1.60935	15	34	116.737	295.369	1.33926
SMa_ORF_22	206	SMa_ORF_22	HYPOTHETICAL PROTEIN	0	4	0	10.8592	2.15869	0	3	0	13.8997	1.74365	0	4	0	13.4949	2.15869	0	2	0	17.3746	1.15869
SMa_ORF_23	254	SMa_ORF_23	HYPOTHETICAL PROTEIN	17	37	34.8162	84.5871	1.28068	11	25	45.657	115.831	1.34311	16	33	39.2186	90.2935	1.20308	6	11	46.6947	95.5606	1.03316
SMa_ORF_24	137	SMa_ORF_24	HYPOTHETICAL PROTEIN	1	1	3.32939	3.7165	0.158688	1	1	4.15064	4.63324	0.158688	1	1	4.54449	5.07289	0.158688	1	0	7.78245	0	N/A
SMa_ORF_25	200	SMa_ORF_25	HYPOTHETICAL PROTEIN	16	28	39.8461	77.8384	0.966043	11	24	45.657	111.198	1.28422	13	27	40.4687	93.8231	1.21314	7	18	54.4771	156.372	1.52126
SMa_ORF_26	320	SMa_ORF_26	HYPOTHETICAL PROTEIN	1694	1610	2850.48	3024.13	0.0853152	1142	1121	4740.03	5193.86	0.131912	1661	1572	3231.66	3414.12	0.0792376	749	703	5829.05	6107.19	0.0672474
SMa_ORF_27	290	SMa_ORF_27	HYPOTHETICAL PROTEIN	82	52	150.155	106.292	-0.498424	64	38	265.641	176.063	-0.593384	79	47	169.604	112.636	-0.590503	27	15	210.126	130.31	-0.689308
SMa_ORF_28	269	SMa_ORF_28	HYPOTHETICAL PROTEIN	18	12	35.1308	26.1437	-0.426274	15	12	62.2596	55.5989	-0.16324	18	12	41.6607	31.0031	-0.426274	3	0	23.3473	0	N/A
SMa_ORF_29	179	SMa_ORF_29	HYPOTHETICAL PROTEIN	1	1	2.71876	3.03487	0.158688	1	1	4.15064	4.63324	0.158688	1	1	3.47819	3.8826	0.158688	1	0	7.78245	0	N/A
SMa_ORF_3	251	SMa_ORF_3	HYPOTHETICAL PROTEIN	16	19	33.0948	43.8695	0.406616	13	6	53.9583	27.7994	-0.956789	15	15	37.2069	41.533	0.158688	10	12	77.8245	104.248	0.421723
SMa_ORF_4	254	SMa_ORF_4	HYPOTHETICAL PROTEIN	6	7	12.2881	16.003	0.381081	4	4	16.6025	18.533	0.158688	6	7	14.707	19.1532	0.381081	3	7	23.3473	60.8113	1.38108
SMa_ORF_5	260	SMa_ORF_5	HYPOTHETICAL PROTEIN	0	2	0	4.48378	1.15869	0	2	0	9.26648	1.15869	0	2	0	5.34605	1.15869	0	2	0	17.3746	1.15869
SMa_ORF_6	275	SMa_ORF_6	HYPOTHETICAL PROTEIN	50	56	95.7839	119.751	0.322187	33	46	136.971	213.129	0.637856	43	51	97.3513	128.888	0.404849	16	14	124.519	121.623	-0.0339567
SMa_ORF_7	245	SMa_ORF_7	HYPOTHETICAL PROTEIN	0	2	0	4.71177	1.15869	0	2	0	9.26648	1.15869	0	2	0	5.67335	1.15869	0	1	0	8.68732	0.158688
SMa_ORF_8	191	SMa_ORF_8	HYPOTHETICAL PROTEIN	1	4	2.58338	11.535	2.15869	1	3	4.15064	13.8997	1.74365	1	2	3.25966	7.27734	1.15869	1	2	7.78245	17.3746	1.15869
SMa_ORF_9	311	SMa_ORF_9	HYPOTHETICAL PROTEIN	3	6	5.17392	11.551	1.15869	2	3	8.30127	13.8997	0.743651	2	3	4.00383	6.70404	0.743651	1	3	7.78245	26.062	1.74365
SMa0002	3104	fdoI	formate dehydrogenase major subunit (formate dehydrogenase alpha subunit)	323	337	63.7598	74.2582	0.219903	46	41	190.929	189.963	-0.00732154	308	322	61.7782	72.0958	0.222819	75	101	583.683	877.42	0.588081
SMa0005	992	fdoH	formate dehydrogenase-O iron-sulfur subunit	1963	2144	1172.89	1429.99	0.285933	142	186	589.391	861.783	0.5481	1929	2104	1210.67	1474.04	0.28397	197	196	1533.14	1702.72	0.151346
SMa0007	686	fdoI	formate dehydrogenase cytochrome B556 (FDO) subunit	288	274	243.624	258.731	0.0867955	255	257	1058.41	1190.74	0.16996	143	145	129.783	146.899	0.178726	11	5	85.6069	43.4366	-0.978815
SMa0009	920	fdhE	Formate dehydrogenase accessory protein FdhE	232	286	148.909	204.913	0.460579	25	20	103.766	92.6648	-0.16324	227	279	153.619	210.762	0.456261	75	97	583.683	842.67	0.529783
SMa0011	1400	selA	L-seryl-tRNA selenium transferase	90	125	38.6439	59.9126	0.63262	68	93	282.243	430.891	0.610384	55	76	24.4591	37.7278	0.625256	3	7	23.3473	60.8113	1.38108
SMa0013	872	SMa0013	hypothetical protein	21	19	14.1806	14.3218	0.0142985	6	11	24.9038	50.9656	1.03316	17	15	12.1378	11.955	-0.0218838	4	4	31.1298	34.7493	0.158688
SMa0015	2000	selB	Selenocysteine-specific elongation factor	34	31	10.326	10.5095	0.0254219	7	4	29.0545	18.533	-0.648667	32	27	9.96153	9.38231	-0.0864241	1	1	7.78245	8.68732	0.158688
SMa0017	557	SMa0017	hypothetical protein	10	19	10.2569	21.7541	1.08469	4	12	16.6025	55.5989	1.74365	10	16	11.1777	19.9637	0.83676	2	3	15.5649	26.062	0.743651
SMa0021	644	SMa0021	hypothetical protein	4	3	3.58845	3.00426	-0.256349	0	0	0	0	N/A	4	3	3.86705	3.23751	-0.256349	2	1	15.5649	8.68732	-0.841312
SMa0025	1067	SMa0025	hypothetical protein	15	47	8.36073	29.2429	1.80639	5	15	20.7532	69.4986	1.74365	12	46	7.00201	29.9619	2.09729	2	7	15.5649	60.8113	1.96604
SMa0026	377	SMa0026	hypothetical protein predicted by Glimmer	133	105	193.923	170.898	-0.182349	129	104	535.432	481.857	-0.152099	89	59	146.979	108.764	-0.434402	3	1	23.3473	8.68732	-1.42627
SMa0028	1049	selD	selenide water dikinase	241	200	136.529	126.476	-0.110345	7	6	29.0545	27.7994	-0.063704	219	186	129.979	123.229	-0.0769398	148	134	1151.8	1164.1	0.0153242
SMa0031	227	SMa0031	conserved hypothetical protein	5	7	11.2382	17.5628	0.644115	4	5	16.6025	23.1662	0.480617	4	6	10.9708	18.3697	0.743651	3	5	23.3473	43.4366	0.895654
SMa0034	1655	SMa0034	Serralysin-like metalloprotease	43	55	15.7018	22.4189	0.513783	4	12	16.6025	55.5989	1.74365	42	55	15.8	23.0962	0.547731	3	4	23.3473	34.7493	0.573726
SMa0036	1622	SMa0036	ABC transporter ATP-binding protein	342	218	127.349	90.6142	-0.49098	130	99	539.583	458.691	-0.234323	339	216	130.123	92.5505	-0.491566	10	3	77.8245	26.062	-1.57828
SMa0039	899	SMa0039	Transcriptional regulator LysR family	7	2	4.59238	1.46467	-1.64867	0	1	0	4.63324	0.158688	7	2	4.8478	1.54613	-1.64867	1	0	7.78245	0	N/A
SMa0041	989	SMa0041	quinone oxidoreductase and related zinc dependent oxidoreductases	0	1	0	0.668899	0.158688	0	0	0	0	N/A	0	1	0	0.702716	0.158688	0	0	0	0	N/A
SMa0044	266	SMa0044	conserved hypothetical protein	33	37	65.0179	81.3749	0.323748	21	24	87.1634	111.198	0.351333	25	33	58.5146	86.2201	0.559226	18	21	140.084	182.434	0.381081
SMa0045	749	cah	Carbonic anhydrase	10	5	7.79219	4.3491	-0.841312	3	1	12.4519	4.63324	-1.42627	6	2	4.98741	1.85577	-1.42627	1	0	7.78245	0	N/A
SMa0050	221	SMa0050	hypothetical protein	5	0	11.487	0	N/A	5	0	20.7532	0	N/A	4	0	11.2687	0	N/A	2	0	15.5649	0	N/A
SMa0052	206	SMa0052	hypothetical protein	4	0	9.72806	0	N/A	4	0	16.6025	0	N/A	1	0	3.02231	0	N/A	1	0	7.78245	0	N/A
SMa0056	1133	SMa0056	dehydratase/enolase	23	27	12.1046	15.8619	0.390014	19	26	78.8621	120.464	0.611201	21	22	11.5397	13.4949	0.225803	0	0	0	0	N/A
SMa0058	1196	SMa0058	N-acylglucosamine 2-epimerase family protein	22	35	10.9929	19.5221	0.82854	0	0	0	0	N/A	20	33	10.4113	19.176	0.881154	11	22	85.6069	191.121	1.15869
SMa0059	785	SMa0059	dehydrogenase related to short chain alcohol dehydrogenases	6	4	4.47374	3.32927	-0.426274	3	2	12.4519	9.26648	-0.426274	5	4	3.96558	3.54133	-0.16324	0	0	0	0	N/A
SMa0060	935	SMa0060	gluconolactonase/regucalcin homolog	7	23	4.42454	16.2281	1.8749	0	17	0	78.7651	4.24615	6	21	3.99527	15.6093	1.96604	1	0	7.78245	0	N/A
SMa0062	689	SMa0062	Transcriptional regulator GntR family	14	9	11.7948	8.46397	-0.478742	2	1	8.30127	4.63324	-0.841312	8	5	7.22898	5.04344	-0.519383	2	2	15.5649	17.3746	0.158688
SMa0063	734	SMa0063	Transcriptional regulator GntR family	22	19	17.4708	16.8428	-0.0528157	15	8	62.2596	37.0659	-0.748202	21	19	17.8127	17.9901	0.0142985	3	7	23.3473	60.8113	1.38108
SMa0064	1202	SMa0064	dehydratase/enolase	13	16	6.46465	8.88161	0.458249	4	7	16.6025	32.4327	0.966043	12	13	6.2156	7.51649	0.274166	2	2	15.5649	17.3746	0.158688
SMa0065	692	SMa0065	Transcriptional regulator GntR family	11	15	9.22985	14.0496	0.606147	8	7	33.2051	32.4327	-0.0339567	9	12	8.09734	12.0518	0.573726	2	5	15.5649	43.4366	1.48062
SMa0067	962	SMa0067	ABC transporter periplasmic solute-binding protein	21	36	12.9195	24.7228	0.936296	5	20	20.7532	92.6648	2.15869	21	36	13.591	26.0078	0.936296	1	4	7.78245	34.7493	2.15869
SMa0070	983	SMa0070	ABC transporter permease	2	6	1.20541	4.0367	1.74365	0	0	0	0	N/A	2	5	1.26673	3.53503	1.48062	0	2	0	17.3746	1.15869
SMa0072	731	SMa0072	ABC transporter ATP-binding protein	1	7	0.797177	6.22907	2.96604	0	3	0	13.8997	1.74365	1	7	0.851704	6.65513	2.96604	0	0	0	0	N/A
SMa0074	758	SMa0074	dehydrogenase related to short chain alcohol dehydrogenases	1	2	0.770539	1.72026	1.15869	0	1	0	4.63324	0.158688	1	2	0.821366	1.83374	1.15869	0	0	0	0	N/A
SMa0077	887	SMa0077	conserved hypothetical protein	6	6	3.98674	4.45028	0.158688	0	0	0	0	N/A	6	6	4.21147	4.70115	0.158688	0	0	0	0	N/A
SMa0078	1022	SMa0078	Transcriptional regulator LacI family	38	16	22.0696	10.3729	-1.08924	6	4	24.9038	18.533	-0.426274	38	15	23.1493	10.2004	-1.18235	2	3	15.5649	26.062	0.743651
SMa0079	668	SMa0079	ABC transporter permease	2	12	1.73425	11.6154	2.74365	1	10	4.15064	46.3324	3.48062	2	12	1.86406	12.4848	2.74365	0	1	0	8.68732	0.158688
SMa0081	656	SMa0081	ABC transporter permease	1	23	0.881863	22.6412	4.68225	0	1	0	4.63324	0.158688	1	16	0.949079	16.9509	4.15869	1	12	7.78245	104.248	3.74365
SMa0082	815	SMa0082	ABC transporter periplasmic solute-binding protein	48	76	34.5487	61.0623	0.821653	5	31	20.7532	143.63	2.79096	44	72	33.6125	61.3975	0.869182	19	12	147.866	104.248	-0.504277
SMa0083	779	SMa0083	ABC transporter ATP-binding protein	33	30	24.7837	25.1503	0.0211849	23	16	95.4647	74.1318	-0.364874	25	23	19.9806	20.5195	0.0383942	2	6	15.5649	52.1239	1.74365
SMa0085	953	SMa0085	dehydrogenase	64	51	39.7269	35.3383	-0.168886	3	5	12.4519	23.1662	0.895654	47	34	30.7051	24.7949	-0.308438	18	14	140.084	121.623	-0.203882
SMa0087	332	SMa0087	conserved hypothetical protein	57	55	92.9004	100.063	0.107158	47	45	195.08	208.496	0.0959527	48	51	90.0138	106.76	0.246151	13	10	101.172	86.8732	-0.219823
SMa0089	398	SMa0089	conserved hypothetical protein	10	14	13.8972	21.7183	0.644115	3	7	12.4519	32.4327	1.38108	5	13	7.82155	22.7005	1.5372	2	5	15.5649	43.4366	1.48062
SMa0091	695	SMa0091	conserved hypothetical protein	10	3	8.35699	2.7986	-1.57828	7	3	29.0545	13.8997	-1.0637	9	3	8.06239	2.99994	-1.42627	2	0	15.5649	0	N/A
SMa0093	851	SMa0093	Branched-chain amino acid aminotransferase	16	34	11.0561	26.2259	1.24615	6	20	24.9038	92.6648	1.89565	14	29	10.2425	23.6834	1.20931	2	4	15.5649	34.7493	1.15869
SMa0095	1037	SMa0095	D-aminopeptidase	25	15	14.3191	9.59042	-0.578277	5	6	20.7532	27.7994	0.421723	22	11	13.2084	7.37208	-0.841312	7	1	54.4771	8.68732	-2.64867
SMa0097	941	SMa0097	Transcriptional regulator LysR family	17	15	10.6802	10.5195	-0.0218838	7	7	29.0545	32.4327	0.158688	17	15	11.2477	11.0784	-0.0218838	2	4	15.5649	34.7493	1.15869
SMa0101	1625	SMa0101	Amidohydrolase	784	2540	291.412	1053.89	1.85459	506	1605	2100.22	7436.35	1.82405	778	2517	298.08	1076.48	1.85255	13	112	101.172	972.98	3.2656
SMa0104	1592	SMa0104	ABC transporter periplasmic solute-binding protein	538	2256	203.993	954.865	2.22678	36	164	149.423	759.851	2.34632	534	2219	208.835	968.702	2.21369	4	49	31.1298	425.679	3.7734
SMa0105	935	SMa0105	ABC transporter permease	22	94	13.9057	66.3235	2.25385	4	13	16.6025	60.2321	1.85913	19	82	12.6517	60.9506	2.26831	8	36	62.2596	312.744	2.32861
SMa0106	821	SMa0106	ABC transporter permease	26	68	18.5849	54.2584	1.54571	14	40	58.1089	185.33	1.67326	24	51	18.2001	43.1721	1.24615	1	2	7.78245	17.3746	1.15869
SMa0108	914	SMa0108	ABC transporter ATP-binding protein	59	206	38.1049	148.514	1.96255	3	7	12.4519	32.4327	1.38108	58	203	39.5083	154.357	1.96604	4	15	31.1298	130.31	2.06558
SMa0110	962	SMa0110	ABC transporter ATP-binding protein	20	82	12.3043	56.3131	2.19431	6	19	24.9038	88.0316	1.82165	18	76	11.6494	54.9053	2.23669	1	8	7.78245	69.4986	3.15869
SMa0112	431	SMa0112	conserved hypothetical protein	0	0	0	0	N/A	0	0	0	0	N/A	0	0	0	0	N/A	0	0	0	0	N/A
SMa0113	2561	SMa0113	Sensor histidine kinase	240	230	57.2282	61.2205	0.0972879	38	54	157.724	250.195	0.665648	240	229	58.3455	62.1444	0.0910016	5	10	38.9122	86.8732	1.15869
SMa0114	362	SMa0114	two-component response regulator	13	17	19.645	28.6766	0.545712	6	14	24.9038	64.8654	1.38108	9	13	15.4789	24.9581	0.689203	5	4	38.9122	34.7493	-0.16324
SMa0116	917	SMa0116	DnaJ/CbpA-type protein	5	3	3.21921	2.15611	-0.578277	2	0	8.30127	0	N/A	5	3	3.39474	2.27367	-0.578277	0	0	0	0	N/A
SMa0117	338	SMa0117	hypothetical protein	0	3	0	5.3736	1.74365	0	1	0	4.63324	0.158688	0	2	0	4.11234	1.15869	0	1	0	8.68732	0.158688
SMa0118	527	SMa0118	hypothetical protein	738	553	796.318	666.078	-0.257653	168	97	697.307	449.424	-0.633716	733	547	865.963	721.361	-0.263584	247	216	1922.26	1876.46	-0.0347913
SMa0121	167	SMa0121	hypothetical protein	4	25	11.4764	80.0675	2.80254	2	6	8.30127	27.7994	1.74365	1	4	3.72812	16.6464	2.15869	1	1	7.78245	8.68732	0.158688
SMa0123	383	SMa0123	hypothetical protein	5	13	7.18933	20.8656	1.5372	4	8	16.6025	37.0659	1.15869	3	11	4.87673	19.9604	2.03316	1	5	7.78245	43.4366	2.48062
SMa0124	1634	groEL3	60 kDa chaperonin	127	180	46.9535	74.2859	0.661857	17	19	70.5608	88.0316	0.319153	126	176	48.0092	74.8577	0.64084	4	6	31.1298	52.1239	0.743651
SMa0125	317	groES3	10 kDa chaperonin	25	37	42.4111	70.0667	0.724286	20	28	83.0127	129.731	0.644115	24	37	47.1366	81.1182	0.783179	7	14	54.4771	121.623	1.15869
SMa0126	209	cspA8	CspA8 Cold shock family protein	0	1	0	2.68334	0.158688	0	1	0	4.63324	0.158688	0	1	0	3.32529	0.158688	0	1	0	8.68732	0.158688
SMa0128	380	SMa0128	hypothetical protein	1	0	1.4479	0	N/A	0	0	0	0	N/A	1	0	1.63841	0	N/A	1	0	7.78245	0	N/A
SMa0130	1010	SMa0130	Fatty acid desaturase	1	1	0.587354	0.655647	0.158688	1	0	4.15064	0	N/A	0	1	0	0.688105	0.158688	0	1	0	8.68732	0.158688
SMa0132	287	SMa0132	hypothetical protein	1	1	1.84746	2.06227	0.158688	0	1	0	4.63324	0.158688	1	1	2.16932	2.42155	0.158688	1	0	7.78245	0	N/A
SMa0134	605	SMa0134	conserved hypothetical protein	54	47	51.3285	49.8692	-0.0416102	8	16	33.2051	74.1318	1.15869	52	44	53.5124	50.5444	-0.0823197	21	18	163.431	156.372	-0.063704
SMa0136	2012	SMa0136	conserved hypothetical protein	21	15	6.34069	5.05567	-0.326738	0	2	0	9.26648	1.15869	21	15	6.49826	5.18131	-0.326738	15	9	116.737	78.1859	-0.578277
SMa0137	2201	SMa0137	Diguanylate cyclase/phosphodiesterase	88	90	24.3396	27.7871	0.19111	7	14	29.0545	64.8654	1.15869	81	87	22.9124	27.471	0.261782	30	18	233.473	156.372	-0.578277
SMa0139	320	SMa0139	conserved hypothetical protein	21	24	35.3365	45.0802	0.351333	18	22	74.7115	101.931	0.448195	16	17	31.1298	36.9211	0.246151	3	2	23.3473	17.3746	-0.426274
SMa0142	1400	SMa0142	extracellular serine protease	17	17	7.2994	8.14811	0.158688	8	5	33.2051	23.1662	-0.519383	17	17	7.56009	8.43912	0.158688	1	0	7.78245	0	N/A
SMa0143	542	rpoE6	RNA polymerase ECF sigma factor	10	23	10.5168	27.0011	1.36032	7	6	29.0545	27.7994	-0.063704	10	18	11.487	23.0807	1.00669	1	8	7.78245	69.4986	3.15869
SMa0144	785	SMa0144	hypothetical protein	20	22	14.9125	18.311	0.296192	4	16	16.6025	74.1318	2.15869	18	18	14.2761	15.936	0.158688	2	1	15.5649	8.68732	-0.841312
SMa0146	524	SMa0146	hypothetical protein	1	1	1.08466	1.21078	0.158688	0	0	0	0	N/A	0	0	0	0	N/A	0	0	0	0	N/A
SMa0148	713	SMa0148	conserved hypothetical protein	3	1	2.44795	0.91086	-1.42627	1	1	4.15064	4.63324	0.158688	3	1	2.61962	0.974735	-1.42627	2	0	15.5649	0	N/A
SMa0149	482	SMa0149	conserved hypothetical protein	750	630	877.719	823.01	-0.0928504	514	427	2133.43	1978.39	-0.108844	744	622	961.019	896.849	-0.0996996	63	45	490.294	390.93	-0.326738
SMa0150	1526	SMa0150	fatty acid CoA ligase	9	8	3.55543	3.52785	-0.0112366	0	3	0	13.8997	1.74365	9	8	3.67193	3.64344	-0.0112366	1	1	7.78245	8.68732	0.158688
SMa0151	2729	SMa0151	hypothetical protein	2	5	0.448072	1.25042	1.48062	0	1	0	4.63324	0.158688	2	5	0.456281	1.27333	1.48062	0	1	0	8.68732	0.158688
SMa0155	569	SMa0155	hypothetical protein	1	6	1.00581	6.73654	2.74365	1	3	4.15064	13.8997	1.74365	0	4	0	4.88567	2.15869	0	1	0	8.68732	0.158688
SMa0157	1004	SMa0157	ABC transporter periplasmic solute-binding protein	7	35	4.13489	23.0783	2.48062	2	15	8.30127	69.4986	3.06558	7	33	4.34081	22.8432	2.39573	1	3	7.78245	26.062	1.74365
SMa0160	674	SMa0160	Transcriptional regulator GntR family	27	42	23.2183	40.3169	0.796118	19	29	78.8621	134.364	0.768742	27	42	24.9408	43.3077	0.796118	2	2	15.5649	17.3746	0.158688
SMa0162	245	SMa0162	hypothetical protein	0	1	0	2.35588	0.158688	0	1	0	4.63324	0.158688	0	0	0	0	N/A	0	0	0	0	N/A
SMa0163	1400	pilQ2	PilQ2 pilus assembly protein	33	46	14.1694	22.0478	0.637856	13	20	53.9583	92.6648	0.780177	32	45	14.2308	22.3388	0.650542	7	12	54.4771	104.248	0.936296
SMa0164	296	SMa0164	hypothetical protein	15	66	26.9911	132.57	2.29619	11	22	45.657	101.931	1.15869	14	51	29.4471	119.744	2.02376	8	40	62.2596	347.493	2.48062
SMa0166	530	SMa0166	conserved hypothetical protein	11	80	11.8078	95.8601	3.02118	4	66	16.6025	305.794	4.20308	9	70	10.5724	91.7906	3.11805	3	11	23.3473	95.5606	2.03316
SMa0168	812	SMa0168	conserved hypothetical protein	11	17	7.94496	13.7062	0.78672	5	7	20.7532	32.4327	0.644115	10	16	7.66743	13.6943	0.83676	4	4	31.1298	34.7493	0.158688
SMa0169	785	SMa0169	putative methyltransferase	12	22	8.94748	18.311	1.03316	5	8	20.7532	37.0659	0.83676	9	20	7.13804	17.7066	1.31069	5	9	38.9122	78.1859	1.00669
SMa0171	764	SMa0171	conserved hypothetical protein	6	5	4.58916	4.26896	-0.104346	5	2	20.7532	9.26648	-1.16324	5	5	4.07458	4.54834	0.158688	0	1	0	8.68732	0.158688
SMa0172	920	SMa0172	conserved hypothetical protein	14	25	8.98592	17.912	0.99519	3	7	12.4519	32.4327	1.38108	12	21	8.12081	15.8638	0.966043	3	4	23.3473	34.7493	0.573726
SMa0175	1082	SMa0175	conserved hypothetical protein	1	6	0.549996	3.68367	2.74365	0	5	0	23.1662	2.48062	1	6	0.575412	3.8539	2.74365	1	0	7.78245	0	N/A
SMa0179	917	SMa0179	Transcriptional regulator LysR family	4	5	2.57537	3.59352	0.480617	0	2	0	9.26648	1.15869	4	5	2.71579	3.78945	0.480617	0	0	0	0	N/A
SMa0180	872	SMa0180	epimerase	187	274	126.275	206.536	0.709826	7	5	29.0545	23.1662	-0.326738	186	274	132.801	218.379	0.717562	98	147	762.68	1277.04	0.743651
SMa0181	203	cspA7	CspA7 cold shock protein	129	273	317.45	749.926	1.24022	111	253	460.721	1172.21	1.34727	124	268	380.305	917.518	1.27058	82	185	638.161	1607.16	1.33252
SMa0185	1544	SMa0185	conserved hypothetical protein	89	57	34.7622	24.8521	-0.484155	5	6	20.7532	27.7994	0.421723	89	56	35.888	25.2067	-0.50969	2	4	15.5649	34.7493	1.15869
SMa0187	953	SMa0187	dehydrogenase related to short chain alcohol dehydrogenases	9	7	5.5866	4.85035	-0.203882	8	4	33.2051	18.533	-0.841312	9	6	5.87971	4.37557	-0.426274	1	1	7.78245	8.68732	0.158688
SMa0189	443	SMa0189	hypothetical protein	7	14	8.8401	19.7359	1.15869	3	4	12.4519	18.533	0.573726	6	14	8.43245	21.9634	1.38108	1	7	7.78245	60.8113	2.96604
SMa0190	629	SMa0190	putative transcriptional regulator	10	7	9.1693	7.1648	-0.355885	6	5	24.9038	23.1662	-0.104346	10	7	9.89818	7.73434	-0.355885	1	0	7.78245	0	N/A
SMa0191	530	SMa0191	conserved hypothetical protein	17	10	18.2485	11.9825	-0.606846	4	4	16.6025	18.533	0.158688	14	9	16.4459	11.8016	-0.478742	4	1	31.1298	8.68732	-1.84131
SMa0193	326	SMa0193	conserved hypothetical protein	8	2	13.2467	3.69673	-1.84131	5	1	20.7532	4.63324	-2.16324	8	1	15.2784	2.13186	-2.84131	4	0	31.1298	0	N/A
SMa0196	914	SMa0196	gluconolactonase	0	5	0	3.6047	2.48062	0	0	0	0	N/A	0	5	0	3.80189	2.48062	0	4	0	34.7493	2.15869
SMa0197	947	SMa0197	ABC transporter permease	6	1	3.74681	0.697077	-2.42627	2	0	8.30127	0	N/A	6	1	3.94464	0.733882	-2.42627	0	0	0	0	N/A
SMa0198	947	SMa0198	ABC transporter permease	4	1	2.49788	0.697077	-1.84131	1	0	4.15064	0	N/A	4	1	2.62976	0.733882	-1.84131	1	0	7.78245	0	N/A
SMa0199	1463	SMa0199	ABC transporter ATP-binding protein	10	5	4.11497	2.29671	-0.841312	1	0	4.15064	0	N/A	10	5	4.25561	2.37521	-0.841312	1	0	7.78245	0	N/A
SMa0203	1016	SMa0203	ABC transporter periplasmic solute-binding protein	4	10	2.33619	6.51957	1.48062	1	5	4.15064	23.1662	2.48062	4	9	2.45116	6.15637	1.32861	1	0	7.78245	0	N/A
SMa0204	1247	SMa0204	sensor histidine kinase	49	24	23.5213	12.8602	-0.871059	9	4	37.3557	18.533	-1.01124	45	21	22.4674	11.7039	-0.940847	3	1	23.3473	8.68732	-1.42627
SMa0206	722	SMa0206	Response regulator	15	13	12.0971	11.7031	-0.0477625	5	1	20.7532	4.63324	-2.16324	13	13	11.2102	12.5136	0.158688	2	1	15.5649	8.68732	-0.841312
SMa0209	1088	SMa0209	conserved hypothetical protein	11	7	6.01806	4.27496	-0.493388	1	2	4.15064	9.26648	1.15869	11	7	6.29462	4.47142	-0.493388	0	0	0	0	N/A
SMa0210	266	SMa0210	hypothetical protein	0	0	0	0	N/A	0	0	0	0	N/A	0	0	0	0	N/A	0	0	0	0	N/A
SMa0211	194	SMa0211	hypothetical protein	1	0	2.55162	0	N/A	1	0	4.15064	0	N/A	1	0	3.20926	0	N/A	0	0	0	0	N/A
SMa0214	842	kduI	putative KduI DKI isomerase	11	7	7.67775	5.45393	-0.493388	1	0	4.15064	0	N/A	10	7	7.39425	5.77779	-0.355885	2	1	15.5649	8.68732	-0.841312
SMa0216	740	SMa0216	ABC transporter ATP-binding protein	1	0	0.788096	0	N/A	0	0	0	0	N/A	0	0	0	0	N/A	0	0	0	0	N/A
SMa0217	1079	SMa0217	ABC transporter permease	2	1	1.10292	0.615577	-0.841312	0	1	0	4.63324	0.158688	2	1	1.15402	0.644102	-0.841312	0	0	0	0	N/A
SMa0218	950	SMa0218	ABC transporter periplasmic solute-binding protein	1	5	0.622596	3.47493	2.48062	0	1	0	4.63324	0.158688	1	5	0.655364	3.65782	2.48062	0	1	0	8.68732	0.158688
SMa0220	1514	SMa0220	NAD-dependent aldehyde dehydrogenase	7	14	2.78655	6.2211	1.15869	1	0	4.15064	0	N/A	6	14	2.46735	6.42655	1.38108	0	2	0	17.3746	1.15869
SMa0222	728	SMa0222	Transcriptional regulator GntR family	2487	2694	1990.23	2406.55	0.274032	1249	1324	5184.15	6134.41	0.242818	2409	2616	2060.21	2497.37	0.277617	141	125	1097.32	1085.92	-0.0150787
SMa0223	785	SMa0223	Transcriptional regulator TetR family	16	26	11.93	21.6403	0.859128	2	2	8.30127	9.26648	0.158688	14	20	11.1036	17.7066	0.673262	8	13	62.2596	112.935	0.859128
SMa0224	1472	SMa0224	Permease MFS	1	2	0.409064	0.913254	1.15869	0	0	0	0	N/A	1	1	0.422959	0.472137	0.158688	0	0	0	0	N/A
SMa0226	992	SMa0226	dehydrogenase	21	13	12.5475	8.67065	-0.533189	1	2	4.15064	9.26648	1.15869	20	13	12.5523	9.10768	-0.4628	0	0	0	0	N/A
SMa0228	1346	gdhA	NADP-specific glutamate dehydrogenase	147	114	65.5599	56.7539	-0.208094	37	31	153.574	143.63	-0.0965686	145	112	67.0701	57.8294	-0.213866	26	11	202.344	95.5606	-1.08232
SMa0229	422	SMa0229	conserved hypothetical protein	55	62	72.5482	91.2905	0.331525	35	27	145.272	125.097	-0.215707	39	49	57.5385	80.6974	0.487996	16	17	124.519	147.685	0.246151
SMa0232	551	SMa0232	conserved hypothetical protein	15	17	15.539	19.6585	0.339261	7	9	29.0545	41.6992	0.521258	14	17	15.8191	21.4424	0.438796	6	4	46.6947	34.7493	-0.426274
SMa0233	1391	otsA	OtsA trehalose-6-phosphate synthase	39	24	16.8503	11.5751	-0.541751	1	2	4.15064	9.26648	1.15869	19	10	8.50418	4.9963	-0.767311	14	6	108.954	52.1239	-1.0637
SMa0235	1778	SMa0235	dihydroxy-acid dehydratase	343	311	116.822	118.239	0.0173944	7	3	29.0545	13.8997	-1.0637	338	307	118.356	120	0.0199038	12	16	93.3893	138.997	0.573726
SMa0237	881	SMa0237	dehydrogenase	48	45	32.0995	33.5922	0.065579	15	23	62.2596	106.565	0.77536	46	42	32.5078	33.1321	0.0274439	7	3	54.4771	26.062	-1.0637
SMa0241	983	SMa0241	epimerase	32	44	19.2866	29.6025	0.61812	6	6	24.9038	27.7994	0.158688	31	43	19.6342	30.4012	0.630757	8	13	62.2596	112.935	0.859128
SMa0244	1445	SMa0244	Dehydrogenase FAD-dependent	384	387	159.918	179.906	0.169916	5	8	20.7532	37.0659	0.83676	379	385	163.297	185.169	0.181349	65	52	505.859	451.741	-0.16324
SMa0246	710	SMa0246	Transcriptional regulator GntR family	74	53	60.6212	48.4661	-0.322845	60	41	249.038	189.963	-0.39065	56	40	49.1061	39.1541	-0.326738	4	3	31.1298	26.062	-0.256349
SMa0247	1196	SMa0247	conserved hypothetical protein	84	55	41.9727	30.6776	-0.452269	28	10	116.218	46.3324	-1.32674	81	54	42.1658	31.379	-0.426274	7	8	54.4771	69.4986	0.351333
SMa0249	533	SMa0249	TRAP-type small permease component	27	24	28.8338	28.6101	-0.0112366	13	12	53.9583	55.5989	0.0432112	21	16	24.53	20.8626	-0.233629	6	6	46.6947	52.1239	0.158688
SMa0250	1277	SMa0250	TRAP-type large permease component	41	40	19.2362	20.9491	0.123064	11	9	45.657	41.6992	-0.130818	35	26	17.0641	14.1501	-0.270155	1	3	7.78245	26.062	1.74365
SMa0252	1004	SMa0252	TRAP-type periplasmic solute-binding protein	919	739	542.851	487.281	-0.155802	44	39	182.628	180.696	-0.015341	919	738	569.886	510.856	-0.157756	59	48	459.164	416.992	-0.138992
SMa0254	680	SMa0254	conserved hypothetical protein	43	51	36.6734	48.5538	0.404849	22	18	91.314	83.3983	-0.130818	43	44	39.37	44.9697	0.191855	4	22	31.1298	191.121	2.61812
SMa0255	977	SMa0255	conserved hypothetical protein	53	83	32.1301	56.1673	0.805807	20	52	83.0127	240.928	1.5372	51	78	32.4999	55.4851	0.771665	2	5	15.5649	43.4366	1.48062
SMa0257	2093	SMa0257	oxidoreductase	53	55	15.3978	17.8368	0.212128	2	4	8.30127	18.533	1.15869	51	55	15.1707	18.2629	0.267623	3	0	23.3473	0	N/A
SMa0259	845	SMa0259	conserved hypothetical protein	8	8	5.5651	6.21216	0.158688	3	3	12.4519	13.8997	0.158688	7	8	5.1576	6.57975	0.351333	1	3	7.78245	26.062	1.74365
SMa0260	1463	gabD3	GabD3 succinate-semialdehyde dehdyrogenase	15	9	6.17246	4.13409	-0.578277	2	1	8.30127	4.63324	-0.841312	14	7	5.95785	3.32529	-0.841312	1	1	7.78245	8.68732	0.158688
SMa0263	1199	SMa0263	alcohol dehydrogenase	9	5	4.48628	2.78217	-0.689308	0	2	0	9.26648	1.15869	9	5	4.67336	2.89819	-0.689308	0	1	0	8.68732	0.158688
SMa0265	1004	SMa0265	dehydrogenase	0	1	0	0.659379	0.158688	0	0	0	0	N/A	0	0	0	0	N/A	0	0	0	0	N/A
SMa0267	692	SMa0267	Transcriptional regulator GntR family	9	5	7.5517	4.68319	-0.689308	3	2	12.4519	9.26648	-0.426274	7	4	6.29793	4.01726	-0.648667	2	1	15.5649	8.68732	-0.841312
SMa0270	1592	SMa0270	ABC transporter ATP-binding protein	41	37	15.5459	15.6605	0.0105898	4	4	16.6025	18.533	0.158688	40	35	15.6431	15.2792	-0.0339567	7	9	54.4771	78.1859	0.521258
SMa0271	995	SMa0271	ABC transporter permease	19	23	11.3199	15.2963	0.434323	9	14	37.3557	64.8654	0.796118	18	19	11.263	13.2711	0.236691	1	2	7.78245	17.3746	1.15869
SMa0273	965	SMa0273	ABC transporter periplasmic solute-binding protein	7	15	4.29376	10.2707	1.25822	1	4	4.15064	18.533	2.15869	7	15	4.51624	10.8029	1.25822	1	2	7.78245	17.3746	1.15869
SMa0275	587	SMa0275	conserved hypothetical protein	13	12	12.706	13.0924	0.0432112	1	4	4.15064	18.533	2.15869	13	12	13.7883	14.2075	0.0432112	7	3	54.4771	26.062	-1.0637
SMa0277	350	SMa0277	conserved hypothetical protein	435	545	677.073	946.918	0.483929	323	371	1340.66	1718.93	0.358573	415	523	738.221	1038.51	0.492388	141	224	1097.32	1945.96	0.826492
SMa0279	611	SMa0279	conserved hypothetical protein	1	0	0.9419	0	N/A	1	0	4.15064	0	N/A	1	0	1.01898	0	N/A	0	0	0	0	N/A
SMa0280	788	SMa0280	conserved hypothetical protein	7	3	5.20068	2.48802	-1.0637	6	1	24.9038	4.63324	-2.42627	6	3	4.74058	2.64589	-0.841312	0	0	0	0	N/A
SMa0281	404	SMa0281	Transcriptional regulator MerR/CueR family	14	12	19.199	18.3697	-0.063704	11	3	45.657	13.8997	-1.71578	14	12	21.5751	20.6431	-0.063704	3	8	23.3473	69.4986	1.57373
SMa0285	224	SMa0285	conserved hypothetical protein	4	4	9.08899	10.1458	0.158688	2	4	8.30127	18.533	1.15869	4	4	11.1178	12.4105	0.158688	4	2	31.1298	17.3746	-0.841312
SMa0286	461	SMa0286	hypothetical protein	13	5	15.839	6.80025	-1.21982	8	4	33.2051	18.533	-0.841312	12	5	16.2064	7.53781	-1.10435	1	0	7.78245	0	N/A
SMa0287	446	SMa0287	conserved hypothetical protein	15	8	18.8285	11.2095	-0.748202	9	4	37.3557	18.533	-1.01124	13	7	18.1474	10.9079	-0.734396	4	2	31.1298	17.3746	-0.841312
SMa0288	836	SMa0288	conserved hypothetical protein	17	10	11.946	7.84409	-0.606846	4	1	16.6025	4.63324	-1.84131	16	9	11.9157	7.48191	-0.671387	7	3	54.4771	26.062	-1.0637
SMa0291	311	SMa0291	conserved hypothetical protein	34	64	58.6378	123.211	1.07123	19	34	78.8621	157.53	0.998224	30	55	60.0575	122.907	1.03316	16	34	124.519	295.369	1.24615
SMa0293	395	SMa0293	conserved hypothetical protein	3	3	4.19727	4.6853	0.158688	0	2	0	9.26648	1.15869	3	3	4.72857	5.27837	0.158688	3	1	23.3473	8.68732	-1.42627
SMa0298	1814	SMa0298	ABC transporter ATP-binding protein	27	19	9.01828	7.08408	-0.348272	2	1	8.30127	4.63324	-0.841312	27	19	9.26686	7.27935	-0.348272	0	2	0	17.3746	1.15869
SMa0299	887	SMa0299	ABC transporter permease	2	1	1.32891	0.741714	-0.841312	0	0	0	0	N/A	2	1	1.40382	0.783524	-0.841312	0	0	0	0	N/A
SMa0300	953	SMa0300	ABC transporter permease	4	1	2.48293	0.692907	-1.84131	3	1	12.4519	4.63324	-1.42627	3	1	1.9599	0.729261	-1.42627	0	0	0	0	N/A
SMa0301	668	SMa0301	hypothetical protein	3	1	2.60137	0.967947	-1.42627	1	0	4.15064	0	N/A	3	1	2.79609	1.0404	-1.42627	2	1	15.5649	8.68732	-0.841312
SMa0302	1526	SMa0302	ABC transporter periplasmic solute-binding protein	14	35	5.53067	15.4343	1.48062	1	21	4.15064	97.298	4.55101	14	35	5.71189	15.94	1.48062	0	1	0	8.68732	0.158688
SMa0303	878	SMa0303	Transcriptional regulator LysR family	37	23	24.8233	17.2249	-0.527203	5	0	20.7532	0	N/A	37	22	26.2369	17.4142	-0.591333	20	16	155.649	138.997	-0.16324
SMa0306	1640	SMa0306	histidine ammonia-lyase	7	4	2.5788	1.64494	-0.648667	1	1	4.15064	4.63324	0.158688	7	4	2.65742	1.69509	-0.648667	0	0	0	0	N/A
SMa0307	986	SMa0307	Transcriptional regulator LysR family	12	7	7.21153	4.69585	-0.618919	3	1	12.4519	4.63324	-1.42627	11	7	6.94579	4.93398	-0.493388	1	1	7.78245	8.68732	0.158688
SMa0308	959	SMa0308	conserved hypothetical protein	3	0	1.85113	0	N/A	2	0	8.30127	0	N/A	3	0	1.94764	0	N/A	1	0	7.78245	0	N/A
SMa0310	731	SMa0310	hypothetical protein	2	1	1.59435	0.889867	-0.841312	2	1	8.30127	4.63324	-0.841312	1	1	0.851704	0.950733	0.158688	0	0	0	0	N/A
SMa0312	533	SMa0312	hypothetical protein	5	2	5.33959	2.38417	-1.16324	2	0	8.30127	0	N/A	5	1	5.84048	1.30391	-2.16324	2	0	15.5649	0	N/A
SMa0314	251	SMa0314	conserved hypothetical protein	5	7	10.3421	16.1625	0.644115	2	2	8.30127	9.26648	0.158688	4	5	9.92184	13.8443	0.480617	2	5	15.5649	43.4366	1.48062
SMa0316	1262	SMa0316	conserved hypothetical protein	22	13	10.4399	6.88629	-0.600303	9	6	37.3557	27.7994	-0.426274	21	11	10.3601	6.05772	-0.774197	2	3	15.5649	26.062	0.743651
SMa0319	1001	SMa0319	Transcriptional regulator AraC family	8	5	4.73907	3.30631	-0.519383	3	0	12.4519	0	N/A	8	5	4.97579	3.47146	-0.519383	0	0	0	0	N/A
SMa0320	749	SMa0320	dehydrogenase related to short chain alcohol dehydrogenases	1	3	0.779219	2.60946	1.74365	1	0	4.15064	0	N/A	1	3	0.831236	2.78366	1.74365	0	2	0	17.3746	1.15869
SMa0322	548	SMa0322	conserved hypothetical protein	2	2	2.08226	2.32437	0.158688	1	1	4.15064	4.63324	0.158688	2	2	2.27225	2.53645	0.158688	0	0	0	0	N/A
SMa0323	284	SMa0323	conserved hypothetical protein	1	1	1.86406	2.0808	0.158688	1	0	4.15064	0	N/A	1	0	2.19224	0	N/A	0	0	0	0	N/A
SMa0325	302	SMa0325	conserved hypothetical protein	0	2	0	3.94878	1.15869	0	2	0	9.26648	1.15869	0	2	0	4.60256	1.15869	0	1	0	8.68732	0.158688
SMa0326	839	SMa0326	dehydrogenase related to short chain alcohol dehydrogenases	4	3	2.80133	2.34528	-0.256349	1	1	4.15064	4.63324	0.158688	4	3	2.96827	2.48505	-0.256349	2	0	15.5649	0	N/A
SMa0329	761	SMa0329	dehydrogenase related to short chain alcohol dehydrogenases	6	9	4.60613	7.71254	0.743651	3	3	12.4519	13.8997	0.158688	4	9	3.27251	8.21928	1.32861	0	0	0	0	N/A
SMa0333	212	SMa0333	conserved hypothetical protein	2	1	4.75264	2.65262	-0.841312	2	0	8.30127	0	N/A	2	1	5.87354	3.27824	-0.841312	2	1	15.5649	8.68732	-0.841312
SMa0335	776	SMa0335	dehydrogenase related to short chain alcohol dehydrogenases	7	4	5.27623	3.36555	-0.648667	6	3	24.9038	13.8997	-0.841312	6	4	4.81388	3.5824	-0.426274	0	1	0	8.68732	0.158688
SMa0337	482	SMa0337	hypothetical protein	6	2	7.02176	2.61273	-1.42627	1	0	4.15064	0	N/A	5	2	6.45846	2.88376	-1.16324	2	2	15.5649	17.3746	0.158688
SMa0339	773	SMa0339	dehydrogenase related to short chain alcohol dehydrogenases	1	0	0.756495	0	N/A	0	0	0	0	N/A	0	0	0	0	N/A	0	0	0	0	N/A
SMa0340	608	wrbA2	WrbA2 flavoprotein	2	0	1.89239	0	N/A	1	0	4.15064	0	N/A	2	0	2.04801	0	N/A	0	0	0	0	N/A
SMa0341	194	SMa0341	conserved hypothetical protein	0	0	0	0	N/A	0	0	0	0	N/A	0	0	0	0	N/A	0	0	0	0	N/A
SMa0343	434	SMa0343	conserved hypothetical protein	1	2	1.28635	2.87184	1.15869	1	2	4.15064	9.26648	1.15869	1	2	1.43455	3.2027	1.15869	0	0	0	0	N/A
SMa0346	617	SMa0346	NAD(P)H dehydrogenase	2	2	1.86685	2.08392	0.158688	0	0	0	0	N/A	2	2	2.01814	2.25279	0.158688	1	2	7.78245	17.3746	1.15869
SMa0347	887	SMa0347	Transcriptional regulator LysR family	25	3	16.6114	2.22514	-2.90021	2	0	8.30127	0	N/A	25	3	17.5478	2.35057	-2.90021	2	1	15.5649	8.68732	-0.841312
SMa0349	596	SMa0349	conserved hypothetical protein	10	2	9.6377	2.15166	-2.16324	2	0	8.30127	0	N/A	8	1	8.35699	1.16608	-2.84131	2	0	15.5649	0	N/A
SMa0352	896	SMa0352	conserved hypothetical protein	1	2	0.658135	1.46931	1.15869	0	1	0	4.63324	0.158688	1	2	0.694861	1.55131	1.15869	0	0	0	0	N/A
SMa0353	914	SMa0353	Transcriptional regulator LysR family	7	16	4.52092	11.535	1.35133	4	4	16.6025	18.533	0.158688	7	14	4.76824	10.6453	1.15869	0	1	0	8.68732	0.158688
SMa0355	494	SMa0355	Transcriptional regulator LysR family	30	26	34.3343	33.2162	-0.0477625	15	18	62.2596	83.3983	0.421723	28	25	35.2888	35.1714	-0.00481032	5	7	38.9122	60.8113	0.644115
SMa0357	281	SMa0357	conserved hypothetical protein	1	11	1.88095	23.0962	3.61812	0	9	0	41.6992	3.32861	0	7	0	17.3128	2.96604	0	2	0	17.3746	1.15869
SMa0359	245	SMa0359	conserved hypothetical protein	10	43	21.1049	101.303	2.26303	10	38	41.5064	176.063	2.08469	6	34	15.2472	96.447	2.66119	0	8	0	69.4986	3.15869
SMa0364	1784	SMa0364	hypothetical protein	2	4	0.678948	1.51578	1.15869	1	2	4.15064	9.26648	1.15869	2	4	0.697977	1.55826	1.15869	0	1	0	8.68732	0.158688
SMa0367	896	SMa0367	conserved hypothetical protein	3	1	1.9744	0.734657	-1.42627	0	1	0	4.63324	0.158688	2	1	1.38972	0.775654	-0.841312	0	0	0	0	N/A
SMa0369	266	SMa0369	hypothetical protein	2	0	3.94048	0	N/A	2	0	8.30127	0	N/A	2	0	4.68117	0	N/A	0	0	0	0	N/A
SMa0372	899	SMa0372	Transcriptional regulator LysR family	52	30	34.1148	21.9701	-0.634861	6	8	24.9038	37.0659	0.573726	52	29	36.0122	22.4189	-0.68377	0	3	0	26.062	1.74365
SMa0374	932	SMa0374	dioxygenase/lyase	114	62	72.2769	43.879	-0.720005	2	0	8.30127	0	N/A	114	62	76.1544	46.233	-0.720005	70	42	544.771	364.868	-0.578277
SMa0376	689	SMa0376	hydrolase	8	3	6.73987	2.82132	-1.25635	4	3	16.6025	13.8997	-0.256349	7	2	6.32535	2.01738	-1.64867	2	0	15.5649	0	N/A
SMa0380	1982	SMa0380	hydrolase	324	180	99.2721	61.5637	-0.689308	108	57	448.269	264.095	-0.763309	323	180	101.462	63.1168	-0.684849	3	1	23.3473	8.68732	-1.42627
SMa0383	1598	SMa0383	conserved hypothetical protein	0	2	0	0.84343	1.15869	0	1	0	4.63324	0.158688	0	2	0	0.86982	1.15869	0	0	0	0	N/A
SMa0387	1112	hisC3	HisC3 histidinol-phosphate aminotransferase	63	69	33.7552	41.2685	0.289933	8	16	33.2051	74.1318	1.15869	52	61	29.1142	38.1242	0.388986	29	25	225.691	217.183	-0.0554364
SMa0389	767	SMa0389	dehydrogenase related to short chain alcohol dehydrogenases	22	31	16.7651	26.3703	0.653453	8	13	33.2051	60.2321	0.859128	20	29	16.2346	26.2772	0.694741	3	5	23.3473	43.4366	0.895654
SMa0391	1133	SMa0391	ABC transporter ATP-binding protein	141	262	74.2062	153.919	1.05256	32	82	132.82	379.926	1.51624	141	243	77.481	149.057	0.94395	6	37	46.6947	321.431	2.78318
SMa0392	1115	SMa0392	ABC transporter periplasmic solute-binding protein	681	1177	363.938	702.145	0.948076	25	147	103.766	681.086	2.7145	674	1158	376.349	721.788	0.939503	62	99	482.512	860.045	0.833849
SMa0394	944	SMa0394	ABC transporter permease	21	39	13.1534	27.2681	1.05177	13	19	53.9583	88.0316	0.706176	17	35	11.212	25.7675	1.20051	3	10	23.3473	86.8732	1.89565
SMa0396	800	SMa0396	ABC transporter permease	5	15	3.66233	12.2645	1.74365	2	11	8.30127	50.9656	2.61812	5	15	3.89122	13.031	1.74365	0	0	0	0	N/A
SMa0398	1370	hisD2	HisD2 histidinol dehydrogenase	56	59	24.5531	28.8762	0.233977	2	2	8.30127	9.26648	0.158688	54	56	24.5403	28.4082	0.211156	9	12	70.042	104.248	0.573726
SMa0400	1013	SMa0400	Dehydrogenase Zn-dependent	32	43	18.7423	28.1133	0.584953	13	15	53.9583	69.4986	0.365139	28	39	17.209	26.7566	0.636736	3	4	23.3473	34.7493	0.573726
SMa0402	731	SMa0402	Transcriptional regulator GntR family	23	19	18.3351	16.9075	-0.116946	10	9	41.5064	41.6992	0.00668532	19	17	16.1824	16.1625	-0.00177626	2	2	15.5649	17.3746	0.158688
SMa0403	1388	SMa0403	hypothetical protein	30	34	12.9888	16.4322	0.339261	10	11	41.5064	50.9656	0.296192	26	32	11.6625	16.0227	0.458249	1	1	7.78245	8.68732	0.158688
SMa0404	1145	SMa0404	FMN-dependent dehydrogenase	7	5	3.647	2.90789	-0.326738	1	3	4.15064	13.8997	1.74365	6	4	3.26251	2.4279	-0.426274	0	0	0	0	N/A
SMa0407	635	SMa0407	conserved hypothetical protein	18	11	16.3602	11.1604	-0.551805	17	9	70.5608	41.6992	-0.758849	9	9	8.82419	9.85019	0.158688	0	1	0	8.68732	0.158688
SMa0412	314	SMa0412	conserved hypothetical protein	659	404	1127.17	771.358	-0.547235	510	323	2116.83	1496.54	-0.500275	638	390	1265.02	863.199	-0.551394	219	111	1704.36	964.293	-0.821683
SMa0414	1670	SMa0414	conserved hypothetical protein	9	4	3.25777	1.61625	-1.01124	3	1	12.4519	4.63324	-1.42627	8	3	2.98249	1.24848	-1.25635	0	0	0	0	N/A
SMa0417	857	SMa0417	conserved hypothetical protein	2	1	1.37287	0.766247	-0.841312	1	1	4.15064	4.63324	0.158688	1	1	0.726483	0.810952	0.158688	0	0	0	0	N/A
SMa0421	518	SMa0421	conserved hypothetical protein	1	2	1.09612	2.44713	1.15869	0	2	0	9.26648	1.15869	1	1	1.20192	1.34167	0.158688	1	0	7.78245	0	N/A
SMa0424	1040	SMa0424	ATP-dependent DNA ligase	5	2	2.85594	1.2752	-1.16324	1	0	4.15064	0	N/A	5	1	2.99325	0.668256	-2.16324	1	0	7.78245	0	N/A
SMa0426	806	SMa0426	conserved hypothetical protein	3	3	2.18199	2.4357	0.158688	1	3	4.15064	13.8997	1.74365	3	3	2.31735	2.5868	0.158688	0	0	0	0	N/A
SMa0429	1016	SMa0429	conserved hypothetical protein	19	12	11.0969	7.82348	-0.504277	9	6	37.3557	27.7994	-0.426274	17	12	10.4174	8.2085	-0.343812	1	0	7.78245	0	N/A
SMa0431	593	SMa0431	conserved hypothetical protein	31	23	30.0163	24.8595	-0.271946	8	11	33.2051	50.9656	0.61812	30	21	31.4972	24.6116	-0.355885	5	2	38.9122	17.3746	-1.16324
SMa0433	470	SMa0433	hypothetical protein	15	6	17.9595	8.01907	-1.16324	9	4	37.3557	18.533	-1.01124	11	5	14.5714	7.39347	-0.978815	1	0	7.78245	0	N/A
SMa0436	383	SMa0436	hypothetical protein	10	13	14.3787	20.8656	0.5372	9	13	37.3557	60.2321	0.689203	10	13	16.2558	23.5896	0.5372	0	0	0	0	N/A
SMa0447	1121	SMa0447	conserved hypothetical protein	17	11	9.03854	6.52848	-0.469343	6	1	24.9038	4.63324	-2.42627	16	11	8.88629	6.81967	-0.38188	2	1	15.5649	8.68732	-0.841312
SMa0448	410	SMa0448	hypothetical protein	3	2	4.06041	3.02168	-0.426274	1	1	4.15064	4.63324	0.158688	1	2	1.51853	3.39018	1.15869	1	1	7.78245	8.68732	0.158688
SMa0450	287	SMa0450	hypothetical protein	5	11	9.23732	22.685	1.29619	3	8	12.4519	37.0659	1.57373	5	11	10.8466	26.6371	1.29619	2	4	15.5649	34.7493	1.15869
SMa0453	407	SMa0453	Yle homolog	4	11	5.44941	16.7283	1.61812	4	9	16.6025	41.6992	1.32861	4	8	6.11888	13.6607	1.15869	0	1	0	8.68732	0.158688
SMa0462	1841	SMa0462	conserved hypothetical protein	22	16	7.24331	5.88037	-0.300743	2	2	8.30127	9.26648	0.158688	20	15	6.76367	5.66257	-0.256349	8	2	62.2596	17.3746	-1.84131
SMa0464	3176	cyaI2	adenylate/guanylate cyclase	45	39	8.68469	8.40188	-0.0477625	2	2	8.30127	9.26648	0.158688	41	37	8.03729	8.0965	0.0105898	0	0	0	0	N/A
SMa0466	1604	SMa0466	ABC transporter periplasmic solute-binding protein	34	27	12.7982	11.345	-0.173887	21	11	87.1634	50.9656	-0.774197	30	21	11.6446	9.09894	-0.355885	3	1	23.3473	8.68732	-1.42627
SMa0467	1016	SMa0467	ABC transporter permease	15	19	8.76073	12.3872	0.499725	5	5	20.7532	23.1662	0.158688	14	16	8.57907	10.9447	0.351333	3	3	23.3473	26.062	0.158688
SMa0469	797	SMa0469	ABC transporter permease	7	4	5.14542	3.28211	-0.648667	3	3	12.4519	13.8997	0.158688	6	3	4.68704	2.61601	-0.841312	0	0	0	0	N/A
SMa0470	1835	SMa0470	ABC transporter ATP-binding protein	2	5	0.660579	1.84346	1.48062	0	0	0	0	N/A	2	5	0.678578	1.89369	1.48062	0	0	0	0	N/A
SMa0471	308	SMa0471	conserved hypothetical protein	43	40	74.781	77.6521	0.0543517	26	20	107.917	92.6648	-0.219823	42	38	84.8994	85.745	0.0142985	20	20	155.649	173.746	0.158688
SMa0473	293	SMa0473	conserved hypothetical protein	31	26	56.2696	52.6812	-0.0950682	23	22	95.4647	101.931	0.0945581	27	23	57.3723	54.5552	-0.0726371	7	3	54.4771	26.062	-1.0637
SMa0478	1205	SMa0478	Dehydrogenase NAD-dependent	5	4	2.48046	2.21509	-0.16324	2	2	8.30127	9.26648	0.158688	5	4	2.58338	2.30701	-0.16324	2	0	15.5649	0	N/A
SMa0483	926	SMa0483	Phosphatase	43	32	27.4299	22.7864	-0.267576	1	4	4.15064	18.533	2.15869	43	30	28.911	22.5157	-0.360686	18	7	140.084	60.8113	-1.20388
SMa0485	1454	thrC2	ThrC2 threonine synthase	10	16	4.1396	7.39347	0.83676	2	0	8.30127	0	N/A	9	16	3.85376	7.64771	0.988763	0	3	0	26.062	1.74365
SMa0486	950	SMa0486	putative cyclodeaminase	2	5	1.24519	3.47493	1.48062	1	1	4.15064	4.63324	0.158688	2	5	1.31073	3.65782	1.48062	1	0	7.78245	0	N/A
SMa0489	767	SMa0489	ABC transporter ATP-binding protein	1	5	0.762051	4.25328	2.48062	1	1	4.15064	4.63324	0.158688	1	4	0.811728	3.62444	2.15869	0	1	0	8.68732	0.158688
SMa0492	683	SMa0492	ABC transporter permease	3	3	2.54814	2.84442	0.158688	1	0	4.15064	0	N/A	3	2	2.73468	2.0351	-0.426274	1	0	7.78245	0	N/A
SMa0493	698	SMa0493	ABC transporter permease	6	13	4.99408	12.0786	1.27417	4	13	16.6025	60.2321	1.85913	6	10	5.35182	9.95682	0.895654	1	0	7.78245	0	N/A
SMa0495	818	SMa0495	ABC transporter periplasmic solute-binding protein	20	93	14.3455	74.4628	2.37592	5	66	20.7532	305.794	3.88115	20	90	15.2224	76.4654	2.32861	1	7	7.78245	60.8113	2.96604
SMa0496	668	SMa0496	conserved hypothetical protein	26	45	22.5452	43.5576	0.950102	5	19	20.7532	88.0316	2.08469	20	42	18.6406	43.6967	1.22908	10	13	77.8245	112.935	0.5372
SMa0498	899	SMa0498	Transcriptional regulator LysR family	1	3	0.656054	2.19701	1.74365	0	2	0	9.26648	1.15869	1	3	0.692542	2.3192	1.74365	0	0	0	0	N/A
SMa0499	632	SMa0499	hypothetical protein	7	7	6.39028	7.13329	0.158688	2	3	8.30127	13.8997	0.743651	7	6	6.89584	6.59797	-0.063704	3	0	23.3473	0	N/A
SMa0501	686	SMa0501	ABC transporter permease	3	4	2.53775	3.7771	0.573726	1	1	4.15064	4.63324	0.158688	3	4	2.72272	4.0524	0.573726	2	1	15.5649	8.68732	-0.841312
SMa0503	656	SMa0503	ABC transporter permease	10	9	8.81863	8.85959	0.00668532	2	1	8.30127	4.63324	-0.841312	10	7	9.49079	7.41601	-0.355885	4	2	31.1298	17.3746	-0.841312
SMa0506	797	SMa0506	ABC transporter periplasmic solute-binding protein	22	15	16.1713	12.3079	-0.393853	7	3	29.0545	13.8997	-1.0637	19	14	14.8423	12.208	-0.281884	4	5	31.1298	43.4366	0.480617
SMa0508	731	SMa0508	ABC transporter ATP-binding protein	36	31	28.6984	27.5859	-0.0570403	10	8	41.5064	37.0659	-0.16324	34	28	28.9579	26.6205	-0.12142	5	3	38.9122	26.062	-0.578277
SMa0510	947	SMa0510	putative D-isomer specific 2-hydroxyacid dehydrogenase	25	15	15.6117	10.4562	-0.578277	12	7	49.8076	32.4327	-0.618919	24	13	15.7786	9.54046	-0.725834	1	0	7.78245	0	N/A
SMa0512	1031	idnD	IdnD L-idonate 5-dehydrogenase	12	4	6.91133	2.57164	-1.42627	1	0	4.15064	0	N/A	9	4	5.43488	2.69636	-1.01124	7	3	54.4771	26.062	-1.0637
SMa0513	755	idnO1	IdnO1 gluconate 5-dehydrogenase	92	26	71.1538	22.4468	-1.66443	55	10	228.285	46.3324	-2.30074	91	25	75.0413	23.0128	-1.70525	0	3	0	26.062	1.74365
SMa0514	518	idnK	IdnK gluconate kinase IdnK	1	3	1.09612	3.6707	1.74365	0	3	0	13.8997	1.74365	1	1	1.20192	1.34167	0.158688	1	0	7.78245	0	N/A
SMa0516	887	SMa0516	dehydrogenase	1	1	0.664456	0.741714	0.158688	1	0	4.15064	0	N/A	1	0	0.701912	0	N/A	0	0	0	0	N/A
SMa0518	332	SMa0518	conserved hypothetical protein	0	3	0	5.458	1.74365	0	1	0	4.63324	0.158688	0	3	0	6.27999	1.74365	0	2	0	17.3746	1.15869
SMa0520	842	SMa0520	Transcriptional regulator RpiR family	29	44	20.2413	34.2818	0.760139	10	12	41.5064	55.5989	0.421723	29	39	21.4433	32.1906	0.58611	3	17	23.3473	147.685	2.66119
SMa0522	728	SMa0522	ABC transporter periplasmic solute-binding protein	27	47	21.6068	41.985	0.95839	2	15	8.30127	69.4986	3.06558	21	31	17.9595	29.5942	0.720567	14	17	108.954	147.685	0.438796
SMa0523	404	SMa0523	ABC transporter periplasmic solute-binding protein	78	71	106.966	108.687	0.0230333	41	41	170.176	189.963	0.158688	76	70	117.122	120.418	0.0400439	25	14	194.561	121.623	-0.677813
SMa0525	1805	SMa0525	ABC transporter permease	37	22	12.4183	8.24242	-0.591333	26	14	107.917	64.8654	-0.734396	26	12	8.96814	4.62041	-0.956789	0	0	0	0	N/A
SMa0526	1046	SMa0526	ABC transporter ATP-binding protein	4	4	2.27225	2.53645	0.158688	0	2	0	9.26648	1.15869	4	4	2.38086	2.65769	0.158688	0	1	0	8.68732	0.158688
SMa0527	599	SMa0527	phosphatase	2	3	1.91863	3.21257	0.743651	0	1	0	4.63324	0.158688	2	3	2.07878	3.48073	0.743651	1	1	7.78245	8.68732	0.158688
SMa0535	239	SMa0535	hypothetical protein	3	2	6.46293	4.80959	-0.426274	1	1	4.15064	4.63324	0.158688	2	1	5.21001	2.90789	-0.841312	1	1	7.78245	8.68732	0.158688
SMa0537	413	SMa0537	conserved hypothetical protein	9	11	12.1023	16.5115	0.448195	0	4	0	18.533	2.15869	7	9	10.5525	15.145	0.521258	7	4	54.4771	34.7493	-0.648667
SMa0538	362	SMa0538	conserved hypothetical protein	22	12	33.2454	20.2423	-0.715781	17	9	70.5608	41.6992	-0.758849	22	12	37.8373	23.0382	-0.715781	8	2	62.2596	17.3746	-1.84131
SMa0541	395	SMa0541	conserved hypothetical protein	39	23	54.5646	35.9206	-0.603152	14	6	58.1089	27.7994	-1.0637	34	20	53.5905	35.1892	-0.606846	18	10	140.084	86.8732	-0.689308
SMa0543	590	SMa0543	hypothetical protein	22	14	21.4017	15.2028	-0.493388	19	14	78.8621	64.8654	-0.281884	15	7	15.8287	8.2456	-0.940847	1	0	7.78245	0	N/A
SMa0545	440	SMa0545	conserved hypothetical protein	95	94	120.707	133.324	0.143422	42	46	174.327	213.129	0.289933	67	69	94.8043	108.986	0.201124	27	24	210.126	208.496	-0.0112366
SMa0548	239	SMa0548	conserved hypothetical protein	61	65	131.413	156.312	0.250319	49	43	203.381	199.229	-0.0297567	61	61	158.905	177.381	0.158688	30	36	233.473	312.744	0.421723
SMa0551	1292	SMa0551	hydrolase	2	2	0.927862	1.03575	0.158688	1	0	4.15064	0	N/A	2	0	0.96377	0	N/A	0	0	0	0	N/A
SMa0552	491	SMa0552	putative cyclic amidohydrolase	0	4	0	5.13853	2.15869	0	2	0	9.26648	1.15869	0	3	0	4.24635	1.74365	0	0	0	0	N/A
SMa0554	797	SMa0554	hypothetical protein	3	1	2.20518	0.820527	-1.42627	0	1	0	4.63324	0.158688	3	1	2.34352	0.872002	-1.42627	2	0	15.5649	0	N/A
SMa0557	887	SMa0557	Transcriptional regulator LysR family	63	41	41.8608	30.4103	-0.46104	8	2	33.2051	9.26648	-1.84131	62	40	43.5185	31.341	-0.47358	20	7	155.649	60.8113	-1.35588
SMa0558	392	SMa0558	conserved hypothetical protein	0	0	0	0	N/A	0	0	0	0	N/A	0	0	0	0	N/A	0	0	0	0	N/A
SMa0559	743	SMa0559	4-carboxymuconolactone decarboxylase	4	1	3.14046	0.876401	-1.84131	1	1	4.15064	4.63324	0.158688	4	1	3.35179	0.935378	-1.84131	0	0	0	0	N/A
SMa0561	383	SMa0561	conserved hypothetical protein	0	0	0	0	N/A	0	0	0	0	N/A	0	0	0	0	N/A	0	0	0	0	N/A
SMa0563	989	SMa0563	aldo/keto reductase	2	0	1.19845	0	N/A	0	0	0	0	N/A	2	0	1.25904	0	N/A	0	0	0	0	N/A
SMa0564	1103	SMa0564	dehydrogenase	1	1	0.539979	0.602763	0.158688	1	0	4.15064	0	N/A	1	1	0.564457	0.630087	0.158688	0	0	0	0	N/A
SMa0567	557	SMa0567	hypothetical protein	3	0	3.07708	0	N/A	2	0	8.30127	0	N/A	2	0	2.23553	0	N/A	0	0	0	0	N/A
SMa0570	1889	cyaF4	CyaF4 adenylate cyclase	48	42	15.4124	15.0538	-0.0339567	16	6	66.4102	27.7994	-1.25635	47	42	15.4907	15.4523	-0.00358302	0	1	0	8.68732	0.158688
SMa0572	323	SMa0572	conserved hypothetical protein	40	24	66.7663	44.7176	-0.578277	35	20	145.272	92.6648	-0.648667	36	19	69.3915	40.8815	-0.763309	6	4	46.6947	34.7493	-0.426274
SMa0574	713	SMa0574	conserved hypothetical protein	5	4	4.07992	3.64344	-0.16324	0	1	0	4.63324	0.158688	5	4	4.36603	3.89894	-0.16324	3	1	23.3473	8.68732	-1.42627
SMa0575	287	SMa0575	hypothetical protein	0	1	0	2.06227	0.158688	0	1	0	4.63324	0.158688	0	0	0	0	N/A	0	0	0	0	N/A
SMa0576	1091	SMa0576	ABC transporter periplasmic solute-binding protein	9	2	4.91092	1.21821	-2.01124	4	1	16.6025	4.63324	-1.84131	7	2	3.99466	1.27403	-1.64867	0	1	0	8.68732	0.158688
SMa0579	2459	cyaN	adenylate/guanylate cyclase	14	6	3.47403	1.66198	-1.0637	3	0	12.4519	0	N/A	11	6	2.7851	1.69578	-0.715781	0	0	0	0	N/A
SMa0581	800	nrtC	Nitrate transporter ATP binding protein	17	23	12.4519	18.8055	0.594788	6	6	24.9038	27.7994	0.158688	17	21	13.2302	18.2434	0.463543	5	6	38.9122	52.1239	0.421723
SMa0583	893	nrtB	Nitrate transporter permease	56	117	36.9728	86.2284	1.2217	49	104	203.381	481.857	1.24442	32	74	22.3103	57.5912	1.36814	4	6	31.1298	52.1239	0.743651
SMa0585	1292	nrtA	Nitrate transporter periplasmic nitrate binding protein	486	852	225.471	441.228	0.968586	7	12	29.0545	55.5989	0.936296	482	844	232.269	454	0.966898	118	216	918.329	1876.46	1.03093
SMa0590	458	SMa0590	hypothetical protein	0	0	0	0	N/A	0	0	0	0	N/A	0	0	0	0	N/A	0	0	0	0	N/A
SMa0592	1172	SMa0592	conserved hypothetical protein	16	13	8.15182	7.39347	-0.140872	5	3	20.7532	13.8997	-0.578277	16	11	8.4996	6.52291	-0.38188	0	0	0	0	N/A
SMa0594	1031	SMa0594	conserved hypothetical protein	8	13	4.60755	8.35783	0.859128	2	4	8.30127	18.533	1.15869	7	13	4.22713	8.76316	1.05177	2	1	15.5649	8.68732	-0.841312
SMa0599	1331	SMa0599	conserved hypothetical protein	7	5	3.15581	2.51624	-0.326738	0	0	0	0	N/A	6	5	2.80659	2.61077	-0.104346	1	0	7.78245	0	N/A
SMa0601	2246	SMa0601	conserved hypothetical protein	25	21	6.77913	6.35658	-0.0928504	10	6	41.5064	27.7994	-0.578277	25	21	6.93005	6.49809	-0.0928504	0	0	0	0	N/A
SMa0604	812	SMa0604	conserved hypothetical protein	2	0	1.44454	0	N/A	0	0	0	0	N/A	2	0	1.53349	0	N/A	0	0	0	0	N/A
SMa0606	335	SMa0606	hypothetical protein	0	1	0	1.80516	0.158688	0	0	0	0	N/A	0	1	0	2.07458	0.158688	0	1	0	8.68732	0.158688
SMa0607	1550	SMa0607	conserved hypothetical protein	15	5	5.83683	2.17183	-1.42627	0	1	0	4.63324	0.158688	14	5	5.62344	2.24189	-1.32674	1	0	7.78245	0	N/A
SMa0609	575	SMa0609	hypothetical protein	7	8	6.97307	8.89582	0.351333	3	4	12.4519	18.533	0.573726	7	8	7.57942	9.66937	0.351333	3	4	23.3473	34.7493	0.573726
SMa0610	860	SMa0610	hypothetical protein	8	7	5.47337	5.34605	-0.0339567	2	4	8.30127	18.533	1.15869	5	6	3.61974	4.84874	0.421723	2	1	15.5649	8.68732	-0.841312
SMa0612	1655	fixN3	FixN3 cytochrome c oxidase subunit 1	36	24	13.1457	9.78279	-0.426274	11	6	45.657	27.7994	-0.715781	34	24	12.7905	10.0783	-0.343812	7	3	54.4771	26.062	-1.0637
SMa0615	752	fixO3	FixO3 cytochrome-c oxidase subunit	76	62	58.9991	53.7271	-0.135043	7	3	29.0545	13.8997	-1.0637	52	46	43.0518	42.5124	-0.0181894	36	39	280.168	338.806	0.274166
SMa0616	170	fixQ3	FixQ3 nitrogen fixation protein	152	129	430.157	407.514	-0.0780118	122	101	506.378	467.957	-0.113837	128	106	468.778	433.344	-0.113391	100	79	778.245	686.299	-0.181387
SMa0617	881	fixP3	FixP3 Diheme c-type cytochrome	175	142	117.029	106.002	-0.142776	144	123	597.692	569.888	-0.0687221	146	123	103.177	97.0298	-0.0886216	0	1	0	8.68732	0.158688
SMa0620	806	SMa0620	conserved hypothetical protein	5	5	3.63666	4.0595	0.158688	2	5	8.30127	23.1662	1.48062	4	4	3.0898	3.44906	0.158688	1	0	7.78245	0	N/A
SMa0621	2267	fixI2	FixI2 E1-E2 type cation ATPase	21	15	5.64286	4.49926	-0.326738	4	0	16.6025	0	N/A	17	12	4.66878	3.6788	-0.343812	0	0	0	0	N/A
SMa0622	260	fixS2	FixS2 nitrogen fixation protein	3	4	6.02512	8.96756	0.573726	3	4	12.4519	18.533	0.573726	3	4	7.1838	10.6921	0.573726	0	2	0	17.3746	1.15869
SMa0625	161	SMa0625	hypothetical protein	0	2	0	6.58754	1.15869	0	2	0	9.26648	1.15869	0	1	0	4.31668	0.158688	0	1	0	8.68732	0.158688
SMa0626	1262	SMa0626	outer membrane protein	12	4	5.69447	2.11886	-1.42627	2	0	8.30127	0	N/A	11	3	5.42674	1.65211	-1.71578	2	1	15.5649	8.68732	-0.841312
SMa0627	698	aqpZ2	AqpZ2 aquaporin	12	1	9.98816	0.929126	-3.42627	9	1	37.3557	4.63324	-3.01124	8	1	7.13577	0.995682	-2.84131	0	0	0	0	N/A
SMa0629	377	SMa0629	hypothetical protein	2	2	2.91614	3.2552	0.158688	1	2	4.15064	9.26648	1.15869	0	1	0	1.84346	0.158688	0	0	0	0	N/A
SMa0630	1571	SMa0630	conserved hypothetical membrane protein	6	6	2.30449	2.57243	0.158688	0	0	0	0	N/A	6	6	2.37783	2.65431	0.158688	1	2	7.78245	17.3746	1.15869
SMa0631	566	SMa0631	hypothetical protein	1	0	1.01071	0	N/A	1	0	4.15064	0	N/A	1	0	1.09999	0	N/A	0	0	0	0	N/A
SMa0633	386	SMa0633	hypothetical protein	3	13	4.28391	20.7221	2.27417	3	11	12.4519	50.9656	2.03316	3	13	4.83883	23.4063	2.27417	0	2	0	17.3746	1.15869
SMa0636	653	SMa0636	conserved hypothetical protein	11	27	9.74189	26.6922	1.45414	8	15	33.2051	69.4986	1.06558	10	23	9.53439	24.4788	1.36032	1	2	7.78245	17.3746	1.15869
SMa0637	389	SMa0637	hypothetical protein	5	2	7.09107	3.16622	-1.16324	4	1	16.6025	4.63324	-1.84131	5	2	8.00251	3.57319	-1.16324	0	0	0	0	N/A
SMa0638	257	SMa0638	hypothetical protein	0	0	0	0	N/A	0	0	0	0	N/A	0	0	0	0	N/A	0	0	0	0	N/A
SMa0639	404	SMa0639	conserved hypothetical protein	0	0	0	0	N/A	0	0	0	0	N/A	0	0	0	0	N/A	0	0	0	0	N/A
SMa0640	419	SMa0640	hypothetical protein	0	0	0	0	N/A	0	0	0	0	N/A	0	0	0	0	N/A	0	0	0	0	N/A
SMa0645	308	SMa0645	hypothetical protein	3	2	5.21728	3.8826	-0.426274	3	1	12.4519	4.63324	-1.42627	3	2	6.06424	4.5129	-0.426274	0	1	0	8.68732	0.158688
SMa0647	251	SMa0647	hypothetical protein	4	2	8.2737	4.61785	-0.841312	1	2	4.15064	9.26648	1.15869	3	2	7.44138	5.53774	-0.426274	2	1	15.5649	8.68732	-0.841312
SMa0649	317	SMa0649	hypothetical protein	5	1	8.48223	1.89369	-2.16324	5	1	20.7532	4.63324	-2.16324	4	1	7.8561	2.19238	-1.84131	0	0	0	0	N/A
SMa0657	197	SMa0657	cytochrome c binding protein amino terminus	0	1	0	2.81371	0.158688	0	1	0	4.63324	0.158688	0	1	0	3.52785	0.158688	0	0	0	0	N/A
SMa0659	398	SMa0659	cytochrome c binding protein carboxyl terminus	0	0	0	0	N/A	0	0	0	0	N/A	0	0	0	0	N/A	0	0	0	0	N/A
SMa0661	479	SMa0661	conserved hypothetical protein	2	1	2.35386	1.31377	-0.841312	2	1	8.30127	4.63324	-0.841312	2	1	2.59956	1.45091	-0.841312	0	0	0	0	N/A
SMa0662	635	SMa0662	Transcriptional regulator CAP/Crp family	34	21	30.9026	21.3061	-0.536457	6	11	24.9038	50.9656	1.03316	34	20	33.3358	21.8893	-0.606846	2	1	15.5649	8.68732	-0.841312
SMa0663	269	SMa0663	hypothetical protein	1	5	1.95171	10.8932	2.48062	1	2	4.15064	9.26648	1.15869	1	3	2.31448	7.75077	1.74365	1	4	7.78245	34.7493	2.15869
SMa0664	1757	SMa0664	conserved hypothetical protein	396	322	136.44	123.844	-0.139751	16	6	66.4102	27.7994	-1.25635	396	322	140.323	127.368	-0.139751	0	2	0	17.3746	1.15869
SMa0665	1154	SMa0665	conserved hypothetical protein	3	1	1.55132	0.577231	-1.42627	0	0	0	0	N/A	3	1	1.61853	0.602241	-1.42627	1	0	7.78245	0	N/A
SMa0667	488	SMa0667	conserved hypothetical protein	0	6	0	7.75077	2.74365	0	0	0	0	N/A	0	6	0	8.54491	2.74365	0	4	0	34.7493	2.15869
SMa0669	1229	SMa0669	HlyD-family protein	8	26	3.89426	14.1279	1.85913	1	4	4.15064	18.533	2.15869	8	26	4.0527	14.7027	1.85913	0	1	0	8.68732	0.158688
SMa0670	854	SMa0670	conserved hypothetical protein	4	2	2.75485	1.53758	-0.841312	1	1	4.15064	4.63324	0.158688	3	1	2.1871	0.813801	-1.42627	0	0	0	0	N/A
SMa0674	344	SMa0674	hypothetical protein	9	19	14.2217	33.5146	1.23669	6	8	24.9038	37.0659	0.573726	8	19	14.479	38.3859	1.40662	5	12	38.9122	104.248	1.42172
SMa0675	1145	SMa0675	Ca2+/H+ antiporter	15	18	7.81501	10.4684	0.421723	3	4	12.4519	18.533	0.573726	12	16	6.52502	9.71159	0.573726	2	3	15.5649	26.062	0.743651
SMa0677	941	SMa0677	ABC transporter periplasmic solute-binding protein	12	27	7.539	18.935	1.32861	1	9	4.15064	41.6992	3.32861	10	27	6.61632	19.9411	1.59165	2	4	15.5649	34.7493	1.15869
SMa0678	1358	SMa0678	amino acid transporter	11	21	4.86403	10.3656	1.09157	1	2	4.15064	9.26648	1.15869	11	20	5.04312	10.2354	1.02118	0	3	0	26.062	1.74365
SMa0680	2348	SMa0680	decarboxylase (lysine ornithine arginine)	45	53	11.6834	15.3604	0.394756	23	20	95.4647	92.6648	-0.0429455	32	41	8.48512	12.1356	0.51624	0	4	0	34.7493	2.15869
SMa0682	2270	SMa0682	decarboxylase (lysine ornithine arginine)	38	43	10.1977	12.8812	0.337026	1	3	4.15064	13.8997	1.74365	38	41	10.4223	12.5526	0.268313	22	16	171.214	138.997	-0.300743
SMa0683	926	SMa0683	Cation efflux protein	4	2	2.55162	1.42415	-0.841312	3	1	12.4519	4.63324	-1.42627	4	2	2.6894	1.50105	-0.841312	1	0	7.78245	0	N/A
SMa0684	1325	SMa0684	amino acid transporter	7	4	3.16958	2.02178	-0.648667	0	2	0	9.26648	1.15869	6	4	2.8193	2.09807	-0.426274	2	0	15.5649	0	N/A
SMa0687	506	SMa0687	hypothetical protein	12	23	13.4373	28.7494	1.09729	3	8	12.4519	37.0659	1.57373	12	23	14.7651	31.5903	1.09729	6	8	46.6947	69.4986	0.573726
SMa0689	950	SMa0689	conserved hypothetical protein	5	1	3.11298	0.694986	-2.16324	2	0	8.30127	0	N/A	5	1	3.27682	0.731564	-2.16324	1	0	7.78245	0	N/A
SMa0690	1400	SMa0690	conserved hypothetical protein	14	13	6.01127	6.23091	0.0517732	1	2	4.15064	9.26648	1.15869	14	13	6.22596	6.45344	0.0517732	1	0	7.78245	0	N/A
SMa0693	1229	arcA1	ArcA1 arginine deiminase	2	6	0.973566	3.26029	1.74365	0	5	0	23.1662	2.48062	2	4	1.01317	2.26196	1.15869	0	0	0	0	N/A
SMa0695	1004	arcB	ArcB ornithine carbamoyltransferase catabolic	4	4	2.36279	2.63752	0.158688	2	0	8.30127	0	N/A	4	4	2.48046	2.76887	0.158688	1	1	7.78245	8.68732	0.158688
SMa0697	974	arcC	ArcC carbamate kinase	4	2	2.43201	1.35739	-0.841312	2	1	8.30127	4.63324	-0.841312	4	1	2.55686	0.713538	-1.84131	1	0	7.78245	0	N/A
SMa0699	470	SMa0699	hypothetical protein	7	8	8.38109	10.6921	0.351333	0	4	0	18.533	2.15869	5	8	6.62336	11.8295	0.83676	3	2	23.3473	17.3746	-0.426274
SMa0702	434	SMa0702	hypothetical protein	2	0	2.57271	0	N/A	1	0	4.15064	0	N/A	2	0	2.8691	0	N/A	1	0	7.78245	0	N/A
SMa0705	941	dgoK2	DgoK2 2-dehydro-3-deoxygalactonokinase	3	1	1.88475	0.701298	-1.42627	2	1	8.30127	4.63324	-0.841312	3	0	1.9849	0	N/A	0	0	0	0	N/A
SMa0707	962	SMa0707	dihydrodipicolinate synthase family protein	8	18	4.9217	12.3614	1.32861	2	3	8.30127	13.8997	0.743651	8	16	5.17751	11.559	1.15869	0	5	0	43.4366	2.48062
SMa0708	1169	SMa0708	enolase	17	19	8.68263	10.8324	0.319153	1	8	4.15064	37.0659	3.15869	15	16	7.98882	9.51221	0.251798	2	1	15.5649	8.68732	-0.841312
SMa0709	1265	SMa0709	ABC transporter periplasmic solute-binding protein	76	113	35.9827	59.7212	0.73094	7	12	29.0545	55.5989	0.936296	74	113	36.4206	62.0817	0.769414	1	2	7.78245	17.3746	1.15869
SMa0710	1013	SMa0710	ABC transporter permease	6	5	3.51418	3.26898	-0.104346	1	3	4.15064	13.8997	1.74365	6	4	3.68763	2.74427	-0.426274	1	0	7.78245	0	N/A
SMa0711	830	SMa0711	ABC transporter permease	11	9	7.78245	7.10781	-0.130818	1	5	4.15064	23.1662	2.48062	11	9	8.25127	7.53599	-0.130818	2	0	15.5649	0	N/A
SMa0713	593	SMa0713	ABC transporter ATP-binding protein amino terminus	8	6	7.74614	6.48509	-0.256349	2	1	8.30127	4.63324	-0.841312	6	5	6.29945	5.85992	-0.104346	2	1	15.5649	8.68732	-0.841312
SMa0714	497	SMa0714	ABC transporter ATP-binding protein carboxyl terminus	11	10	12.5202	12.7054	0.0211849	6	3	24.9038	13.8997	-0.841312	9	9	11.2744	12.5853	0.158688	0	4	0	34.7493	2.15869
SMa0715	980	SMa0715	Nucleoside-diphosphate-sugar epimerase	19	23	11.4848	15.5191	0.434323	2	7	8.30127	32.4327	1.96604	17	23	10.8001	16.3109	0.594788	10	3	77.8245	26.062	-1.57828
SMa0717	1709	SMa0717	conserved hypothetical protein	98	47	34.687	18.5698	-0.901433	12	3	49.8076	13.8997	-1.84131	96	46	34.9732	18.7065	-0.902712	0	0	0	0	N/A
SMa0719	719	SMa0719	dehydrogenase related to short chain alcohol dehydrogenases	2	3	1.61923	2.71126	0.743651	0	1	0	4.63324	0.158688	2	2	1.73184	1.9332	0.158688	2	0	15.5649	0	N/A
SMa0723	788	SMa0723	conserved hypothetical protein	2	0	1.48591	0	N/A	0	0	0	0	N/A	2	0	1.58019	0	N/A	0	0	0	0	N/A
SMa0726	392	SMa0726	hypothetical protein	5	3	7.04294	4.7171	-0.578277	0	0	0	0	N/A	5	3	7.94127	5.31877	-0.578277	5	3	38.9122	26.062	-0.578277
SMa0728	200	SMa0728	hypothetical protein	0	0	0	0	N/A	0	0	0	0	N/A	0	0	0	0	N/A	0	0	0	0	N/A
SMa0731	347	SMa0731	hypothetical protein	1	0	1.56825	0	N/A	1	0	4.15064	0	N/A	1	0	1.79422	0	N/A	0	0	0	0	N/A
SMa0734	323	SMa0734	hypothetical protein	0	0	0	0	N/A	0	0	0	0	N/A	0	0	0	0	N/A	0	0	0	0	N/A
SMa0736	272	SMa0736	hypothetical protein	0	0	0	0	N/A	0	0	0	0	N/A	0	0	0	0	N/A	0	0	0	0	N/A
SMa0738	203	cspA6	CspA6 cold shock protein	593	567	1459.29	1557.54	0.094005	526	520	2183.24	2409.28	0.142137	572	556	1754.31	1903.51	0.117758	366	351	2848.37	3049.25	0.0983158
SMa0739	428	SMa0739	hypothetical protein	29	12	37.7725	17.4473	-1.11433	3	1	12.4519	4.63324	-1.42627	23	7	33.4572	11.3666	-1.55752	18	6	140.084	52.1239	-1.42627
SMa0740	380	SMa0740	hypothetical protein	0	0	0	0	N/A	0	0	0	0	N/A	0	0	0	0	N/A	0	0	0	0	N/A
SMa0742	440	SMa0742	hypothetical protein	2	6	2.54121	8.51003	1.74365	1	5	4.15064	23.1662	2.48062	1	6	1.41499	9.47708	2.74365	0	2	0	17.3746	1.15869
SMa0744	1637	groEL2	groEL2 chaperonin	77	63	28.4172	25.9538	-0.130818	32	26	132.82	120.464	-0.140872	77	62	29.2852	26.322	-0.153902	0	0	0	0	N/A
SMa0745	296	groES2	groES2 chaperonin	12	19	21.5929	38.164	0.821653	12	16	49.8076	74.1318	0.573726	12	18	25.2404	42.2627	0.743651	0	1	0	8.68732	0.158688
SMa0747	161	SMa0747	hypothetical protein	0	1	0	3.29377	0.158688	0	1	0	4.63324	0.158688	0	0	0	0	N/A	0	0	0	0	N/A
SMa0748	449	SMa0748	Transcriptional regulator MucR family	28	27	34.9352	37.6045	0.106221	4	5	16.6025	23.1662	0.480617	21	23	29.1192	35.6006	0.289933	13	14	101.172	121.623	0.265604
SMa0750	878	SMa0750	Transcriptional regulator LysR family	5	4	3.3545	2.99563	-0.16324	0	1	0	4.63324	0.158688	4	4	2.83643	3.16622	0.158688	1	1	7.78245	8.68732	0.158688
SMa0751	1238	SMa0751	Ring-hydroxylating dioxygenase	18	16	8.70087	8.63337	-0.0112366	1	0	4.15064	0	N/A	18	16	9.05228	8.98205	-0.0112366	0	0	0	0	N/A
SMa0752	1061	SMa0752	oxidoreductase	25	22	14.0098	13.7621	-0.0257362	0	0	0	0	N/A	25	22	14.67	14.4106	-0.0257362	1	0	7.78245	0	N/A
SMa0753	692	SMa0753	oxidoreductase	7	23	5.87354	21.5427	1.8749	5	22	20.7532	101.931	2.29619	4	12	3.59882	12.0518	1.74365	2	0	15.5649	0	N/A
SMa0754	326	SMa0754	hypothetical protein	1	0	1.65584	0	N/A	1	0	4.15064	0	N/A	1	0	1.9098	0	N/A	0	0	0	0	N/A
SMa0757	932	nodD2	NodD2 nod box-dependent transcription activator	194	154	122.998	108.99	-0.174438	17	12	70.5608	55.5989	-0.343812	94	83	62.794	61.8925	-0.020861	78	66	607.031	573.363	-0.0823197
SMa0758	575	SMa0758	conserved hypothetical protein	0	4	0	4.44791	2.15869	0	4	0	18.533	2.15869	0	4	0	4.83468	2.15869	0	0	0	0	N/A
SMa0759	401	SMa0759	hypothetical protein	2	12	2.76096	18.4919	2.74365	0	0	0	0	N/A	0	0	0	0	N/A	0	0	0	0	N/A
SMa0760	347	fixT2	FixT2 anti-kinase protein	3	36	4.70475	63.0214	3.74365	2	32	8.30127	148.264	4.15869	3	36	5.38267	72.1023	3.74365	1	5	7.78245	43.4366	2.48062
SMa0762	635	fixK2	FixK2 transcriptional regulator	6	139	5.45339	141.026	4.69267	1	32	4.15064	148.264	5.15869	5	117	4.90233	128.053	4.70713	4	77	31.1298	668.924	4.42547
SMa0763	647	SMa0763	hypothetical protein	20	284	17.865	283.179	3.98651	7	177	29.0545	820.083	4.81894	19	277	18.2833	297.544	4.0245	4	9	31.1298	78.1859	1.32861
SMa0765	1619	fixN2	FixN2 cytochrome c oxidase subunit I	4	27	1.49214	11.243	2.91358	1	12	4.15064	55.5989	3.74365	4	25	1.53822	10.7317	2.80254	0	0	0	0	N/A
SMa0766	731	fixO2	FixO2 cytochrome c oxidase subunit	3	2	2.39153	1.77973	-0.426274	0	0	0	0	N/A	1	2	0.851704	1.90147	1.15869	0	1	0	8.68732	0.158688
SMa0767	152	fixQ2	FixQ2 nitrogen fixation protein	2	3	6.16431	10.3216	0.743651	2	3	8.30127	13.8997	0.743651	2	2	8.19205	9.14455	0.158688	2	2	15.5649	17.3746	0.158688
SMa0769	863	fixP2	FixP2 Diheme c-type cytochrome	4	3	2.72769	2.28363	-0.256349	2	2	8.30127	9.26648	0.158688	4	2	2.88573	1.61063	-0.841312	1	1	7.78245	8.68732	0.158688
SMa0771	473	SMa0771	hypothetical protein	0	0	0	0	N/A	0	0	0	0	N/A	0	0	0	0	N/A	0	0	0	0	N/A
SMa0772	551	nodL	NodL Nod factor acetyltransferase	1	2	1.03593	2.31277	1.15869	1	2	4.15064	9.26648	1.15869	1	2	1.12994	2.52264	1.15869	0	0	0	0	N/A
SMa0773	1430	noeA	NoeA host specific nodulation protein	3	6	1.26202	2.81751	1.15869	2	1	8.30127	4.63324	-0.841312	2	6	0.870763	2.91602	1.74365	1	1	7.78245	8.68732	0.158688
SMa0774	1661	noeB	NoeB host specific nodulation protein	4	6	1.45551	2.43712	0.743651	1	3	4.15064	13.8997	1.74365	4	5	1.49933	2.09207	0.480617	1	0	7.78245	0	N/A
SMa0775	326	SMa0775	hypothetical protein	4	5	6.62336	9.24183	0.480617	4	3	16.6025	13.8997	-0.256349	4	2	7.63921	4.26372	-0.841312	0	2	0	17.3746	1.15869
SMa0781	449	SMa0781	conserved hypothetical protein	0	0	0	0	N/A	0	0	0	0	N/A	0	0	0	0	N/A	0	0	0	0	N/A
SMa0783	269	SMa0783	conserved hypothetical protein	0	0	0	0	N/A	0	0	0	0	N/A	0	0	0	0	N/A	0	0	0	0	N/A
SMa0785	2084	SMa0785	Recombinase	1	0	0.291751	0	N/A	0	0	0	0	N/A	1	0	0.29875	0	N/A	1	0	7.78245	0	N/A
SMa0789	695	SMa0789	Transcriptional regulator GntR family	35	52	29.2495	48.5091	0.729845	16	33	66.4102	152.897	1.20308	33	51	29.5621	50.999	0.78672	7	5	54.4771	43.4366	-0.326738
SMa0791	602	SMa0791	conserved hypothetical protein	226	224	215.808	238.768	0.145864	10	20	41.5064	92.6648	1.15869	186	201	192.363	232.047	0.270581	155	166	1206.28	1442.1	0.257603
SMa0792	833	SMa0792	conserved hypothetical protein	347	293	244.667	230.613	-0.0853466	282	250	1170.48	1158.31	-0.0150787	319	257	238.425	214.419	-0.1531	3	6	23.3473	52.1239	1.15869
SMa0793	935	SMa0793	conserved hypothetical protein	6	12	3.79246	8.46683	1.15869	3	5	12.4519	23.1662	0.895654	5	10	3.32939	7.433	1.15869	1	4	7.78245	34.7493	2.15869
SMa0794	1040	SMa0794	Monoxygenase	10	6	5.71189	3.82561	-0.578277	2	4	8.30127	18.533	1.15869	10	6	5.9865	4.00953	-0.578277	1	0	7.78245	0	N/A
SMa0796	1463	SMa0796	aldehyde dehydrogenase	16	10	6.58396	4.59343	-0.519383	3	2	12.4519	9.26648	-0.426274	15	10	6.38341	4.75042	-0.426274	4	3	31.1298	26.062	-0.256349
SMa0797	326	SMa0797	conserved hypothetical protein	5	5	8.2792	9.24183	0.158688	4	3	16.6025	13.8997	-0.256349	5	3	9.54901	6.39558	-0.578277	1	0	7.78245	0	N/A
SMa0799	1010	SMa0799	ABC transporter periplasmic solute-binding protein	49	45	28.7804	29.5041	0.0358317	2	4	8.30127	18.533	1.15869	48	44	29.5887	30.2766	0.0331575	8	5	62.2596	43.4366	-0.519383
SMa0800	875	SMa0800	ABC transporter permease	11	2	7.40384	1.50267	-2.30074	7	2	29.0545	9.26648	-1.64867	8	2	5.6923	1.58854	-1.84131	2	0	15.5649	0	N/A
SMa0802	800	SMa0802	ABC transporter permease	3	0	2.1974	0	N/A	3	0	12.4519	0	N/A	3	0	2.33473	0	N/A	0	0	0	0	N/A
SMa0803	1079	SMa0803	ABC transporter ATP-binding protein	7	2	3.8602	1.23115	-1.64867	0	0	0	0	N/A	7	2	4.03908	1.2882	-1.64867	2	0	15.5649	0	N/A
SMa0805	1472	gabD4	GabD4 succinate-semialdehyde dehdyrogenase	105	51	42.9517	23.288	-0.883132	12	5	49.8076	23.1662	-1.10435	97	49	41.027	23.1347	-0.826515	25	7	194.561	60.8113	-1.67781
SMa0806	455	syrB3	SyrB3 regulator	230	196	283.558	269.737	-0.0720918	211	158	875.784	732.052	-0.25863	161	149	220.303	227.589	0.0469401	9	19	70.042	165.059	1.23669
SMa0809	638	SMa0809	hypothetical protein	43	79	38.9122	79.8022	1.0362	10	54	41.5064	250.195	2.59165	42	76	40.9859	82.7883	1.0143	15	9	116.737	78.1859	-0.578277
SMa0810	206	fixU	FixU nitrogen fixation protein	7	4	17.0241	10.8592	-0.648667	7	4	29.0545	18.533	-0.648667	7	4	21.1562	13.4949	-0.648667	6	2	46.6947	17.3746	-1.42627
SMa0811	194	fdxN	FdxN ferredoxin	3	3	7.65486	8.54491	0.158688	2	2	8.30127	9.26648	0.158688	2	1	6.41851	3.5824	-0.841312	1	0	7.78245	0	N/A
SMa0814	1472	nifB	NifB FeMo cofactor biosynthesis protein	11	8	4.49971	3.65301	-0.300743	0	2	0	9.26648	1.15869	10	7	4.22959	3.30496	-0.355885	1	1	7.78245	8.68732	0.158688
SMa0815	1625	nifA	NifA transcriptional activator	535	1215	198.859	504.124	1.34203	121	440	502.227	2038.63	2.02118	534	1214	204.594	519.208	1.34355	7	2	54.4771	17.3746	-1.64867
SMa0816	296	fixX	FixX ferredoxin-like protein	10	4	17.9941	8.03452	-1.16324	4	0	16.6025	0	N/A	8	3	16.8269	7.04378	-1.25635	7	3	54.4771	26.062	-1.0637
SMa0817	1307	fixC	FixC oxidoreductase	5	8	2.29401	4.09719	0.83676	1	0	4.15064	0	N/A	5	8	2.38177	4.25393	0.83676	3	0	23.3473	0	N/A
SMa0819	1061	fixB	FixB electron transfer flavoprotein alpha chain	26	23	14.5702	14.3876	-0.0181894	20	22	83.0127	101.931	0.296192	20	20	11.736	13.1006	0.158688	0	0	0	0	N/A
SMa0822	878	fixA	FixA electron transfer flavoprotein beta chain	26	29	17.4434	21.7183	0.31623	2	2	8.30127	9.26648	0.158688	24	25	17.0186	19.7889	0.217582	20	18	155.649	156.372	0.00668532
SMa0824	467	SMa0824	hypothetical protein	7	7	8.42973	9.40987	0.158688	6	6	24.9038	27.7994	0.158688	7	7	9.33227	10.4173	0.158688	0	1	0	8.68732	0.158688
SMa0825	893	nifH	NifH nitrogenase iron protein	137	120	90.4513	88.4394	-0.0324531	97	94	402.612	435.525	0.113364	137	120	95.5158	93.3912	-0.0324531	1	1	7.78245	8.68732	0.158688
SMa0827	1502	nifD	NifD nitrogenase molybdenum-iron protein alpha chain	7	25	2.8081	11.195	1.99519	3	1	12.4519	4.63324	-1.42627	6	25	2.48707	11.5677	2.21758	1	0	7.78245	0	N/A
SMa0829	1541	nifK	NifK nitrogenase molybdenum-iron protein beta chain	8	3	3.13059	1.31047	-1.25635	1	1	4.15064	4.63324	0.158688	7	3	2.82814	1.35299	-1.0637	0	1	0	8.68732	0.158688
SMa0830	1430	nifE	NifE nitrogenase molybdenum-cofactor synthesis protein	3	7	1.26202	3.2871	1.38108	1	1	4.15064	4.63324	0.158688	3	7	1.30614	3.40203	1.38108	0	1	0	8.68732	0.158688
SMa0831	500	nifX	NifX iron-molybdenum cluster-binding protein	1	2	1.13199	2.52722	1.15869	0	2	0	9.26648	1.15869	1	2	1.24519	2.77994	1.15869	0	0	0	0	N/A
SMa0833	140	SMa0833	conserved hypothetical protein	0	0	0	0	N/A	0	0	0	0	N/A	0	0	0	0	N/A	0	0	0	0	N/A
SMa0834	317	fdxB	FdxB ferredoxin III	3	0	5.08934	0	N/A	1	0	4.15064	0	N/A	2	0	3.92805	0	N/A	2	0	15.5649	0	N/A
SMa0835	290	SMa0835	hypothetical 10.5 kDa ORF	2	2	3.66233	4.08815	0.158688	2	1	8.30127	4.63324	-0.841312	2	2	4.29376	4.79301	0.158688	0	1	0	8.68732	0.158688
SMa0838	245	syrA	SyrA protein involved in EPS production	0	0	0	0	N/A	0	0	0	0	N/A	0	0	0	0	N/A	0	0	0	0	N/A
SMa0840	941	nodD3	NodD3 nod box-dependent transcriptional activator	3	2	1.88475	1.4026	-0.426274	1	1	4.15064	4.63324	0.158688	3	2	1.9849	1.47712	-0.426274	0	0	0	0	N/A
SMa0848	416	SMa0848	hypothetical protein	8	6	10.6883	8.94832	-0.256349	4	3	16.6025	13.8997	-0.256349	7	6	10.4764	10.0238	-0.063704	2	1	15.5649	8.68732	-0.841312
SMa0849	980	syrM	SyrM transcriptional regulator	8	4	4.83569	2.69897	-0.841312	3	1	12.4519	4.63324	-1.42627	7	3	4.44711	2.12751	-1.0637	1	0	7.78245	0	N/A
SMa0850	365	SMa0850	hypothetical protein	8	1	12.0018	1.67466	-2.84131	4	1	16.6025	4.63324	-1.84131	6	1	10.2344	1.90407	-2.42627	1	0	7.78245	0	N/A
SMa0851	743	nodH	NodH sulfotransferase	12	6	9.42137	5.25841	-0.841312	6	4	24.9038	18.533	-0.426274	11	3	9.21743	2.80613	-1.71578	4	0	31.1298	0	N/A
SMa0852	281	nodF	NodF acyl carrier protein	2	4	3.76191	8.39862	1.15869	1	2	4.15064	9.26648	1.15869	2	4	4.43129	9.89304	1.15869	1	2	7.78245	17.3746	1.15869
SMa0853	1208	nodE	NodE beta ketoacyl ACP synthase	5	3	2.47455	1.65736	-0.578277	1	2	4.15064	9.26648	1.15869	5	2	2.57697	1.15064	-1.16324	0	0	0	0	N/A
SMa0854	737	nodG	NodG 3-oxoacyl-(acyl carrier protein) reductase	66	42	52.2126	37.0895	-0.493388	0	0	0	0	N/A	46	28	38.8594	26.4038	-0.557519	45	28	350.21	243.245	-0.52581
SMa0855	899	nodP1	NodP1 ATP-sulfurylase small subunit	35	16	22.9619	11.7174	-0.970595	35	16	145.272	74.1318	-0.970595	10	6	6.92542	4.63839	-0.578277	0	0	0	0	N/A
SMa0857	1925	nodQ1	NodQ1 ATP-sulfurylase large subunit-APS kinase	7	4	2.20667	1.40757	-0.648667	0	0	0	0	N/A	6	4	1.94056	1.44413	-0.426274	3	0	23.3473	0	N/A
SMa0863	788	nodJ	NodJ ABC transporter permease	4	0	2.97182	0	N/A	0	0	0	0	N/A	0	0	0	0	N/A	0	0	0	0	N/A
SMa0864	1067	nodI	NodI ABC transporter ATP-binding protein	2	0	1.11476	0	N/A	1	0	4.15064	0	N/A	2	0	1.167	0	N/A	0	0	0	0	N/A
SMa0866	1280	nodC	NodC N-acetylglucosaminyltransferase	8	5	3.74494	2.61273	-0.519383	4	3	16.6025	13.8997	-0.256349	8	5	3.89122	2.71479	-0.519383	1	0	7.78245	0	N/A
SMa0868	653	nodB	NodB chitooligosaccharide deacetylase	5	2	4.42813	1.9772	-1.16324	1	1	4.15064	4.63324	0.158688	5	2	4.76719	2.12859	-1.16324	1	1	7.78245	8.68732	0.158688
SMa0869	590	nodA	NodA N-acyltransferase	1	1	0.972806	1.08592	0.158688	0	0	0	0	N/A	1	1	1.05525	1.17794	0.158688	1	0	7.78245	0	N/A
SMa0870	926	nodD1	NodD1 nod-box dependent transcriptional activator	3	3	1.91372	2.13623	0.158688	0	1	0	4.63324	0.158688	3	3	2.01705	2.25157	0.158688	0	0	0	0	N/A
SMa0872	332	orf110	hypothetical protein ORF 110	7	4	11.4088	7.27734	-0.648667	5	4	20.7532	18.533	-0.16324	6	3	11.2517	6.27999	-0.841312	1	0	7.78245	0	N/A
SMa0873	1325	nifN	NifN Nitrogenase Fe-Mo cofactor biosynthesis protein	42	18	19.0175	9.098	-1.0637	3	0	12.4519	0	N/A	41	18	19.2652	9.44132	-1.02894	0	0	0	0	N/A
SMa0874	485	nodN	NodN dehydratase	10	6	11.6373	7.79424	-0.578277	7	5	29.0545	23.1662	-0.326738	8	5	10.2696	7.1648	-0.519383	1	0	7.78245	0	N/A
SMa0875	3197	nolG	NolG efflux transporter	11	12	2.10919	2.56847	0.284219	1	2	4.15064	9.26648	1.15869	11	12	2.14218	2.60864	0.284219	7	5	54.4771	43.4366	-0.326738
SMa0876	1103	nolF	NolF secretion protein	2	1	1.07996	0.602763	-0.841312	0	0	0	0	N/A	2	1	1.12891	0.630087	-0.841312	1	0	7.78245	0	N/A
SMa0878	1826	nodM	NodM Glucosamine--fructose-6-phosphate aminotransferase	4	3	1.3275	1.11138	-0.256349	3	3	12.4519	13.8997	0.158688	4	3	1.36385	1.14182	-0.256349	0	0	0	0	N/A
SMa0882	590	SMa0882	conserved hypothetical protein	12	19	11.6737	20.6324	0.821653	8	16	33.2051	74.1318	1.15869	12	19	12.663	22.3809	0.821653	1	0	7.78245	0	N/A
SMa0883	530	SMa0883	conserved hypothetical protein	8	9	8.58753	10.7843	0.328613	1	6	4.15064	27.7994	2.74365	8	8	9.39767	10.4904	0.158688	1	0	7.78245	0	N/A
SMa0886	734	SMa0886	hypothetical protein	6	3	4.76476	2.65939	-0.841312	2	0	8.30127	0	N/A	6	3	5.08934	2.84054	-0.841312	2	3	15.5649	26.062	0.743651
SMa0887	566	SMa0887	hypothetical protein	2	2	2.02141	2.25645	0.158688	0	1	0	4.63324	0.158688	0	1	0	1.22789	0.158688	0	0	0	0	N/A
SMa0888	818	SMa0888	conserved hypothetical protein	10	12	7.17276	9.6081	0.421723	3	3	12.4519	13.8997	0.158688	10	12	7.61119	10.1954	0.421723	1	1	7.78245	8.68732	0.158688
SMa0890	1424	SMa0890	conserved hypothetical protein	40	14	16.8954	6.60095	-1.35588	2	1	8.30127	4.63324	-0.841312	39	14	17.0514	6.83273	-1.31936	0	0	0	0	N/A
SMa0892	3263	dnaE3	DnaE3 DNA polymerase III alpha chain	63	56	11.8393	11.7474	-0.0112366	1	0	4.15064	0	N/A	63	56	12.0207	11.9274	-0.0112366	0	0	0	0	N/A
SMa0894	296	SMa0894	hypothetical protein	0	0	0	0	N/A	0	0	0	0	N/A	0	0	0	0	N/A	0	0	0	0	N/A
SMa0896	719	SMa0896	conserved hypothetical protein	154	144	124.681	130.14	0.0618269	16	13	66.4102	60.2321	-0.140872	150	143	129.888	138.224	0.0897411	13	11	101.172	95.5606	-0.0823197
SMa0900	476	SMa0900	conserved hypothetical protein	0	1	0	1.32127	0.158688	0	1	0	4.63324	0.158688	0	1	0	1.46005	0.158688	0	1	0	8.68732	0.158688
SMa0903	1190	SMa0903	conserved hypothetical protein	2	0	1.00419	0	N/A	0	0	0	0	N/A	2	0	1.04638	0	N/A	1	0	7.78245	0	N/A
SMa0905	401	SMa0905	hypothetical protein	0	0	0	0	N/A	0	0	0	0	N/A	0	0	0	0	N/A	0	0	0	0	N/A
SMa0907	1190	SMa0907	conserved hypothetical protein	2	4	1.00419	2.24189	1.15869	1	2	4.15064	9.26648	1.15869	2	3	1.04638	1.75207	0.743651	0	1	0	8.68732	0.158688
SMa0909	893	SMa0909	hypothetical protein	2	0	1.32046	0	N/A	2	0	8.30127	0	N/A	2	0	1.39439	0	N/A	0	0	0	0	N/A
SMa0911	1031	SMa0911	conserved hypothetical protein	2	1	1.15189	0.64291	-0.841312	0	0	0	0	N/A	2	1	1.20775	0.674089	-0.841312	2	1	15.5649	8.68732	-0.841312
SMa0914	941	SMa0914	conserved hypothetical protein	4	9	2.513	6.31168	1.32861	0	0	0	0	N/A	4	9	2.64653	6.64705	1.32861	3	3	23.3473	26.062	0.158688
SMa0917	326	SMa0917	conserved hypothetical protein	0	1	0	1.84837	0.158688	0	0	0	0	N/A	0	1	0	2.13186	0.158688	0	1	0	8.68732	0.158688
SMa0922	323	SMa0922	conserved hypothetical protein	2	1	3.33831	1.86323	-0.841312	2	1	8.30127	4.63324	-0.841312	2	1	3.85508	2.15166	-0.841312	0	0	0	0	N/A
SMa0929	1919	traG	TraG conjugal transfer protein	6	4	1.89719	1.41186	-0.426274	2	1	8.30127	4.63324	-0.841312	6	4	1.94663	1.44864	-0.426274	3	0	23.3473	0	N/A
SMa0930	239	traD	TraD conjugal transfer protein	2	1	4.30862	2.4048	-0.841312	1	1	4.15064	4.63324	0.158688	2	1	5.21001	2.90789	-0.841312	1	0	7.78245	0	N/A
SMa0933	287	traC	TraC conjugal transfer protein	1	2	1.84746	4.12455	1.15869	0	2	0	9.26648	1.15869	0	2	0	4.84311	1.15869	0	1	0	8.68732	0.158688
SMa0934	4619	traA1	TraA1 conjugal transfer protein	16	10	2.13355	1.48851	-0.519383	2	0	8.30127	0	N/A	16	10	2.15664	1.50462	-0.519383	0	0	0	0	N/A
SMa0937	2159	SMa0937	conserved hypothetical protein	45	28	12.683	8.80924	-0.52581	8	4	33.2051	18.533	-0.841312	44	26	12.6884	8.36945	-0.600303	0	1	0	8.68732	0.158688
SMa0939	1901	SMa0939	Sensory histidine kinase	1	2	0.319116	0.712441	1.15869	0	1	0	4.63324	0.158688	1	2	0.32751	0.731179	1.15869	0	0	0	0	N/A
SMa0940	614	SMa0940	Response regulator	0	0	0	0	N/A	0	0	0	0	N/A	0	0	0	0	N/A	0	0	0	0	N/A
SMa0941	383	SMa0941	conserved hypothetical protein	0	1	0	1.60505	0.158688	0	0	0	0	N/A	0	0	0	0	N/A	0	0	0	0	N/A
SMa0943	1637	SMa0943	arylsulfatase	162	166	59.7869	68.3863	0.193878	20	57	83.0127	264.095	1.66965	162	150	61.613	63.6823	0.0476571	1	1	7.78245	8.68732	0.158688
SMa0945	575	SMa0945	conserved hypothetical protein	9	5	8.96538	5.55989	-0.689308	2	0	8.30127	0	N/A	9	5	9.74497	6.04336	-0.689308	3	0	23.3473	0	N/A
SMa0947	314	SMa0947	hypothetical protein	25	16	42.7607	30.5488	-0.485168	5	4	20.7532	18.533	-0.16324	23	16	45.6041	35.4133	-0.364874	21	14	163.431	121.623	-0.426274
SMa0950	1073	SMa0950	ABC transporter periplasmic solute-binding protein	7	9	3.88083	5.56979	0.521258	1	0	4.15064	0	N/A	6	9	3.48143	5.82933	0.743651	3	1	23.3473	8.68732	-1.42627
SMa0951	863	SMa0951	ABC transporter permease	7	2	4.77346	1.52242	-1.64867	3	2	12.4519	9.26648	-0.426274	7	0	5.05002	0	N/A	1	0	7.78245	0	N/A
SMa0952	890	SMa0952	ABC transporter permease	71	57	47.0258	42.1428	-0.158169	8	0	33.2051	0	N/A	70	57	48.9682	44.5103	-0.137705	2	2	15.5649	17.3746	0.158688
SMa0953	1118	SMa0953	ABC transporter ATP-binding protein	38	22	20.2557	13.0905	-0.629807	16	10	66.4102	46.3324	-0.519383	35	19	19.4909	11.811	-0.722667	4	0	31.1298	0	N/A
SMa0955	692	SMa0955	Transcriptional regulator GntR family	9	9	7.5517	8.42975	0.158688	3	7	12.4519	32.4327	1.38108	9	9	8.09734	9.03883	0.158688	2	1	15.5649	8.68732	-0.841312
SMa0956	1361	SMa0956	Aminotransferase class III	8	13	3.52995	6.40313	0.859128	0	3	0	13.8997	1.74365	8	12	3.65964	6.12772	0.743651	2	1	15.5649	8.68732	-0.841312
SMa0958	1712	SMa0958	Thiamine pyrophosphate-requiring protein	23	15	8.12696	5.91645	-0.457983	2	1	8.30127	4.63324	-0.841312	20	14	7.27331	5.6833	-0.355885	1	1	7.78245	8.68732	0.158688
SMa0959	776	SMa0959	dehydrogenase related to short chain alcohol dehydrogenases	13	6	9.79872	5.04832	-0.956789	5	3	20.7532	13.8997	-0.578277	13	6	10.4301	5.3736	-0.956789	1	1	7.78245	8.68732	0.158688
SMa0961	722	SMa0961	Response regulator	3	2	2.41941	1.80048	-0.426274	2	0	8.30127	0	N/A	3	2	2.58696	1.92517	-0.426274	0	2	0	17.3746	1.15869
SMa0964	230	SMa0964	hypothetical protein	32	19	71.1538	47.1598	-0.593384	29	17	120.368	78.7651	-0.61183	28	18	75.7942	54.3902	-0.478742	8	11	62.2596	95.5606	0.61812
SMa0967	920	SMa0967	conserved hypothetical protein	37	21	23.7485	15.0461	-0.658448	9	5	37.3557	23.1662	-0.689308	30	19	20.302	14.353	-0.500275	14	3	108.954	26.062	-2.0637
SMa0969	749	SMa0969	Response regulator	0	1	0	0.86982	0.158688	0	0	0	0	N/A	0	1	0	0.927885	0.158688	0	1	0	8.68732	0.158688
SMa0972	1253	SMa0972	putative aminotransferase	5	2	2.38909	1.06675	-1.16324	0	0	0	0	N/A	5	2	2.48442	1.10932	-1.16324	1	0	7.78245	0	N/A
SMa0974	359	SMa0974	hypothetical protein	1	0	1.52224	0	N/A	1	0	4.15064	0	N/A	1	0	1.73425	0	N/A	0	0	0	0	N/A
SMa0981	419	ntrR2	NtrR2 PIN domain protein	114	82	151.335	121.511	-0.31665	50	35	207.532	162.163	-0.355885	108	79	160.478	131.036	-0.292418	53	37	412.47	321.431	-0.359779
SMa0983	371	SMa0983	hypothetical protein	6	6	8.8731	9.90479	0.158688	0	0	0	0	N/A	5	5	8.39078	9.36639	0.158688	5	5	38.9122	43.4366	0.158688
SMa0985	845	SMa0985	Transcriptional regulator LysR family	5	5	3.47819	3.8826	0.158688	1	4	4.15064	18.533	2.15869	4	5	2.9472	4.11234	0.480617	0	0	0	0	N/A
SMa0988	293	SMa0988	hypothetical protein	1	3	1.81515	6.07859	1.74365	0	0	0	0	N/A	1	1	2.1249	2.37197	0.158688	1	1	7.78245	8.68732	0.158688
SMa0990	479	SMa0990	hypothetical protein	0	0	0	0	N/A	0	0	0	0	N/A	0	0	0	0	N/A	0	0	0	0	N/A
SMa0992	392	SMa0992	hypothetical protein	1	2	1.40859	3.14473	1.15869	0	2	0	9.26648	1.15869	1	2	1.58825	3.54585	1.15869	1	0	7.78245	0	N/A
SMa1001	1199	SMa1001	conserved hypothetical protein	484	400	241.262	222.574	-0.116319	408	334	1693.46	1547.5	-0.130033	482	399	250.284	231.276	-0.113956	0	0	0	0	N/A
SMa1002	374	SMa1002	hypothetical protein	61	31	89.5715	50.8127	-0.817853	7	5	29.0545	23.1662	-0.326738	61	31	101.546	57.6058	-0.817853	52	25	404.687	217.183	-0.897895
SMa1004	362	SMa1004	hypothetical protein	1	0	1.51115	0	N/A	1	0	4.15064	0	N/A	1	0	1.71988	0	N/A	0	0	0	0	N/A
SMa1005	800	SMa1005	hypothetical protein	7	3	5.12726	2.45289	-1.0637	2	1	8.30127	4.63324	-0.841312	7	2	5.44771	1.73746	-1.64867	1	0	7.78245	0	N/A
SMa1007	428	SMa1007	conserved hypothetical protein	1	2	1.3025	2.90789	1.15869	1	1	4.15064	4.63324	0.158688	1	1	1.45466	1.6238	0.158688	0	1	0	8.68732	0.158688
SMa1008	455	SMa1008	conserved hypothetical protein	4	2	4.93145	2.75242	-0.841312	2	1	8.30127	4.63324	-0.841312	4	2	5.47337	3.05488	-0.841312	2	1	15.5649	8.68732	-0.841312
SMa1009	221	SMa1009	Heavy metal binding protein	4	2	9.1896	5.12905	-0.841312	3	1	12.4519	4.63324	-1.42627	3	2	8.45152	6.28947	-0.426274	2	2	15.5649	17.3746	0.158688
SMa1010	506	SMa1010	hypothetical protein	22	19	24.6351	23.7495	-0.0528157	20	9	83.0127	41.6992	-0.993315	21	19	25.8389	26.0963	0.0142985	2	4	15.5649	34.7493	1.15869
SMa1011	425	SMa1011	conserved hypothetical protein	0	2	0	2.92626	1.15869	0	0	0	0	N/A	0	2	0	3.27052	1.15869	0	2	0	17.3746	1.15869
SMa1013	2480	actP	ActP Copper translocating P-type ATPase	59	30	14.519	8.24094	-0.817064	20	10	83.0127	46.3324	-0.841312	59	30	14.8118	8.40709	-0.817064	0	0	0	0	N/A
SMa1014	416	hmrR	HmrR	1	0	1.33604	0	N/A	0	0	0	0	N/A	1	0	1.49662	0	N/A	0	0	0	0	N/A
SMa1016	1274	SMa1016	acyltransferase	0	0	0	0	N/A	0	0	0	0	N/A	0	0	0	0	N/A	0	0	0	0	N/A
SMa1017	206	SMa1017	hypothetical protein	1	2	2.43201	5.42958	1.15869	1	1	4.15064	4.63324	0.158688	1	2	3.02231	6.74744	1.15869	1	2	7.78245	17.3746	1.15869
SMa1018	362	SMa1018	hypothetical protein	1	2	1.51115	3.37372	1.15869	0	2	0	9.26648	1.15869	1	2	1.71988	3.8397	1.15869	0	0	0	0	N/A
SMa1021	566	SMa1021	conserved hypothetical protein	11	6	11.1178	6.76934	-0.715781	6	6	24.9038	27.7994	0.158688	9	5	9.89993	6.13945	-0.689308	1	0	7.78245	0	N/A
SMa1024	422	SMa1024	conserved hypothetical protein	0	0	0	0	N/A	0	0	0	0	N/A	0	0	0	0	N/A	0	0	0	0	N/A
SMa1028	194	SMa1028	hypothetical protein	2	1	5.10324	2.8483	-0.841312	2	1	8.30127	4.63324	-0.841312	1	0	3.20926	0	N/A	0	0	0	0	N/A
SMa1032	245	SMa1032	hypothetical protein	0	1	0	2.35588	0.158688	0	1	0	4.63324	0.158688	0	1	0	2.83668	0.158688	0	0	0	0	N/A
SMa1033	380	SMa1033	conserved hypothetical protein	21	18	30.4058	29.0924	-0.063704	16	12	66.4102	55.5989	-0.256349	21	18	34.4066	32.9204	-0.063704	5	6	38.9122	52.1239	0.421723
SMa1036	269	SMa1036	conserved hypothetical protein	10	8	19.5171	17.4291	-0.16324	7	6	29.0545	27.7994	-0.063704	7	5	16.2014	12.918	-0.326738	3	2	23.3473	17.3746	-0.426274
SMa1037	1466	SMa1037	outer membrane protein	53	41	21.7662	18.7958	-0.21168	6	3	24.9038	13.8997	-0.841312	53	40	22.5086	18.9628	-0.247304	5	3	38.9122	26.062	-0.578277
SMa1038	1349	SMa1038	Multicopper oxidase	81	54	36.0474	26.8258	-0.426274	13	4	53.9583	18.533	-1.54175	75	50	34.6143	25.7593	-0.426274	20	17	155.649	147.685	-0.0757768
SMa1041	479	SMa1041	Copper binding protein	211	133	248.332	174.732	-0.507128	58	33	240.737	152.897	-0.654898	188	117	244.359	169.756	-0.525536	104	66	809.374	573.363	-0.497357
SMa1043	284	SMa1043	conserved hypothetical protein	199	146	370.948	303.796	-0.288112	161	112	668.253	518.923	-0.364874	162	113	355.143	276.526	-0.360983	61	54	474.729	469.116	-0.0171614
SMa1045	287	SMa1045	hypothetical protein	64	31	118.238	63.9305	-0.887115	45	29	186.779	134.364	-0.475184	48	20	104.127	48.4311	-1.10435	16	4	124.519	34.7493	-1.84131
SMa1046	1067	cyaE2	CyaE2 adenylate/guanylate cyclase	42	11	23.41	6.84409	-1.7742	34	8	141.122	37.0659	-1.92877	36	8	21.006	5.21077	-2.01124	0	0	0	0	N/A
SMa1050	545	SMa1050	Hypothetical protein	11	6	11.5102	7.00826	-0.715781	9	4	37.3557	18.533	-1.01124	9	4	10.2814	5.10081	-1.01124	1	1	7.78245	8.68732	0.158688
SMa1052	431	SMa1052	Conserved hypothetical protein	91	69	117.788	99.6965	-0.240582	80	64	332.051	296.527	-0.16324	75	58	108.34	93.5248	-0.212149	5	2	38.9122	17.3746	-1.16324
SMa1053	410	SMa1053	Conserved hypothetical protein	196	243	265.28	367.134	0.468791	102	153	423.365	708.886	0.743651	180	224	273.335	379.7	0.47419	73	57	568.118	495.177	-0.198246
SMa1056	347	SMa1056	Transcriptional regulator ArsR family	79	108	123.892	189.064	0.609795	17	16	70.5608	74.1318	0.0712256	55	75	98.6823	150.213	0.606147	41	66	319.08	573.363	0.845531
SMa1057	1298	SMa1057	Conserved hypothetical protein	20	23	9.23732	11.8581	0.360322	5	4	20.7532	18.533	-0.16324	13	21	6.23555	11.244	0.850566	0	7	0	60.8113	2.96604
SMa1058	452	SMa1058	conserved hypothetical protein	2	3	2.48046	4.1533	0.743651	1	3	4.15064	13.8997	1.74365	2	3	2.75485	4.61274	0.743651	0	0	0	0	N/A
SMa1060	1367	SMa1060	conserved hypothetical protein	10	14	4.39376	6.86648	0.644115	2	3	8.30127	13.8997	0.743651	9	13	4.09902	6.60923	0.689203	1	0	7.78245	0	N/A
SMa1062	830	SMa1062	conserved hypothetical protein	12	10	8.48994	7.89757	-0.104346	6	1	24.9038	4.63324	-2.42627	10	10	7.50115	8.37332	0.158688	2	2	15.5649	17.3746	0.158688
SMa1063	251	SMa1063	hypothetical protein	6	2	12.4105	4.61785	-1.42627	4	2	16.6025	9.26648	-0.841312	6	2	14.8828	5.53774	-1.42627	4	1	31.1298	8.68732	-1.84131
SMa1065	788	SMa1065	conserved hypothetical protein	2	0	1.48591	0	N/A	1	0	4.15064	0	N/A	1	0	0.790096	0	N/A	0	0	0	0	N/A
SMa1067	746	SMa1067	Transcriptional regulator CAP/Crp family	14	11	10.9502	9.60408	-0.189235	4	4	16.6025	18.533	0.158688	14	11	11.6841	10.2478	-0.189235	5	3	38.9122	26.062	-0.578277
SMa1076	584	SMa1076	conserved hypothetical protein	94	448	92.3091	491.094	2.41145	49	343	203.381	1589.2	2.96604	89	441	94.8819	524.81	2.46759	10	24	77.8245	208.496	1.42172
SMa1077	482	nex18	Nex18 Symbiotically induced conserved protein	233	171	272.678	223.388	-0.287645	162	118	672.403	546.722	-0.298519	231	169	298.381	243.678	-0.292181	30	22	233.473	191.121	-0.288771
SMa1078	224	SMa1078	Conserved hypothetical protein	52	44	118.157	111.604	-0.0823197	50	41	207.532	189.963	-0.127616	43	38	119.516	117.899	-0.0196488	26	21	202.344	182.434	-0.149434
SMa1079	542	tspO	TspO Tryptophan rich sensory protein	29	25	30.4988	29.3491	-0.0554364	26	23	107.917	106.565	-0.0181894	10	9	11.487	11.5404	0.00668532	0	1	0	8.68732	0.158688
SMa1081	161	SMa1081	hypothetical protein	0	1	0	3.29377	0.158688	0	1	0	4.63324	0.158688	0	0	0	0	N/A	0	0	0	0	N/A
SMa1082	620	SMa1082	conserved hypothetical protein	93	161	86.42	167.004	0.950446	72	87	298.846	403.092	0.431707	82	150	82.3433	168.142	1.02996	5	19	38.9122	165.059	2.08469
SMa1084	2375	SMa1084	phosphoketolase	165	163	42.3622	46.7145	0.141094	4	7	16.6025	32.4327	0.966043	154	155	40.3704	45.357	0.168026	45	37	350.21	321.431	-0.123711
SMa1086	674	SMa1086	Conserved hypothetical protein	12	37	10.3193	35.5172	1.78318	4	10	16.6025	46.3324	1.48062	10	35	9.23732	36.0898	1.96604	2	5	15.5649	43.4366	1.48062
SMa1087	2201	SMa1087	Cation transport ATPase	136	104	37.6157	32.1095	-0.228335	5	3	20.7532	13.8997	-0.578277	125	98	35.3587	30.9444	-0.192386	7	5	54.4771	43.4366	-0.326738
SMa1089	203	SMa1089	hypothetical protein	55	45	135.347	123.614	-0.130818	36	31	149.423	143.63	-0.0570403	46	39	141.081	133.519	-0.0794713	42	35	326.863	304.056	-0.104346
SMa1091	503	SMa1091	hypothetical protein	70	62	78.8096	77.9189	-0.0163983	56	47	232.436	217.762	-0.0940777	57	56	70.5526	77.3742	0.133153	0	1	0	8.68732	0.158688
SMa1092	509	SMa1092	hypothetical protein	0	0	0	0	N/A	0	0	0	0	N/A	0	0	0	0	N/A	0	0	0	0	N/A
SMa1093	332	SMa1093	hypothetical protein	4	5	6.51933	9.09667	0.480617	2	1	8.30127	4.63324	-0.841312	3	4	5.62586	8.37332	0.573726	0	2	0	17.3746	1.15869
SMa1095	308	SMa1095	hypothetical protein	0	4	0	7.76521	2.15869	0	4	0	18.533	2.15869	0	4	0	9.02579	2.15869	0	0	0	0	N/A
SMa1096	461	SMa1096	Conserved hypothetical protein	2	1	2.43677	1.36005	-0.841312	1	1	4.15064	4.63324	0.158688	2	1	2.70107	1.50756	-0.841312	0	0	0	0	N/A
SMa1097	515	SMa1097	hypothetical protein	2	1	2.20388	1.23006	-0.841312	0	1	0	4.63324	0.158688	2	1	2.41785	1.34949	-0.841312	0	0	0	0	N/A
SMa1099	314	SMa1099	conserved hypothetical protein	225	122	384.846	232.935	-0.724355	166	104	689.006	481.857	-0.515911	194	97	384.661	214.693	-0.841312	71	28	552.554	243.245	-1.1837
SMa1100	521	SMa1100	hypothetical protein	1	4	1.09036	4.86855	2.15869	1	2	4.15064	9.26648	1.15869	1	4	1.195	5.33578	2.15869	0	0	0	0	N/A
SMa1101	419	SMa1101	hypothetical protein	0	0	0	0	N/A	0	0	0	0	N/A	0	0	0	0	N/A	0	0	0	0	N/A
SMa1103	1754	cyaP	Adenylate/guanylate cyclase	8	0	2.76096	0	N/A	0	0	0	0	N/A	8	0	2.83966	0	N/A	0	0	0	0	N/A
SMa1104	230	SMa1104	hypothetical protein fragment	5	11	11.1178	27.303	1.29619	4	6	16.6025	27.7994	0.743651	5	8	13.5347	24.1734	0.83676	1	4	7.78245	34.7493	2.15869
SMa1111	692	SMa1111	hypothetical protein	3	0	2.51723	0	N/A	0	0	0	0	N/A	1	0	0.899705	0	N/A	1	0	7.78245	0	N/A
SMa1113	308	SMa1113	conserved hypothetical protein	4	3	6.95638	5.8239	-0.256349	2	1	8.30127	4.63324	-0.841312	3	2	6.06424	4.5129	-0.426274	2	1	15.5649	8.68732	-0.841312
SMa1115	1328	SMa1115	Mn2+/Fe2+ transporter NRAMP family	305	127	137.802	64.0517	-1.10529	2	0	8.30127	0	N/A	302	125	141.584	65.4166	-1.11393	16	5	124.519	43.4366	-1.51938
SMa1118	527	hspC2	HspC2 heat shock protein	1159	1573	1250.59	1894.65	0.599327	543	724	2253.8	3354.47	0.573726	1138	1551	1344.43	2045.4	0.605387	306	398	2381.43	3457.56	0.537925
SMa1120	914	SMa1120	ABC transporter ATP-binding protein	142	173	91.7101	124.723	0.44357	130	162	539.583	750.585	0.476171	26	20	17.7106	15.2076	-0.219823	1	0	7.78245	0	N/A
SMa1122	2363	SMa1122	Putative permease	9	4	2.32216	1.15207	-1.01124	1	0	4.15064	0	N/A	8	4	2.10781	1.17645	-0.841312	1	1	7.78245	8.68732	0.158688
SMa1124	1199	SMa1124	Membrane protein	62	46	30.9055	25.596	-0.271946	4	2	16.6025	9.26648	-0.841312	57	45	29.598	26.0837	-0.182349	36	29	280.168	251.932	-0.153256
SMa1126	1118	SMa1126	Protease	36	43	19.1896	25.586	0.415028	8	9	33.2051	41.6992	0.328613	36	43	20.0478	26.7302	0.415028	13	9	101.172	78.1859	-0.371826
SMa1128	1328	degP4	DegP4 protease like protein	51	86	23.0424	43.3736	0.912528	26	39	107.917	180.696	0.743651	34	65	15.9399	34.0166	1.09359	1	2	7.78245	17.3746	1.15869
SMa1131	1595	SMa1131	Metallo-beta-lactamase superfamily protein	53	79	20.0593	33.3762	0.734549	3	5	12.4519	23.1662	0.895654	41	67	16.004	29.1938	0.867226	18	21	140.084	182.434	0.381081
SMa1132	389	SMa1132	hypothetical protein	22	47	31.2007	74.4062	1.25385	9	7	37.3557	32.4327	-0.203882	19	39	30.4096	69.6773	1.19616	11	28	85.6069	243.245	1.50661
SMa1134	626	SMa1134	hypothetical protein	26	47	23.946	48.32	1.01284	15	38	62.2596	176.063	1.49973	22	35	21.8804	38.857	0.82854	3	3	23.3473	26.062	0.158688
SMa1136	461	SMa1136	hypothetical protein	4	13	4.87355	17.6807	1.85913	2	8	8.30127	37.0659	2.15869	4	13	5.40213	19.5983	1.85913	0	0	0	0	N/A
SMa1138	491	SMa1138	Response regulator truncated	7	23	8.05577	29.5465	1.8749	4	20	16.6025	92.6648	2.48062	6	20	7.60809	28.309	1.89565	2	2	15.5649	17.3746	0.158688
SMa1139	266	SMa1139	Response regulator truncated	9	37	17.7322	81.3749	2.19822	7	25	29.0545	115.831	1.99519	8	36	18.7247	94.0582	2.32861	1	16	7.78245	138.997	4.15869
SMa1141	764	SMa1141	Transcriptional regulator CAP/Crp family	2	1	1.52972	0.853791	-0.841312	0	0	0	0	N/A	1	1	0.814916	0.909667	0.158688	1	1	7.78245	8.68732	0.158688
SMa1142	1586	SMa1142	FixL-related histidine kinase	7	5	2.66392	2.12404	-0.326738	2	2	8.30127	9.26648	0.158688	7	5	2.7479	2.191	-0.326738	0	0	0	0	N/A
SMa1146	2699	SMa1146	conserved hypothetical protein	8	18	1.81185	4.55065	1.32861	0	1	0	4.63324	0.158688	8	18	1.84541	4.63496	1.32861	0	1	0	8.68732	0.158688
SMa1147	824	SMa1147	Conserved hypothetical protein	3	14	2.13706	11.1325	2.38108	1	4	4.15064	18.533	2.15869	3	12	2.26673	10.1212	2.15869	1	2	7.78245	17.3746	1.15869
SMa1149	833	SMa1149	Conserved hypothetical protein	80	124	56.4073	97.5971	0.790957	24	41	99.6153	189.963	0.931278	80	124	59.7931	103.455	0.790957	10	23	77.8245	199.808	1.36032
SMa1151	455	SMa1151	Conserved hypothetical protein	7	13	8.63004	17.8907	1.05177	2	5	8.30127	23.1662	1.48062	7	13	9.57839	19.8567	1.05177	2	6	15.5649	52.1239	1.74365
SMa1153	674	SMa1153	conserved hypothetical protein	29	47	24.9382	45.1165	0.855296	6	13	24.9038	60.2321	1.27417	28	41	25.8645	42.2766	0.708885	10	14	77.8245	121.623	0.644115
SMa1154	395	SMa1154	conserved hypothetical protein	25	48	34.9773	74.9648	1.09979	18	33	74.7115	152.897	1.03316	19	46	29.9476	80.9351	1.43432	5	11	38.9122	95.5606	1.29619
SMa1155	2702	SMa1155	Cation transport P-type ATPase	54	39	12.2166	9.849	-0.310797	4	12	16.6025	55.5989	1.74365	53	32	12.2123	8.23077	-0.569232	3	3	23.3473	26.062	0.158688
SMa1156	1073	SMa1156	Alcohol dehydrogenase Zn-dependent class III	40	73	22.1762	45.1772	1.02658	15	30	62.2596	138.997	1.15869	36	70	20.8886	45.3393	1.11805	1	2	7.78245	17.3746	1.15869
SMa1158	842	SMa1158	Conserved hypothetical protein	25	42	17.4494	32.7236	0.90715	5	14	20.7532	64.8654	1.64412	23	41	17.0068	33.8414	0.992678	7	12	54.4771	104.248	0.936296
SMa1159	443	SMa1159	hypothetical protein	0	1	0	1.40971	0.158688	0	0	0	0	N/A	0	1	0	1.56882	0.158688	0	0	0	0	N/A
SMa1160	581	SMa1160	hypothetical protein	1	0	0.986681	0	N/A	1	0	4.15064	0	N/A	1	0	1.07159	0	N/A	0	0	0	0	N/A
SMa1161	281	SMa1161	hypothetical protein	3	1	5.64286	2.09966	-1.42627	3	1	12.4519	4.63324	-1.42627	2	0	4.43129	0	N/A	1	0	7.78245	0	N/A
SMa1162	677	SMa1162	Conserved hypothetical protein	7	18	5.99473	17.2074	1.52126	4	14	16.6025	64.8654	1.96604	7	18	6.43747	18.4782	1.52126	0	2	0	17.3746	1.15869
SMa1163	2399	SMa1163	Cation transport P-type ATPase	39	36	9.91475	10.2162	0.0432112	4	3	16.6025	13.8997	-0.256349	37	35	9.60235	10.1394	0.0785181	3	2	23.3473	17.3746	-0.426274
SMa1166	1043	SMa1166	Protein containing an alpha/beta hydrolase fold	14	14	7.97469	8.90192	0.158688	9	5	37.3557	23.1662	-0.689308	12	12	7.16313	7.996	0.158688	4	5	31.1298	43.4366	0.480617
SMa1168	581	SMa1168	Dehydrogenase FAD-dependent	6	8	5.92009	8.81123	0.573726	5	8	20.7532	37.0659	0.83676	4	8	4.28637	9.56951	1.15869	1	0	7.78245	0	N/A
SMa1169	341	SMa1169	hypothetical protein	7	38	11.1462	67.5434	2.59926	6	25	24.9038	115.831	2.21758	7	36	12.7806	73.371	2.52126	3	14	23.3473	121.623	2.38108
SMa1170	317	SMa1170	conserved hypothetical protein	1	11	1.69645	20.8306	3.61812	1	9	4.15064	41.6992	3.32861	1	9	1.96402	19.7315	3.32861	0	2	0	17.3746	1.15869
SMa1171	260	SMa1171	Hypothetical protein	3	1	6.02512	2.24189	-1.42627	2	1	8.30127	4.63324	-0.841312	2	1	4.7892	2.67302	-0.841312	0	1	0	8.68732	0.158688
SMa1172	248	SMa1172	Hypothetical protein	3	0	6.26774	0	N/A	1	0	4.15064	0	N/A	3	0	7.5314	0	N/A	2	0	15.5649	0	N/A
SMa1174	503	SMa1174	Hypothetical protein	2	0	2.2517	0	N/A	1	0	4.15064	0	N/A	2	0	2.47553	0	N/A	1	0	7.78245	0	N/A
SMa1176	518	SMa1176	Hypothetical protein	155	185	169.898	226.36	0.413945	102	103	423.365	477.224	0.172764	155	185	186.298	248.209	0.413945	25	32	194.561	277.994	0.514832
SMa1178	830	SMa1178	conserved hypothetical protein	3	23	2.12249	18.1644	3.09729	3	15	12.4519	69.4986	2.48062	3	23	2.25035	19.2586	3.09729	0	0	0	0	N/A
SMa1179	2267	nosR	NosR regulatory protein	239	166	64.2211	49.7918	-0.367139	0	3	0	13.8997	1.74365	95	112	26.0902	34.3354	0.396188	18	33	140.084	286.682	1.03316
SMa1182	1919	nosZ	NosZ nitrous oxide reductase	2073	1501	655.48	529.799	-0.307108	337	204	1398.76	945.181	-0.565491	1842	1436	597.614	520.062	-0.200529	363	204	2825.03	1772.21	-0.672712
SMa1183	1361	nosD	NosD nitrous oxidase accessory protein	6163	3502	2719.39	1724.9	-0.656765	1270	642	5271.31	2974.54	-0.825495	6025	3410	2756.16	1741.29	-0.662501	58	41	451.382	356.18	-0.341741
SMa1184	914	nosF	NosF ATPase	307	206	198.275	148.514	-0.416906	96	83	398.461	384.559	-0.0512347	283	191	192.773	145.232	-0.408541	35	16	272.386	138.997	-0.970595
SMa1185	827	nosY	NosY permease	267	152	189.547	120.454	-0.65408	75	34	311.298	157.53	-0.982667	223	126	167.882	105.887	-0.664932	70	39	544.771	338.806	-0.685192
SMa1186	557	nosL	NosL copper chaperone	263	240	269.757	274.789	0.02666	150	113	622.596	523.556	-0.249951	235	230	262.675	286.978	0.127662	41	55	319.08	477.803	0.582496
SMa1188	1004	nosX	NosX accesory protein	190	220	112.233	145.063	0.370193	53	78	219.984	361.393	0.71617	167	195	103.559	134.982	0.382314	12	15	93.3893	130.31	0.480617
SMa1191	1211	fhp	flavohemoprotein	128	134	63.1977	73.8526	0.224778	28	22	116.218	101.931	-0.189235	116	125	59.6376	71.7368	0.266492	13	8	101.172	69.4986	-0.541751
SMa1192	293	SMa1192	hypothetical protein	7	3	12.706	6.07859	-1.0637	5	3	20.7532	13.8997	-0.578277	5	3	10.6245	7.1159	-0.578277	1	0	7.78245	0	N/A
SMa1194	1181	nnrS	NnrS dehydrogenase	7	6	3.54035	3.38742	-0.063704	3	3	12.4519	13.8997	0.158688	7	5	3.69024	2.94236	-0.326738	3	1	23.3473	8.68732	-1.42627
SMa1195	674	SMa1195	conserved hypothetical protein	2	6	1.71988	5.75955	1.74365	1	4	4.15064	18.533	2.15869	2	6	1.84746	6.18682	1.74365	1	1	7.78245	8.68732	0.158688
SMa1197	362	SMa1197	hypothetical protein	0	0	0	0	N/A	0	0	0	0	N/A	0	0	0	0	N/A	0	0	0	0	N/A
SMa1198	1625	SMa1198	Copper binding protein	7	9	2.60189	3.73425	0.521258	5	3	20.7532	13.8997	-0.578277	7	8	2.68195	3.42147	0.351333	0	0	0	0	N/A
SMa1200	515	SMa1200	conserved hypothetical protein	6	10	6.61163	12.3006	0.895654	0	3	0	13.8997	1.74365	5	9	6.04462	12.1454	1.00669	3	5	23.3473	43.4366	0.895654
SMa1201	380	SMa1201	hypothetical protein	9	5	13.0311	8.08123	-0.689308	4	4	16.6025	18.533	0.158688	9	5	14.7457	9.14455	-0.689308	1	1	7.78245	8.68732	0.158688
SMa1207	680	SMa1207	Transcriptional regulator CAP/Crp family	15	30	12.7931	28.5611	1.15869	12	15	49.8076	69.4986	0.480617	14	28	12.8181	28.6171	1.15869	0	1	0	8.68732	0.158688
SMa1208	167	fixS1	FixS1 nitrogen fixation protein	7	4	20.0837	12.8108	-0.648667	6	4	24.9038	18.533	-0.426274	4	4	14.9125	16.6464	0.158688	3	1	23.3473	8.68732	-1.42627
SMa1209	2273	fixI1	FixI1 ATPase	124	91	33.2337	27.225	-0.287713	12	13	49.8076	60.2321	0.274166	116	86	31.7735	26.2951	-0.273028	3	3	23.3473	26.062	0.158688
SMa1210	503	fixH	FixH nitrogen fixation protein	21	31	23.6429	38.9594	0.720567	8	15	33.2051	69.4986	1.06558	15	25	18.5665	34.542	0.895654	10	12	77.8245	104.248	0.421723
SMa1211	1574	fixG	FixG iron sulfur membrane protein	117	104	44.8545	44.5065	-0.0112366	51	40	211.683	185.33	-0.191809	109	95	43.1149	41.9464	-0.0396403	5	8	38.9122	69.4986	0.83676
SMa1213	869	fixP1	FixP1 di-heme c-type cytochrome	1016	798	688.31	603.481	-0.189751	130	79	539.583	366.026	-0.559899	1003	787	718.6	629.406	-0.191198	272	172	2116.83	1494.22	-0.50251
SMa1214	152	fixQ1	FixQ1 nitrogen fixation protein	177	139	545.542	478.233	-0.189976	153	122	635.048	565.255	-0.167962	112	89	458.755	406.933	-0.172933	50	31	389.122	269.307	-0.530971
SMa1216	731	fixO1	FixO1 cytochrome C oxidase subunit	243	181	193.714	161.066	-0.266278	27	23	112.067	106.565	-0.0726371	233	176	198.447	167.329	-0.246066	110	97	856.069	842.67	-0.0227585
SMa1220	1619	fixN1	FixN1 cytochrome c oxidase subunit 1	160	96	59.6856	39.9752	-0.578277	43	19	178.477	88.0316	-1.01965	153	90	58.837	38.6342	-0.606846	10	7	77.8245	60.8113	-0.355885
SMa1223	455	fixM	FixM flavoprotein oxidoreductase	26	257	32.0544	353.686	3.46387	16	217	66.4102	1005.41	3.92024	21	189	28.7352	288.686	3.32861	6	13	46.6947	112.935	1.27417
SMa1225	635	fixK1	FixK1 transcriptional regulator	42	444	38.1737	450.473	3.56079	21	145	87.1634	671.82	2.94628	34	406	33.3358	444.353	3.73656	17	207	132.302	1798.28	3.76471
SMa1226	347	fixT1	FixT 1 antikinase protein	266	525	417.155	919.062	1.13958	246	473	1021.06	2191.52	1.10187	261	510	468.292	1021.45	1.12514	19	44	147.866	382.242	1.37019
SMa1227	632	fixJ	FixJ response regulator	257	263	234.614	268.008	0.191983	8	15	33.2051	69.4986	1.06558	246	257	242.339	282.613	0.221798	86	106	669.29	920.856	0.460344
SMa1229	1517	fixL	FixL oxygen-regulated histidine kinase	69	101	27.4149	44.7949	0.708375	14	27	58.1089	125.097	1.10622	65	97	26.6768	44.4388	0.736233	3	3	23.3473	26.062	0.158688
SMa1231	824	SMa1231	conserved hypothetical protein	134	449	95.4552	357.035	1.90317	66	281	273.942	1301.94	2.24872	128	444	96.7139	374.483	1.9531	7	14	54.4771	121.623	1.15869
SMa1232	701	napC	NapC membrane-bound tetraheme cytochrome c subunit	29	34	24.0416	31.4641	0.38817	16	28	66.4102	129.731	0.966043	24	23	21.3157	22.8027	0.0972879	4	1	31.1298	8.68732	-1.84131
SMa1233	503	napB	NapB periplasmic nitrate reductase cytochrome c- type subunit	91	131	102.452	164.635	0.684317	78	97	323.75	449.424	0.473199	69	111	85.4058	153.367	0.84458	8	21	62.2596	182.434	1.55101
SMa1236	2504	napA	NapA periplasmic nitrate reductase	254	297	61.9183	80.8186	0.384323	44	38	182.628	176.063	-0.0528157	220	272	54.7009	75.4937	0.464792	28	58	217.908	503.865	1.20931
SMa1239	287	napD	NapD component of periplasmic nitrate reductase	51	43	94.2207	88.6777	-0.0874722	31	30	128.67	138.997	0.111383	44	37	95.4502	89.5975	-0.0912898	30	25	233.473	217.183	-0.104346
SMa1240	500	napF	NapF component of periplasmic nitrate reductase	57	71	64.5235	89.7164	0.475546	45	57	186.779	264.095	0.499725	40	48	49.8076	66.7187	0.421723	4	4	31.1298	34.7493	0.158688
SMa1241	185	napE	NapE component of periplasmic nitrate reductase	53	57	140.415	168.571	0.263658	47	52	195.08	240.928	0.304539	51	55	171.634	206.617	0.267623	43	51	334.645	443.054	0.404849
SMa1243	443	azu1	Azu1 pseudoazurin	552	771	697.105	1086.88	0.640751	375	537	1556.49	2488.05	0.67672	552	771	775.785	1209.56	0.640751	46	71	357.992	616.8	0.784874
SMa1245	695	nnrR	NnrR transcriptional regulator	33	28	27.5781	26.1203	-0.0783508	20	18	83.0127	83.3983	0.00668532	33	28	29.5621	27.9994	-0.0783508	0	1	0	8.68732	0.158688
SMa1247	914	nirV	NirV protein	2	6	1.29169	4.32564	1.74365	0	2	0	9.26648	1.15869	2	5	1.36235	3.80189	1.48062	1	1	7.78245	8.68732	0.158688
SMa1250	1130	nirK	NirK nitrite reductase	117	134	61.7319	78.9221	0.354413	18	14	74.7115	64.8654	-0.203882	117	134	64.4634	82.4143	0.354413	12	15	93.3893	130.31	0.480617
SMa1252	1211	nnrS	NnrS family protein	11	15	5.43105	8.26708	0.606147	2	3	8.30127	13.8997	0.743651	11	15	5.65529	8.60841	0.606147	0	1	0	8.68732	0.158688
SMa1253	269	SMa1253	Hypothetical protein	4	7	7.80684	15.2505	0.966043	3	3	12.4519	13.8997	0.158688	4	6	9.25793	15.5015	0.743651	2	4	15.5649	34.7493	1.15869
SMa1255	311	SMa1255	Conserved hypothetical protein	6	6	10.3478	11.551	0.158688	4	4	16.6025	18.533	0.158688	6	4	12.0115	8.93873	-0.426274	2	2	15.5649	17.3746	0.158688
SMa1256	530	SMa1256	conserved hypothetical protein	10	7	10.7344	8.38776	-0.355885	7	2	29.0545	9.26648	-1.64867	6	6	7.04825	7.86777	0.158688	1	2	7.78245	17.3746	1.15869
SMa1259	1358	SMa1259	conserved hypothetical protein	50	35	22.1092	17.2759	-0.355885	32	18	132.82	83.3983	-0.671387	41	32	18.7971	16.3767	-0.198864	3	0	23.3473	0	N/A
SMa1261	317	SMa1261	conserved hypothetical protein	43	38	72.9472	71.9604	-0.0196488	22	20	91.314	92.6648	0.0211849	42	37	82.489	81.1182	-0.0241756	24	18	186.779	156.372	-0.256349
SMa1262	809	SMa1262	Conserved hypothetical protein	12	15	8.69749	12.136	0.480617	8	15	33.2051	69.4986	1.06558	12	15	9.23504	12.886	0.480617	1	0	7.78245	0	N/A
SMa1264	533	SMa1264	Conserved hypothetical protein	3	7	3.20375	8.3446	1.38108	2	5	8.30127	23.1662	1.48062	3	3	3.50429	3.91174	0.158688	1	1	7.78245	8.68732	0.158688
SMa1266	1352	hemN	HemN coproporphyrinogen III oxidase	49	56	21.7598	27.7598	0.351333	7	9	29.0545	41.6992	0.521258	49	56	22.5645	28.7864	0.351333	10	9	77.8245	78.1859	0.00668532
SMa1269	1895	norD	NorD accessory protein for nitric oxide reductase	18	5	5.76181	1.7866	-1.68931	2	0	8.30127	0	N/A	18	5	5.91384	1.83374	-1.68931	3	2	23.3473	17.3746	-0.426274
SMa1272	818	norQ	NorQ accessory protein for nitric oxide reductase	10	3	7.17276	2.40203	-1.57828	1	0	4.15064	0	N/A	10	3	7.61119	2.54885	-1.57828	2	0	15.5649	0	N/A
SMa1273	1346	norB	NorB nitric oxide reductase large subunit	1	4	0.445985	1.99136	2.15869	0	1	0	4.63324	0.158688	1	4	0.462552	2.06534	2.15869	0	0	0	0	N/A
SMa1276	452	norC	NorC nitric oxide reductase small subunit	2	3	2.48046	4.1533	0.743651	2	1	8.30127	4.63324	-0.841312	1	3	1.37742	4.61274	1.74365	0	1	0	8.68732	0.158688
SMa1279	551	norE	NorE accessory protein for nitric oxide reductase	12	7	12.4312	8.09468	-0.618919	10	5	41.5064	23.1662	-0.841312	11	6	12.4293	7.56791	-0.715781	0	0	0	0	N/A
SMa1283	686	NnrU	NnrU-like protein	9	23	7.61326	21.7183	1.51233	1	13	4.15064	60.2321	3.85913	9	17	8.16816	17.2227	1.07623	2	1	15.5649	8.68732	-0.841312
SMa1285	602	SMa1285	Aromatic acid decarboxylase	3	2	2.8647	2.13186	-0.426274	1	2	4.15064	9.26648	1.15869	2	2	2.06842	2.30892	0.158688	1	0	7.78245	0	N/A
SMa1288	1451	SMa1288	Carboxylase	15	9	6.22181	4.16714	-0.578277	1	2	4.15064	9.26648	1.15869	15	8	6.43621	3.83176	-0.748202	1	0	7.78245	0	N/A
SMa1289	506	SMa1289	conserved hypothetical protein	1	2	1.11978	2.49995	1.15869	1	1	4.15064	4.63324	0.158688	1	2	1.23043	2.74698	1.15869	0	0	0	0	N/A
SMa1291	977	SMa1291	Protease	1	0	0.606227	0	N/A	0	0	0	0	N/A	1	0	0.637252	0	N/A	0	0	0	0	N/A
SMa1292	935	SMa1292	Peptidase	6	2	3.79246	1.41114	-1.42627	5	2	20.7532	9.26648	-1.16324	6	2	3.99527	1.4866	-1.42627	0	0	0	0	N/A
SMa1294	446	SMa1294	conserved hypothetical protein	0	0	0	0	N/A	0	0	0	0	N/A	0	0	0	0	N/A	0	0	0	0	N/A
SMa1296	1022	adhA1	Alcohol dehydrogenase Zn-dependent class III	360	598	209.081	387.688	0.890837	78	155	323.75	718.152	1.14941	352	592	214.436	402.575	0.90871	65	95	505.859	825.296	0.706176
SMa1297	677	SMa1297	conserved hypothetical protein	38	23	32.5428	21.9872	-0.565677	26	9	107.917	41.6992	-1.37183	38	23	34.9463	23.611	-0.565677	2	2	15.5649	17.3746	0.158688
SMa1299	611	SMa1299	Transcriptional regulator TetR family	4	0	3.7676	0	N/A	2	0	8.30127	0	N/A	4	0	4.07591	0	N/A	0	0	0	0	N/A
SMa1301	1226	SMa1301	Permease	240	206	117.103	112.2	-0.0617017	4	2	16.6025	9.26648	-0.841312	220	193	111.722	109.406	-0.0302143	179	168	1393.06	1459.47	0.0671901
SMa1302	989	virB11	VirB11-like ATPase	91	74	54.5295	49.4985	-0.139653	5	1	20.7532	4.63324	-2.16324	81	64	50.9911	44.9738	-0.181162	62	53	482.512	460.428	-0.0675874
SMa1303	1172	virB10	VirB10-like transmembrane secretion protein	10	10	5.09489	5.68728	0.158688	1	2	4.15064	9.26648	1.15869	8	10	4.2498	5.92991	0.480617	3	1	23.3473	8.68732	-1.42627
SMa1306	854	virB9	VirB9 type IV secretion protein	3	5	2.06614	3.84395	0.895654	2	0	8.30127	0	N/A	3	5	2.1871	4.069	0.895654	0	2	0	17.3746	1.15869
SMa1308	671	virB8	VirB8 type IV secretion protein	1	0	0.863517	0	N/A	0	0	0	0	N/A	1	0	0.927862	0	N/A	1	0	7.78245	0	N/A
SMa1310	314	virB7	VirB7-like protein	1	0	1.71043	0	N/A	1	0	4.15064	0	N/A	0	0	0	0	N/A	0	0	0	0	N/A
SMa1311	941	virB6	VirB6 type IV secretion protein	1	0	0.62825	0	N/A	0	0	0	0	N/A	1	0	0.661632	0	N/A	1	0	7.78245	0	N/A
SMa1313	701	virB5	VirB5 type IV secretion protein	0	0	0	0	N/A	0	0	0	0	N/A	0	0	0	0	N/A	0	0	0	0	N/A
SMa1315	2378	virB4	VirB4 type IV secretion protein	8	4	2.05139	1.14495	-0.841312	1	0	4.15064	0	N/A	8	4	2.09452	1.16903	-0.841312	0	0	0	0	N/A
SMa1318	341	virB3	VirB3 type IV secretion protein	1	2	1.59232	3.55492	1.15869	0	2	0	9.26648	1.15869	1	2	1.82579	4.07616	1.15869	1	0	7.78245	0	N/A
SMa1319	299	virB2	VirB2 type IV secretion protein	0	3	0	5.97409	1.74365	0	1	0	4.63324	0.158688	0	2	0	4.64874	1.15869	0	2	0	17.3746	1.15869
SMa1321	671	virB1	VirB1 type IV secretion protein	3	2	2.59055	1.92784	-0.426274	0	1	0	4.63324	0.158688	3	2	2.78359	2.07149	-0.426274	0	1	0	8.68732	0.158688
SMa1322	518	SMa1322	conserved hypothetical protein	1	1	1.09612	1.22357	0.158688	0	0	0	0	N/A	1	1	1.20192	1.34167	0.158688	0	1	0	8.68732	0.158688
SMa1323	368	rctA	Transcription regulator	7	6	10.4262	9.97587	-0.063704	3	2	12.4519	9.26648	-0.426274	7	6	11.8429	11.3313	-0.063704	4	3	31.1298	26.062	-0.256349
SMa1325	251	SMa1325	Hypothetical protein	12	11	24.8211	25.3982	0.0331575	8	7	33.2051	32.4327	-0.0339567	10	9	24.8046	24.9198	0.00668532	6	8	46.6947	69.4986	0.573726
SMa1326	647	SMa1326	Conserved hypothetical protein	9	10	8.03925	9.9711	0.310692	2	6	8.30127	27.7994	1.74365	8	8	7.69825	8.59333	0.158688	4	4	31.1298	34.7493	0.158688
SMa1327	848	SMa1327	conserved hypothetical protein	4	5	2.77325	3.86963	0.480617	2	2	8.30127	9.26648	0.158688	3	5	2.20258	4.09779	0.895654	0	3	0	26.062	1.74365
SMa1328	1322	SMa1328	Permease	4	12	1.81515	6.07859	1.74365	0	6	0	27.7994	2.74365	4	12	1.8838	6.3085	1.74365	1	0	7.78245	0	N/A
SMa1329	1262	SMa1329	Peptidase	72	102	34.1668	54.0309	0.661189	7	21	29.0545	97.298	1.74365	71	100	35.0272	55.0702	0.652797	0	1	0	8.68732	0.158688
SMa1331	413	SMa1331	conserved hypothetical protein	5	21	6.72349	31.522	2.22908	0	11	0	50.9656	3.61812	5	18	7.53748	30.2899	2.00669	2	5	15.5649	43.4366	1.48062
SMa1332	842	SMa1332	Conserved hypothetical protein	5	10	3.48989	7.79132	1.15869	1	1	4.15064	4.63324	0.158688	5	8	3.69712	6.60319	0.83676	0	2	0	17.3746	1.15869
SMa1334	1196	SMa1334	conserved hypothetical protein	19	34	9.49383	18.9643	0.998224	0	12	0	55.5989	3.74365	18	33	9.37017	19.176	1.03316	1	1	7.78245	8.68732	0.158688
SMa1337	1307	SMa1337	ABC transporter periplasmic solute-binding protein	27	72	12.3877	36.8747	1.57373	9	52	37.3557	240.928	2.6892	21	51	10.0034	27.1188	1.4388	3	4	23.3473	34.7493	0.573726
SMa1339	905	SMa1339	ABC transporter permease	3	5	1.9558	3.63867	0.895654	3	3	12.4519	13.8997	0.158688	1	3	0.687951	2.30382	1.74365	0	0	0	0	N/A
SMa1341	959	SMa1341	ABC transporter permease	4	5	2.46817	3.44393	0.480617	0	0	0	0	N/A	4	5	2.59685	3.62349	0.480617	0	1	0	8.68732	0.158688
SMa1344	1109	SMa1344	ABC transporter ATP-binding protein	4	13	2.14873	7.79536	1.85913	2	1	8.30127	4.63324	-0.841312	2	8	1.12281	5.01342	2.15869	1	3	7.78245	26.062	1.74365
SMa1345	1076	SMa1345	ABC transporter ATP-binding protein	14	20	7.74098	12.3443	0.673262	5	10	20.7532	46.3324	1.15869	14	19	8.10069	12.2721	0.599261	3	3	23.3473	26.062	0.158688
SMa1347	974	SMa1347	dehydrogenase	16	11	9.72806	7.46567	-0.38188	9	6	37.3557	27.7994	-0.426274	14	9	8.94901	6.42184	-0.478742	2	0	15.5649	0	N/A
SMa1349	692	SMa1349	Transcriptional regulator GntR family	19	14	15.9425	13.1129	-0.281884	5	4	20.7532	18.533	-0.16324	17	14	15.295	14.0604	-0.12142	9	5	70.042	43.4366	-0.689308
SMa1351	1208	SMa1351	enolase	242	219	119.768	120.987	0.0146122	211	194	875.784	898.849	0.0375021	185	180	95.3478	103.558	0.11916	2	0	15.5649	0	N/A
SMa1353	887	SMa1353	Isomerase	370	263	245.849	195.071	-0.333774	10	5	41.5064	23.1662	-0.841312	340	240	238.65	188.046	-0.343812	184	168	1431.97	1459.47	0.0274439
SMa1354	851	SMa1354	Isomerase	17	23	11.7471	17.741	0.594788	9	18	37.3557	83.3983	1.15869	17	23	12.4373	18.7834	0.594788	3	1	23.3473	8.68732	-1.42627
SMa1355	848	SMa1355	Conserved hypothetical protein	55	65	38.1322	50.3052	0.399697	7	4	29.0545	18.533	-0.648667	54	64	39.6464	52.4518	0.403801	9	9	70.042	78.1859	0.158688
SMa1358	374	SMa1358	Lyase	63	28	92.5083	45.8953	-1.01124	57	18	236.586	83.3983	-1.50428	61	28	101.546	52.031	-0.964694	4	7	31.1298	60.8113	0.966043
SMa1361	182	SMa1361	conserved hypothetical protein	2	3	5.3672	8.98689	0.743651	2	3	8.30127	13.8997	0.743651	2	3	6.84171	11.4558	0.743651	1	0	7.78245	0	N/A
SMa1362	1400	SMa1362	ABC transporter permease	1	1	0.429376	0.479301	0.158688	1	0	4.15064	0	N/A	1	1	0.444711	0.496419	0.158688	0	0	0	0	N/A
SMa1363	1088	SMa1363	ABC transporter permease	2	0	1.09419	0	N/A	0	0	0	0	N/A	2	0	1.14448	0	N/A	1	0	7.78245	0	N/A
SMa1364	1220	SMa1364	ABC transporter periplasmic solute-binding protein	4	4	1.96093	2.18893	0.158688	1	3	4.15064	13.8997	1.74365	4	4	2.0413	2.27864	0.158688	0	0	0	0	N/A
SMa1365	374	SMa1365	hypothetical protein	1	0	1.46839	0	N/A	0	0	0	0	N/A	1	0	1.66469	0	N/A	1	0	7.78245	0	N/A
SMa1367	758	SMa1367	dehydrogenase related to short chain alcohol dehydrogenases	18	8	13.8697	6.88105	-1.01124	4	2	16.6025	9.26648	-0.841312	18	8	14.7846	7.33494	-1.01124	6	3	46.6947	26.062	-0.841312
SMa1368	725	SMa1368	conserved hypothetical protein	5	4	4.01675	3.58702	-0.16324	2	1	8.30127	4.63324	-0.841312	4	4	3.43501	3.83441	0.158688	1	0	7.78245	0	N/A
SMa1370	983	SMa1370	ABC transporter ATP-binding protein	8	8	4.82165	5.38227	0.158688	1	5	4.15064	23.1662	2.48062	8	8	5.0669	5.65604	0.158688	0	1	0	8.68732	0.158688
SMa1371	980	SMa1371	ABC transporter ATP-binding protein	11	23	6.64908	15.5191	1.22282	5	11	20.7532	50.9656	1.29619	11	22	6.98832	15.6017	1.15869	0	5	0	43.4366	2.48062
SMa1373	920	SMa1373	ABC transporter permease	9	13	5.77666	9.31424	0.689203	4	7	16.6025	32.4327	0.966043	8	12	5.41387	9.06503	0.743651	1	3	7.78245	26.062	1.74365
SMa1374	959	SMa1374	ABC transporter permease	17	14	10.4897	9.64302	-0.12142	4	4	16.6025	18.533	0.158688	16	9	10.3874	6.52229	-0.671387	3	1	23.3473	8.68732	-1.42627
SMa1375	1484	SMa1375	ABC transporter periplasmic solute-binding protein	24	44	9.74074	19.9344	1.03316	0	8	0	37.0659	3.15869	23	41	9.64939	19.2011	0.992678	1	3	7.78245	26.062	1.74365
SMa1377	1415	SMa1377	Amidase	22	15	9.34956	7.1159	-0.393853	5	3	20.7532	13.8997	-0.578277	21	12	9.23993	5.89387	-0.648667	0	3	0	26.062	1.74365
SMa1379	1475	SMa1379	ABC transporter periplasmic solute-binding protein	85	82	34.7021	37.3697	0.106849	2	2	8.30127	9.26648	0.158688	82	81	34.6121	38.1653	0.140986	5	2	38.9122	17.3746	-1.16324
SMa1381	1358	SMa1381	Possible oxidase	57	37	25.2045	18.2631	-0.464748	3	3	12.4519	13.8997	0.158688	55	35	25.2156	17.912	-0.493388	4	0	31.1298	0	N/A
SMa1386	980	SMa1386	oxidoreductase	11	8	6.64908	5.39795	-0.300743	2	1	8.30127	4.63324	-0.841312	10	7	6.35302	4.96419	-0.355885	2	2	15.5649	17.3746	0.158688
SMa1387	914	SMa1387	Transcriptional regulator LysR family	21	24	13.5628	17.3026	0.351333	11	17	45.657	78.7651	0.78672	21	23	14.3047	17.4887	0.289933	0	2	0	17.3746	1.15869
SMa1389	929	etfA2	EtfA2 electron-transport flavoprotein alpha- subunit	3	4	1.90785	2.83957	0.573726	0	1	0	4.63324	0.158688	2	3	1.34036	2.2443	0.743651	1	1	7.78245	8.68732	0.158688
SMa1391	749	etfB2	EtfB2 electron transport flavoprotein beta subunit	2	0	1.55844	0	N/A	2	0	8.30127	0	N/A	1	0	0.831236	0	N/A	0	0	0	0	N/A
SMa1394	857	SMa1394	Conserved hypothetical protein	8	2	5.49147	1.53249	-1.84131	3	0	12.4519	0	N/A	8	2	5.81186	1.6219	-1.84131	2	0	15.5649	0	N/A
SMa1397	1148	SMa1397	Conserved hypothetical protein	9	3	4.67726	1.74037	-1.42627	0	0	0	0	N/A	9	3	4.88098	1.81617	-1.42627	3	0	23.3473	0	N/A
SMa1398	779	SMa1398	dehydrogenase related to short chain alcohol dehydrogenases	3	5	2.25306	4.19171	0.895654	2	4	8.30127	18.533	1.15869	2	4	1.59845	3.56861	1.15869	0	0	0	0	N/A
SMa1400	1142	SMa1400	Acyl-CoA dehydrogenase	43	25	22.4594	14.576	-0.62372	12	7	49.8076	32.4327	-0.618919	43	24	23.4427	14.6057	-0.682614	2	2	15.5649	17.3746	0.158688
SMa1403	1016	SMa1403	oxidoreductase	6	6	3.50429	3.91174	0.158688	0	1	0	4.63324	0.158688	6	6	3.67675	4.10425	0.158688	0	0	0	0	N/A
SMa1406	1259	ttuD3	TtuD3 hydroxypyruvate reductase	76	65	36.1476	34.5104	-0.0668713	5	2	20.7532	9.26648	-1.16324	74	62	36.5942	34.2249	-0.0965686	30	31	233.473	269.307	0.205994
SMa1408	770	SMa1408	Hydratase/isomerase	21	18	15.9445	15.2558	-0.063704	4	2	16.6025	9.26648	-0.841312	21	16	16.9799	14.4413	-0.233629	5	1	38.9122	8.68732	-2.16324
SMa1409	1571	SMa1409	Acyl-CoA transferase	42	38	16.1314	16.2921	0.0142985	3	5	12.4519	23.1662	0.895654	40	38	15.8522	16.8106	0.0846878	1	2	7.78245	17.3746	1.15869
SMa1410	833	SMa1410	Oxidoreductase	1	5	0.705091	3.93537	2.48062	1	3	4.15064	13.8997	1.74365	1	5	0.747414	4.17158	2.48062	0	0	0	0	N/A
SMa1413	275	SMa1413	conserved hypothetical protein	9	12	17.2411	25.661	0.573726	8	7	33.2051	32.4327	-0.0339567	9	11	20.3759	27.7994	0.448195	2	4	15.5649	34.7493	1.15869
SMa1414	1595	SMa1414	Dehydrogenase FAD-dependent	7	6	2.64934	2.5349	-0.063704	0	1	0	4.63324	0.158688	7	6	2.73239	2.61437	-0.063704	2	0	15.5649	0	N/A
SMa1415	1496	SMa1415	aldehyde dehydrogenase NAD(P)-dependent	3	3	1.20814	1.34861	0.158688	0	1	0	4.63324	0.158688	3	2	1.24852	0.929126	-0.426274	0	0	0	0	N/A
SMa1417	1025	SMa1417	Dehydrogenase Zn-dependent	6	4	3.47495	2.58599	-0.426274	3	0	12.4519	0	N/A	6	4	3.64446	2.71214	-0.426274	0	0	0	0	N/A
SMa1418	941	SMa1418	ABC transporter permease	4	2	2.513	1.4026	-0.841312	0	1	0	4.63324	0.158688	4	2	2.64653	1.47712	-0.841312	1	0	7.78245	0	N/A
SMa1421	1511	SMa1421	ABC transporter ATP-binding protein	31	26	12.3642	11.5757	-0.0950682	6	1	24.9038	4.63324	-2.42627	31	26	12.7733	11.9587	-0.0950682	0	1	0	8.68732	0.158688
SMa1424	965	SMa1424	ABC transporter permease	5	5	3.06697	3.42358	0.158688	0	0	0	0	N/A	5	4	3.22588	2.88077	-0.16324	1	0	7.78245	0	N/A
SMa1427	1118	SMa1427	ABC transporter periplasmic solute-binding protein	5	10	2.66522	5.95022	1.15869	3	7	12.4519	32.4327	1.38108	5	9	2.78442	5.5947	1.00669	0	0	0	0	N/A
SMa1428	659	SMa1428	Transcriptional regulator TetR family	28	29	24.5877	28.4268	0.209314	15	8	62.2596	37.0659	-0.748202	27	28	25.5085	29.529	0.211156	1	3	7.78245	26.062	1.74365
SMa1430	1016	SMa1430	Dehydrogenase Zn-dependent	5	3	2.92024	1.95587	-0.578277	1	1	4.15064	4.63324	0.158688	5	3	3.06395	2.05212	-0.578277	0	2	0	17.3746	1.15869
SMa1431	518	SMa1431	conserved hypothetical protein	0	2	0	2.44713	1.15869	0	1	0	4.63324	0.158688	0	1	0	1.34167	0.158688	0	0	0	0	N/A
SMa1434	1652	SMa1434	ABC transporter ATP-binding protein	10	9	3.65802	3.67501	0.00668532	4	4	16.6025	18.533	0.158688	10	9	3.76874	3.78624	0.00668532	0	0	0	0	N/A
SMa1435	917	SMa1435	ABC transporter permease	4	2	2.57537	1.43741	-0.841312	1	0	4.15064	0	N/A	4	0	2.71579	0	N/A	2	0	15.5649	0	N/A
SMa1437	914	SMa1437	ABC transporter permease	3	7	1.93754	5.04658	1.38108	1	1	4.15064	4.63324	0.158688	3	6	2.04353	4.56227	1.15869	1	0	7.78245	0	N/A
SMa1438	1508	SMa1438	ABC transporter periplasmic solute-binding protein	15	24	5.99418	10.7058	0.83676	4	10	16.6025	46.3324	1.48062	13	20	5.3672	9.21732	0.780177	3	2	23.3473	17.3746	-0.426274
SMa1440	905	SMa1440	5-dehydro-4-deoxyglucarate dehydratase	20	27	13.0387	19.6488	0.591648	8	4	33.2051	18.533	-0.841312	20	27	13.759	20.7344	0.591648	5	19	38.9122	165.059	2.08469
SMa1442	764	SMa1442	Transcriptional regulator GntR family	17	23	13.0026	19.6372	0.594788	10	10	41.5064	46.3324	0.158688	17	22	13.8536	20.0127	0.530657	1	3	7.78245	26.062	1.74365
SMa1445	872	SMa1445	hypothetical protein	8	1	5.40213	0.753781	-2.84131	0	0	0	0	N/A	7	1	4.9979	0.797002	-2.64867	4	1	31.1298	8.68732	-1.84131
SMa1447	1313	SMa1447	Permease MFS	52	89	23.7527	45.3806	0.933982	30	61	124.519	282.628	1.18254	42	83	19.9155	43.9329	1.14141	1	1	7.78245	8.68732	0.158688
SMa1450	1190	SMa1450	Thiolase	3002	4013	1507.28	2249.18	0.577446	56	90	232.436	416.992	0.843187	2975	3983	1556.49	2326.16	0.579654	228	111	1774.4	964.293	-0.879786
SMa1452	767	SMa1452	dehydrogenase related to short chain alcohol dehydrogenases	122	151	92.9702	128.449	0.466356	49	37	203.381	171.43	-0.246568	116	145	94.1605	131.386	0.480617	29	47	225.691	408.304	0.855296
SMa1454	1043	SMa1454	Transcriptional regulator AraC family	5	10	2.8481	6.35852	1.15869	2	2	8.30127	9.26648	0.158688	5	10	2.98464	6.66334	1.15869	0	1	0	8.68732	0.158688
SMa1455	518	SMa1455	conserved hypothetical protein	27	52	29.5952	63.6255	1.10424	16	21	66.4102	97.298	0.551006	20	49	24.0384	65.7419	1.45147	5	7	38.9122	60.8113	0.644115
SMa1456	389	SMa1456	conserved hypothetical protein	26	35	36.8735	55.4089	0.587532	10	22	41.5064	101.931	1.29619	25	35	40.0126	62.5309	0.644115	9	12	70.042	104.248	0.573726
SMa1459	1004	SMa1459	Dehydrogenase malate/L-lactate family	12	5	7.08838	3.2969	-1.10435	8	4	33.2051	18.533	-0.841312	8	4	4.96092	2.76887	-0.841312	0	0	0	0	N/A
SMa1461	1124	SMa1461	Mandelate racemase/muconate lactonizing enzyme family protein	38	41	20.1522	24.2712	0.268313	8	10	33.2051	46.3324	0.480617	36	40	19.9408	24.7326	0.310692	7	4	54.4771	34.7493	-0.648667
SMa1462	890	SMa1462	ABC transporter periplasmic solute-binding protein	12	35	7.94803	25.8771	1.70301	3	21	12.4519	97.298	2.96604	10	30	6.99546	23.4265	1.74365	3	5	23.3473	43.4366	0.895654
SMa1465	755	SMa1465	ABC transporter permease	5	21	3.86705	18.1301	2.22908	1	0	4.15064	0	N/A	4	17	3.29852	15.6487	2.24615	2	14	15.5649	121.623	2.96604
SMa1466	1115	SMa1466	ABC transporter ATP binding protein	5	4	2.67208	2.38622	-0.16324	2	2	8.30127	9.26648	0.158688	4	3	2.23353	1.86992	-0.256349	1	0	7.78245	0	N/A
SMa1467	662	SMa1467	ABC transporter permease	57	54	49.8426	52.7096	0.0806859	50	46	207.532	213.129	0.0383942	54	51	50.7857	53.5412	0.0762262	1	1	7.78245	8.68732	0.158688
SMa1471	680	SMa1471	conserved hypothetical protein	16	14	13.6459	13.3285	-0.0339567	2	2	8.30127	9.26648	0.158688	15	12	13.7337	12.2645	-0.16324	9	7	70.042	60.8113	-0.203882
SMa1473	1304	SMa1473	proline dipeptidase	3	5	1.37946	2.56642	0.895654	0	1	0	4.63324	0.158688	2	4	0.954901	2.13186	1.15869	0	2	0	17.3746	1.15869
SMa1476	992	SMa1476	Transcriptional regulator AraC family	21	16	12.5475	10.6716	-0.233629	5	6	20.7532	27.7994	0.421723	20	16	12.5523	11.2095	-0.16324	0	1	0	8.68732	0.158688
SMa1478	1535	SMa1478	Trimethylamine methyltransferase	8	37	3.14244	16.2236	2.36814	1	26	4.15064	120.464	4.85913	8	37	3.2448	16.7521	2.36814	1	3	7.78245	26.062	1.74365
SMa1480	887	SMa1480	Transcriptional regulator LysR family	132	105	87.7082	77.88	-0.17146	30	45	124.519	208.496	0.743651	131	104	91.9504	81.4865	-0.174295	4	0	31.1298	0	N/A
SMa1483	2420	SMa1483	dehydrogenase	30	24	7.56189	6.7529	-0.16324	11	9	45.657	41.6992	-0.130818	29	24	7.46086	6.89242	-0.11433	5	4	38.9122	34.7493	-0.16324
SMa1485	1289	SMa1485	Permease MFS	4	3	1.85988	1.5571	-0.256349	0	0	0	0	N/A	4	3	1.93203	1.6175	-0.256349	2	1	15.5649	8.68732	-0.841312
SMa1487	368	SMa1487	Cytochrome C	1	3	1.48946	4.98794	1.74365	0	1	0	4.63324	0.158688	1	3	1.69184	5.66565	1.74365	1	2	7.78245	17.3746	1.15869
SMa1488	2243	SMa1488	oxidoreductase	4	3	1.08608	0.909271	-0.256349	1	0	4.15064	0	N/A	4	3	1.11029	0.92954	-0.256349	0	1	0	8.68732	0.158688
SMa1491	464	SMa1491	Oxidoreductase	2	0	2.42255	0	N/A	2	0	8.30127	0	N/A	2	0	2.6836	0	N/A	0	0	0	0	N/A
SMa1493	923	SMa1493	Transcriptional regulator LysR family	10	5	6.39872	3.57136	-0.841312	2	2	8.30127	9.26648	0.158688	10	5	6.74535	3.76482	-0.841312	1	2	7.78245	17.3746	1.15869
SMa1494	440	SMa1494	Hypothetical protein	2	4	2.54121	5.67335	1.15869	1	1	4.15064	4.63324	0.158688	1	3	1.41499	4.73854	1.74365	0	2	0	17.3746	1.15869
SMa1495	1112	SMa1495	Aminotransferase	15	13	8.03695	7.77523	-0.0477625	5	1	20.7532	4.63324	-2.16324	15	13	8.39832	8.12484	-0.0477625	2	0	15.5649	0	N/A
SMa1497	647	gst12	Gst12 glutathione-S-transferase	14	8	12.5055	7.97688	-0.648667	8	3	33.2051	13.8997	-1.25635	11	8	10.5851	8.59333	-0.300743	2	3	15.5649	26.062	0.743651
SMa1500	1766	SMa1500	oxidoreductase	186	122	63.7681	46.6896	-0.449733	1	3	4.15064	13.8997	1.74365	184	122	64.8684	48.0115	-0.434136	6	3	46.6947	26.062	-0.841312
SMa1501	914	SMa1501	conserved hypothetical protein	48	35	31.0006	25.2329	-0.296991	35	24	145.272	111.198	-0.385632	48	35	32.6965	26.6132	-0.296991	1	2	7.78245	17.3746	1.15869
SMa1503	866	SMa1503	conserved hypothetical protein	15	17	10.1953	12.8982	0.339261	2	11	8.30127	50.9656	2.61812	8	14	5.75146	11.2353	0.966043	2	4	15.5649	34.7493	1.15869
SMa1505	785	SMa1505	Transcriptional regulator GntR family	27	115	20.1318	95.7166	2.24929	18	4	74.7115	18.533	-2.01124	27	111	21.4141	98.2719	2.19822	6	96	46.6947	833.983	4.15869
SMa1507	1094	SMa1507	Conserved hypothetical protein	156	284	84.8994	172.531	1.02303	16	137	66.4102	634.754	3.25672	151	218	85.9341	138.489	0.688468	64	51	498.076	443.054	-0.168886
SMa1509	1535	SMa1509	ABC transporter ATP-binding protein	145	130	56.9567	57.002	0.00114713	56	44	232.436	203.863	-0.189235	121	105	49.0776	47.5398	-0.0459293	26	32	202.344	277.994	0.458249
SMa1513	1022	SMa1513	ABC transporter permease	56	38	32.5237	24.6357	-0.400739	36	34	149.423	157.53	0.0762262	39	24	23.7585	16.3206	-0.541751	1	1	7.78245	8.68732	0.158688
SMa1514	920	SMa1514	ABC transporter permease	29	16	18.6137	11.4637	-0.699293	14	6	58.1089	27.7994	-1.0637	29	16	19.6253	12.0867	-0.699293	4	1	31.1298	8.68732	-1.84131
SMa1515	191	SMa1515	conserved hypothetical protein	6	21	15.5003	60.5589	1.96604	3	20	12.4519	92.6648	2.89565	4	21	13.0387	76.4121	2.55101	5	15	38.9122	130.31	1.74365
SMa1516	986	nuoH2	NuoH2 NADH:ubiquinone oxidoreductase subunit 1 (chain H)	7	2	4.20673	1.34167	-1.64867	5	0	20.7532	0	N/A	3	1	1.89431	0.704854	-1.42627	1	1	7.78245	8.68732	0.158688
SMa1519	566	nuoI2	NADH:ubiquinone oxidoreductase subunit 6 (chain I)	6	3	6.06424	3.38467	-0.841312	3	2	12.4519	9.26648	-0.426274	6	3	6.59995	3.68367	-0.841312	2	1	15.5649	8.68732	-0.841312
SMa1521	440	SMa1521	conserved hypothetical protein	6	4	7.62362	5.67335	-0.426274	4	1	16.6025	4.63324	-1.84131	5	4	7.07495	6.31805	-0.16324	1	2	7.78245	17.3746	1.15869
SMa1523	2561	nuoG2	NuoG2 NADH:quinone oxidoreductase subunit 7 (chain G2)	226	164	53.8899	43.6529	-0.303939	1	3	4.15064	13.8997	1.74365	226	162	54.9421	43.9624	-0.321641	0	0	0	0	N/A
SMa1525	1265	nuoF2	NuoF2 NADH:quinone oxidoreductase (chain F)	18	18	8.52222	9.51312	0.158688	0	0	0	0	N/A	18	18	8.85907	9.88913	0.158688	0	3	0	26.062	1.74365
SMa1526	506	nuoE2	NuoE2 NADH:quinone oxidoreductase (chain E)	2	1	2.23955	1.24997	-0.841312	2	1	8.30127	4.63324	-0.841312	1	0	1.23043	0	N/A	0	0	0	0	N/A
SMa1529	1214	nuoD2	NuoD2 NADH:quinone oxidoreductase subunit 7 (chain D)	6	3	2.95536	1.64949	-0.841312	2	1	8.30127	4.63324	-0.841312	5	3	2.56423	1.71743	-0.578277	1	1	7.78245	8.68732	0.158688
SMa1531	548	nuoC2	NuoC2 NADH:quinone oxidoreductase (chain C)	4	3	4.16452	3.48655	-0.256349	1	0	4.15064	0	N/A	4	3	4.54449	3.80467	-0.256349	2	1	15.5649	8.68732	-0.841312
SMa1532	503	nuoB2	NuoB2 NADH:quinone oxidoreductase (chain B)	2	1	2.2517	1.25676	-0.841312	1	1	4.15064	4.63324	0.158688	2	1	2.47553	1.38168	-0.841312	1	0	7.78245	0	N/A
SMa1533	365	nuoA2	NuoA2 NADH:quinone oxidoreductase subunit 3 (chain A)	22	8	33.0051	13.3973	-1.30074	21	8	87.1634	37.0659	-1.23363	21	7	35.8206	13.3285	-1.42627	1	0	7.78245	0	N/A
SMa1535	1439	nuoN2	NuoN2 NADH:quinone oxidoreductase subunit 2 (chain N)	4	3	1.67252	1.40024	-0.256349	0	1	0	4.63324	0.158688	4	3	1.73063	1.44889	-0.256349	2	0	15.5649	0	N/A
SMa1536	1475	nuoM2	NuoM2 NADH:quinone oxidoreductase subunit 4 (chain M)	29	24	11.8395	10.9375	-0.11433	16	7	66.4102	32.4327	-1.03396	27	23	11.3967	10.8371	-0.0726371	0	0	0	0	N/A
SMa1538	1760	SMa1538	oxidoreductase	34	22	11.6952	8.44734	-0.469343	4	7	16.6025	32.4327	0.966043	30	19	10.6124	7.50269	-0.500275	9	1	70.042	8.68732	-3.01124
SMa1539	314	SMa1539	conserved hypothetical protein	1	0	1.71043	0	N/A	1	0	4.15064	0	N/A	1	0	1.98279	0	N/A	0	0	0	0	N/A
SMa1541	1463	SMa1541	oxidoreductase	8	0	3.29198	0	N/A	2	0	8.30127	0	N/A	8	0	3.40449	0	N/A	0	0	0	0	N/A
SMa1544	302	nuoK2	NuoK2 NADH:quinone oxidoreductase subunit 11 (chain K)	2	1	3.53748	1.97439	-0.841312	2	1	8.30127	4.63324	-0.841312	2	1	4.12315	2.30128	-0.841312	1	0	7.78245	0	N/A
SMa1545	500	nuoJ2	NuoJ2 NADH:quinone oxidoreductase subunit 6 (chain J)	58	21	65.6555	26.5358	-1.30698	14	8	58.1089	37.0659	-0.648667	58	21	72.2211	29.1894	-1.30698	1	1	7.78245	8.68732	0.158688
SMa1547	671	pcm	protein-L-isoaspartate O-methyltransferase	47	25	40.5853	24.098	-0.752044	17	8	70.5608	37.0659	-0.928774	47	25	43.6095	25.8937	-0.752044	1	2	7.78245	17.3746	1.15869
SMa1548	3215	SMa1548	Diguanylate cyclase/phosphodiesterase	18	10	3.43238	2.12859	-0.689308	2	2	8.30127	9.26648	0.158688	17	10	3.29211	2.1617	-0.606846	0	0	0	0	N/A
SMa1550	683	SMa1550	Response regulator	28	37	23.7826	35.0811	0.560787	27	35	112.067	162.163	0.533084	26	37	23.7006	37.6493	0.667702	0	1	0	8.68732	0.158688
SMa1552	1361	SMa1552	MCP methyltransferase CheR-type	4	5	1.76498	2.46274	0.480617	1	2	4.15064	9.26648	1.15869	4	5	1.82982	2.55322	0.480617	2	0	15.5649	0	N/A
SMa1554	668	SMa1554	Putative chemotaxis protein	19	7	16.4754	6.77563	-1.28188	2	0	8.30127	0	N/A	18	7	16.7765	7.28279	-1.20388	14	6	108.954	52.1239	-1.0637
SMa1556	1685	mcpS	Methyl-accepting chemotaxis protein	17	13	6.10036	5.20739	-0.228335	15	9	62.2596	41.6992	-0.578277	16	13	5.91189	5.36191	-0.140872	0	1	0	8.68732	0.158688
SMa1558	2126	SMa1558	Sensor histidine kinase	14	20	4.00567	6.38774	0.673262	0	2	0	9.26648	1.15869	13	19	3.80703	6.21107	0.706176	1	4	7.78245	34.7493	2.15869
SMa1561	1064	cheB2	CheB2 chemotaxis methylesterase	11	10	6.14771	6.23865	0.0211849	3	7	12.4519	32.4327	1.38108	10	9	5.85146	5.87864	0.00668532	3	1	23.3473	8.68732	-1.42627
SMa1562	965	SMa1562	Pilus assembly protein	7	11	4.29376	7.53187	0.810765	1	2	4.15064	9.26648	1.15869	7	11	4.51624	7.92212	0.810765	0	4	0	34.7493	2.15869
SMa1564	1001	SMa1564	Pilus assembly protein	1	1	0.592384	0.661262	0.158688	0	1	0	4.63324	0.158688	0	1	0	0.694292	0.158688	0	0	0	0	N/A
SMa1568	1493	cpaF2	CpaF2 pilus assembly protein	12	11	4.84196	4.95453	0.0331575	1	1	4.15064	4.63324	0.158688	11	10	4.58711	4.65496	0.0211849	0	0	0	0	N/A
SMa1570	170	pilA2	PilA2 pilus assembly protein	4	4	11.3199	12.6361	0.158688	4	4	16.6025	18.533	0.158688	4	4	14.6493	16.3526	0.158688	2	1	15.5649	8.68732	-0.841312
SMa1572	425	SMa1572	conserved hypothetical protein	6	2	7.86437	2.92626	-1.42627	2	2	8.30127	9.26648	0.158688	4	2	5.85972	3.27052	-0.841312	2	0	15.5649	0	N/A
SMa1573	1760	CpaE2	CpaE2 pilus assembly protein	12	12	4.12771	4.60764	0.158688	1	0	4.15064	0	N/A	12	12	4.24497	4.73854	0.158688	2	2	15.5649	17.3746	0.158688
SMa1576	791	CpaB2	CpaB2 pilus assembly protein	2	2	1.48061	1.65276	0.158688	1	1	4.15064	4.63324	0.158688	2	2	1.5742	1.75723	0.158688	1	0	7.78245	0	N/A
SMa1578	512	cpaA2	CpaA2 prepilin peptidase	0	0	0	0	N/A	0	0	0	0	N/A	0	0	0	0	N/A	0	0	0	0	N/A
SMa1579	1295	SMa1579	conserved hypothetical protein	9	1	4.16607	0.516718	-3.01124	0	0	0	0	N/A	5	1	2.40384	0.536669	-2.16324	3	0	23.3473	0	N/A
SMa1580	512	SMa1580	conserved hypothetical protein	60	22	66.4693	27.2059	-1.28877	48	16	199.231	74.1318	-1.42627	58	21	70.5284	28.5053	-1.30698	2	1	15.5649	8.68732	-0.841312
SMa1582	1298	SMa1582	conserved hypothetical protein	5	6	2.30933	3.09341	0.421723	1	4	4.15064	18.533	2.15869	5	5	2.39829	2.67714	0.158688	0	0	0	0	N/A
SMa1583	1769	cyaF5	CyaF5 adenylate cyclase	37	55	12.6641	21.0139	0.730595	14	43	58.1089	199.229	1.7776	32	47	11.2623	18.4649	0.713277	4	3	31.1298	26.062	-0.256349
SMa1585	302	SMa1585	conserved hypothetical protein	21	50	37.1435	98.7196	1.41023	10	16	41.5064	74.1318	0.83676	17	34	35.0468	78.2435	1.15869	10	23	77.8245	199.808	1.36032
SMa1586	455	syrB2	SyrB2 regulator	102	318	125.752	437.635	1.79915	34	171	141.122	792.284	2.48908	85	296	116.309	452.123	1.95875	35	80	272.386	694.986	1.35133
SMa1587	1397	eglC	EglC Endo-13-14-beta-glycanase	29	31	12.4777	14.8891	0.254904	12	10	49.8076	46.3324	-0.104346	28	30	12.4787	14.9245	0.258224	1	3	7.78245	26.062	1.74365
SMa1589	386	SMa1589	conserved hypothetical protein	1	0	1.42797	0	N/A	1	0	4.15064	0	N/A	0	0	0	0	N/A	0	0	0	0	N/A
SMa1591	3389	cyaI3	CyaI3 adenylate/guanylate cyclase	44	11	7.96575	2.22299	-1.84131	38	5	157.724	23.1662	-2.76731	44	11	8.08327	2.25578	-1.84131	0	0	0	0	N/A
SMa1592	713	SMa1592	oxidoreductase fragment	16	6	13.0557	5.46516	-1.25635	0	1	0	4.63324	0.158688	1	2	0.873206	1.94947	1.15869	1	2	7.78245	17.3746	1.15869
SMa1593	1130	SMa1593	oxidoreductase fragment	1	2	0.527623	1.17794	1.15869	0	0	0	0	N/A	1	2	0.55097	1.23006	1.15869	1	1	7.78245	8.68732	0.158688
SMa1594	653	SMa1594	hypothetical protein	0	0	0	0	N/A	0	0	0	0	N/A	0	0	0	0	N/A	0	0	0	0	N/A
SMa1595	443	SMa1595	hypothetical protein	2	3	2.52574	4.22912	0.743651	2	2	8.30127	9.26648	0.158688	2	3	2.81082	4.70645	0.743651	0	1	0	8.68732	0.158688
SMa1597	716	SMa1597	Pilus assembly chaperone	20	24	16.2558	21.775	0.421723	8	16	33.2051	74.1318	1.15869	20	24	17.3909	23.2956	0.421723	1	2	7.78245	17.3746	1.15869
SMa1600	1754	SMa1600	Potassium efflux protein	9	5	3.10608	1.92624	-0.689308	2	1	8.30127	4.63324	-0.841312	9	4	3.19462	1.58492	-1.01124	0	2	0	17.3746	1.15869
SMa1602	875	SMa1602	Transcriptional regulator LysR family	11	9	7.40384	6.76203	-0.130818	2	1	8.30127	4.63324	-0.841312	11	9	7.82692	7.14843	-0.130818	0	2	0	17.3746	1.15869
SMa1604	1091	SMa1604	NADH:flavin oxidoreductase / NADH oxidase	2	1	1.09132	0.609103	-0.841312	0	0	0	0	N/A	2	0	1.14133	0	N/A	0	0	0	0	N/A
SMa1606	959	SMa1606	conserved hypothetical protein	16	15	9.87268	10.3318	0.065579	0	2	0	9.26648	1.15869	15	14	9.7382	10.1458	0.0591527	16	12	124.519	104.248	-0.256349
SMa1608	296	SMa1608	conserved hypothetical protein	1	0	1.79941	0	N/A	0	0	0	0	N/A	0	0	0	0	N/A	0	0	0	0	N/A
SMa1617	1229	SMa1617	integrase/recombinase	0	0	0	0	N/A	0	0	0	0	N/A	0	0	0	0	N/A	0	0	0	0	N/A
SMa1619	914	SMa1619	integrase/recombinase	0	0	0	0	N/A	0	0	0	0	N/A	0	0	0	0	N/A	0	0	0	0	N/A
SMa1620	989	SMa1620	integrase/recombinase	2	0	1.19845	0	N/A	0	0	0	0	N/A	1	0	0.62952	0	N/A	1	0	7.78245	0	N/A
SMa1625	923	SMa1625	Transcriptional regulator LysR family	6	9	3.83923	6.42844	0.743651	3	1	12.4519	4.63324	-1.42627	6	9	4.04721	6.77668	0.743651	0	3	0	26.062	1.74365
SMa1626	659	SMa1626	conserved hypothetical protein	3	8	2.6344	7.84187	1.57373	0	0	0	0	N/A	3	8	2.83427	8.43686	1.57373	1	8	7.78245	69.4986	3.15869
SMa1629	779	SMa1629	dehydrogenase related to short chain alcohol dehydrogenases	4	2	3.00408	1.67669	-0.841312	1	0	4.15064	0	N/A	4	2	3.1969	1.7843	-0.841312	0	1	0	8.68732	0.158688
SMa1630	320	SMa1630	hypothetical protein	1	0	1.68269	0	N/A	0	0	0	0	N/A	1	0	1.94561	0	N/A	1	0	7.78245	0	N/A
SMa1632	905	SMa1632	Transcriptional regulator LysR family	12	7	7.82319	5.09414	-0.618919	2	2	8.30127	9.26648	0.158688	12	7	8.25541	5.37558	-0.618919	3	1	23.3473	8.68732	-1.42627
SMa1635	341	SMa1635	hypothetical protein	20	19	31.8463	33.7717	0.0846878	16	15	66.4102	69.4986	0.065579	20	19	36.5159	38.7236	0.0846878	4	5	31.1298	43.4366	0.480617
SMa1639	275	SMa1639	hypothetical protein	12	5	22.9881	10.6921	-1.10435	8	3	33.2051	13.8997	-1.25635	12	5	27.1678	12.6361	-1.10435	5	3	38.9122	26.062	-0.578277
SMa1641	1322	SMa1641	Permease MFS	13	5	5.89923	2.53275	-1.21982	4	3	16.6025	13.8997	-0.256349	12	4	5.6514	2.10283	-1.42627	2	0	15.5649	0	N/A
SMa1643	338	SMa1643	hypothetical protein	7	1	11.2324	1.7912	-2.64867	3	0	12.4519	0	N/A	4	0	7.368	0	N/A	2	0	15.5649	0	N/A
SMa1644	719	SMa1644	ABC transporter permease	18	10	14.5731	9.03753	-0.689308	7	4	29.0545	18.533	-0.648667	16	10	13.8547	9.66601	-0.519383	8	6	62.2596	52.1239	-0.256349
SMa1646	1022	SMa1646	ABC transporter ATP-binding protein	306	116	177.719	75.2037	-1.24072	124	58	514.679	268.728	-0.937527	306	116	186.413	78.8829	-1.24072	0	0	0	0	N/A
SMa1647	995	SMa1647	ABC transporter ATP-binding protein	16	15	9.53256	9.97587	0.065579	3	3	12.4519	13.8997	0.158688	12	11	7.50869	7.68326	0.0331575	4	6	31.1298	52.1239	0.743651
SMa1649	911	SMa1649	ABC transporter permease	7	5	4.53504	3.61595	-0.326738	1	1	4.15064	4.63324	0.158688	5	4	3.4171	3.05153	-0.16324	1	2	7.78245	17.3746	1.15869
SMa1650	935	SMa1650	ABC transporter permease	10	11	6.32077	7.76126	0.296192	8	6	33.2051	27.7994	-0.256349	9	11	5.9929	8.17631	0.448195	1	1	7.78245	8.68732	0.158688
SMa1651	1577	SMa1651	ABC transporter periplasmic solute-binding protein	9	10	3.44398	4.27158	0.310692	0	1	0	4.63324	0.158688	8	6	3.15838	2.64421	-0.256349	6	2	46.6947	17.3746	-1.42627
SMa1652	785	SMa1652	racemase	5	3	3.72812	2.49696	-0.578277	3	1	12.4519	4.63324	-1.42627	4	3	3.17246	2.656	-0.256349	1	1	7.78245	8.68732	0.158688
SMa1653	725	SMa1653	conserved hypothetical protein	3	5	2.41005	4.48378	0.895654	1	1	4.15064	4.63324	0.158688	2	5	1.71751	4.79301	1.48062	1	0	7.78245	0	N/A
SMa1654	698	SMa1654	Transcriptional regulator GntR family	18	10	14.9822	9.29126	-0.689308	8	2	33.2051	9.26648	-1.84131	18	10	16.0555	9.95682	-0.689308	7	5	54.4771	43.4366	-0.326738
SMa1657	407	SMa1657	hypothetical protein	15	7	20.4353	10.6453	-0.940847	14	7	58.1089	32.4327	-0.841312	9	0	13.7675	0	N/A	1	0	7.78245	0	N/A
SMa1658	365	SMa1658	hypothetical protein	314	211	471.072	353.354	-0.414833	300	199	1245.19	922.015	-0.433506	289	189	492.959	359.869	-0.453995	14	9	108.954	78.1859	-0.478742
SMa1660	584	SMa1660	conserved hypothetical protein	108	50	106.057	54.8096	-0.952343	15	6	62.2596	27.7994	-1.16324	92	36	98.0801	42.8416	-1.19495	62	25	482.512	217.183	-1.15165
SMa1662	3134	SMa1662	Cation/multidrug efflux pump	8	2	1.56431	0.436549	-1.84131	0	0	0	0	N/A	8	2	1.58927	0.443514	-1.84131	0	0	0	0	N/A
SMa1664	1166	SMa1664	HlyD-family protein	0	2	0	1.14307	1.15869	0	2	0	9.26648	1.15869	0	1	0	0.596043	0.158688	0	0	0	0	N/A
SMa1666	479	SMa1666	hypothetical protein	4	1	4.70772	1.31377	-1.84131	2	0	8.30127	0	N/A	2	1	2.59956	1.45091	-0.841312	1	0	7.78245	0	N/A
SMa1667	1427	arcD1	ArcD1 arginine/ornithine antiporter	104	94	43.8388	44.2307	0.0128375	6	3	24.9038	13.8997	-0.841312	104	94	45.3749	45.7804	0.0128375	0	0	0	0	N/A
SMa1668	1421	arcD2	ArcD2 arginine/ornithine antiporter	8	4	3.38597	1.88983	-0.841312	1	1	4.15064	4.63324	0.158688	7	3	3.06697	1.46725	-1.0637	1	0	7.78245	0	N/A
SMa1670	1259	arcA2	ArcA2 arginine deiminase	4	1	1.90251	0.530929	-1.84131	1	0	4.15064	0	N/A	4	1	1.97806	0.552014	-1.84131	0	0	0	0	N/A
SMa1672	494	SMa1672	conserved hypothetical protein	2	1	2.28895	1.27755	-0.841312	1	0	4.15064	0	N/A	2	1	2.52063	1.40685	-0.841312	1	0	7.78245	0	N/A
SMa1674	311	SMa1674	hypothetical protein	0	0	0	0	N/A	0	0	0	0	N/A	0	0	0	0	N/A	0	0	0	0	N/A
SMa1675	650	SMa1675	conserved hypothetical protein	0	1	0	0.992837	0.158688	0	0	0	0	N/A	0	1	0	1.06921	0.158688	0	0	0	0	N/A
SMa1676	1058	SMa1676	conserved hypothetical protein	3	2	1.68573	1.25449	-0.426274	2	0	8.30127	0	N/A	2	2	1.17693	1.31377	0.158688	0	0	0	0	N/A
SMa1677	1433	SMa1677	Metallo-dependent hydrolase	212	148	89.0022	69.358	-0.359779	19	13	78.8621	60.2321	-0.388799	212	148	92.1077	71.778	-0.359779	2	4	15.5649	34.7493	1.15869
SMa1678	281	SMa1678	hypothetical protein	19	9	35.7381	18.8969	-0.919314	17	8	70.5608	37.0659	-0.928774	18	8	39.8816	19.7861	-1.01124	2	2	15.5649	17.3746	0.158688
SMa1680	2393	SMa1680	conserved hypothetical protein	16	10	4.07758	2.84481	-0.519383	2	2	8.30127	9.26648	0.158688	16	9	4.16278	2.61382	-0.671387	1	1	7.78245	8.68732	0.158688
SMa1682	1013	SMa1682	nonspecific acid phosphatase precursor	11	11	6.44266	7.19176	0.158688	1	5	4.15064	23.1662	2.48062	10	9	6.14606	6.1746	0.00668532	0	2	0	17.3746	1.15869
SMa1683	1667	SMa1683	Arylsulfatase	60	50	21.7564	20.2384	-0.104346	8	10	33.2051	46.3324	0.480617	60	49	22.409	20.4285	-0.133492	0	4	0	34.7493	2.15869
SMa1684	1883	SMa1684	Sensory histidine kinase	28	13	9.01846	4.67399	-0.948227	5	1	20.7532	4.63324	-2.16324	28	13	9.25793	4.7981	-0.948227	3	3	23.3473	26.062	0.158688
SMa1686	641	SMa1686	Two-component response regulator	4	14	3.60403	14.0808	1.96604	3	5	12.4519	23.1662	0.895654	3	14	2.91386	15.1791	2.38108	1	4	7.78245	34.7493	2.15869
SMa1688	416	SMa1688	Two-component response regulator	3	7	4.00813	10.4397	1.38108	2	5	8.30127	23.1662	1.48062	2	4	2.99325	6.68256	1.15869	0	0	0	0	N/A
SMa1691	1454	SMa1691	Cation transport ATPase	5	7	2.0698	3.23464	0.644115	0	1	0	4.63324	0.158688	5	7	2.14098	3.34587	0.644115	0	0	0	0	N/A
SMa1696	1196	SMa1696	Sensor histidine kinase	260	233	129.916	129.961	0.00050674	149	129	618.445	597.688	-0.0492529	252	231	131.182	134.232	0.0331575	2	2	15.5649	17.3746	0.158688
SMa1697	599	SMa1697	conserved hypothetical protein	114	75	109.362	80.3142	-0.445383	66	43	273.942	199.229	-0.459441	108	69	112.254	80.0568	-0.487675	9	10	70.042	86.8732	0.310692
SMa1698	455	syrB1	SyrB1 regulator	623	731	768.073	1006.01	0.389328	367	423	1523.28	1959.86	0.363566	581	709	795.007	1082.96	0.445936	125	162	972.806	1407.35	0.532754
SMa1700	209	SMa1700	conserved hypothetical protein	15	3	36.0577	8.05003	-2.16324	15	3	62.2596	13.8997	-2.16324	7	2	20.8525	6.65058	-1.64867	1	0	7.78245	0	N/A
SMa1702	593	SMa1702	conserved hypothetical protein	17	12	16.4605	12.9702	-0.343812	13	6	53.9583	27.7994	-0.956789	14	12	14.6987	14.0638	-0.063704	1	3	7.78245	26.062	1.74365
SMa1704	1229	SMa1704	conserved hypothetical protein	4	2	1.94713	1.08676	-0.841312	1	0	4.15064	0	N/A	4	2	2.02635	1.13098	-0.841312	0	0	0	0	N/A
SMa1705	416	SMa1705	Transcriptional regulator MucR family	7	4	9.35229	5.96554	-0.648667	1	1	4.15064	4.63324	0.158688	4	4	5.9865	6.68256	0.158688	2	2	15.5649	17.3746	0.158688
SMa1706	296	SMa1706	hypothetical protein	28	31	50.3835	62.2675	0.30553	12	21	49.8076	97.298	0.966043	24	30	50.4807	70.4378	0.480617	16	18	124.519	156.372	0.328613
SMa1711	893	SMa1711	Arginase/agmatinase/formimionoglutamate hydrolase family protein	1	4	0.660229	2.94798	2.15869	1	3	4.15064	13.8997	1.74365	1	4	0.697196	3.11304	2.15869	0	1	0	8.68732	0.158688
SMa1715	1787	adeC3	AdeC3 adenine deaminase	23	20	7.79515	7.56653	-0.0429455	11	6	45.657	27.7994	-0.715781	21	20	7.31646	7.77824	0.0882991	0	2	0	17.3746	1.15869
SMa1717	1400	SMa1717	Permease	32	27	13.74	12.9411	-0.0864241	23	21	95.4647	97.298	0.0274439	26	22	11.5625	10.9212	-0.0823197	5	0	38.9122	0	N/A
SMa1718	1802	adeC4	AdeC4 adenine deaminase	282	288	94.8013	108.076	0.189062	176	178	730.512	824.717	0.17499	269	281	92.9402	108.375	0.221652	17	18	132.302	156.372	0.241151
SMa1720	944	SMa1720	Transcriptional regulator LysR family	67	50	41.9657	34.9591	-0.263545	58	44	240.737	203.863	-0.239861	67	50	44.1885	36.8107	-0.263545	0	0	0	0	N/A
SMa1724	545	SMa1724	Isochorismatase family protein	8	6	8.37103	7.00826	-0.256349	1	3	4.15064	13.8997	1.74365	4	6	4.56951	7.65122	0.743651	2	3	15.5649	26.062	0.743651
SMa1725	995	SMa1725	Transcriptional regulator	53	50	31.5766	33.2529	0.0746241	2	2	8.30127	9.26648	0.158688	50	49	31.2862	34.2254	0.129542	9	17	70.042	147.685	1.07623
SMa1726	611	SMa1726	Transcriptional regulator TetR family	28	6	26.3732	6.3085	-2.0637	9	4	37.3557	18.533	-1.01124	23	6	23.4365	6.82474	-1.77991	6	1	46.6947	8.68732	-2.42627
SMa1727	890	SMa1727	alpha/beta hydrolase fold protein	418	402	276.856	297.217	0.102381	181	189	751.265	875.682	0.221085	409	395	286.114	308.449	0.10844	11	23	85.6069	199.808	1.22282
SMa1729	1001	ProX	ABC transporter periplasmic solute-binding protein	4	5	2.36954	3.30631	0.480617	1	0	4.15064	0	N/A	3	5	1.86592	3.47146	0.895654	2	2	15.5649	17.3746	0.158688
SMa1731	1469	betB2	BetB2 betaine aldehyde dehydrogenase	4	6	1.63949	2.74517	0.743651	1	3	4.15064	13.8997	1.74365	4	6	1.69529	2.83861	0.743651	1	0	7.78245	0	N/A
SMa1732	353	SMa1732	conserved hypothetical protein	1	5	1.5449	8.62265	2.48062	0	2	0	9.26648	1.15869	1	5	1.76373	9.84399	2.48062	1	3	7.78245	26.062	1.74365
SMa1734	1082	SMa1734	conserved hypothetical protein	6	3	3.29998	1.84184	-0.841312	1	1	4.15064	4.63324	0.158688	6	3	3.45247	1.92695	-0.841312	0	0	0	0	N/A
SMa1735	1064	SMa1735	oxidoreductase	5	5	2.79441	3.11933	0.158688	2	1	8.30127	4.63324	-0.841312	5	5	2.92573	3.26591	0.158688	0	0	0	0	N/A
SMa1736	881	SMa1736	Transcriptional regulator LysR family	91	65	60.8552	48.5221	-0.326738	76	55	315.448	254.828	-0.307879	91	65	64.309	51.2759	-0.326738	0	1	0	8.68732	0.158688
SMa1737	1058	SMa1737	conserved hypothetical protein	11	7	6.181	4.39071	-0.493388	1	0	4.15064	0	N/A	11	7	6.47311	4.59821	-0.493388	1	1	7.78245	8.68732	0.158688
SMa1740	1070	SMa1740	Siderophore-interacting protein	12	18	6.67067	11.1694	0.743651	2	4	8.30127	18.533	1.15869	12	18	6.98238	11.6914	0.743651	1	2	7.78245	17.3746	1.15869
SMa1741	842	SMa1741	ABC transporter ATP-binding protein	8	7	5.58382	5.45393	-0.0339567	1	1	4.15064	4.63324	0.158688	8	6	5.9154	4.95239	-0.256349	2	3	15.5649	26.062	0.743651
SMa1742	1037	SMa1742	ABC transporter permease Fe3+-siderophore transport system	8	0	4.58212	0	N/A	4	0	16.6025	0	N/A	5	0	3.00191	0	N/A	1	0	7.78245	0	N/A
SMa1745	1100	SMa1745	ABC transporter permease Fe3+-siderophore transport system	12	4	6.49665	2.41734	-1.42627	5	2	20.7532	9.26648	-1.16324	12	4	6.79195	2.52722	-1.42627	4	0	31.1298	0	N/A
SMa1746	1001	SMa1746	ABC transporter periplasmic solute-binding protein	13	9	7.70099	5.95135	-0.371826	2	4	8.30127	18.533	1.15869	13	9	8.08566	6.24862	-0.371826	4	2	31.1298	17.3746	-0.841312
SMa1747	2144	SMa1747	TonB-dependent siderophore receptor	18	18	5.10789	5.7018	0.158688	5	1	20.7532	4.63324	-2.16324	18	9	5.22702	2.91739	-0.841312	1	2	7.78245	17.3746	1.15869
SMa1749	899	SMa1749	putative transcriptional regulator	23	30	15.0893	21.9701	0.542017	13	23	53.9583	106.565	0.981811	22	30	15.2359	23.192	0.606147	2	0	15.5649	0	N/A
SMa1750	1379	SMa1750	conserved hypothetical protein	50	41	21.7843	19.9401	-0.127616	19	12	78.8621	55.5989	-0.504277	46	40	20.7682	20.1591	-0.0429455	2	2	15.5649	17.3746	0.158688
SMa1751	782	SMa1751	ABC transporter permease	11	7	8.23143	5.84724	-0.493388	6	2	24.9038	9.26648	-1.42627	10	7	7.96158	6.2211	-0.355885	0	1	0	8.68732	0.158688
SMa1753	1178	SMa1753	ABC transporter permease	9	6	4.563	3.3957	-0.426274	1	2	4.15064	9.26648	1.15869	8	6	4.22815	3.53983	-0.256349	2	1	15.5649	8.68732	-0.841312
SMa1754	1079	SMa1754	ABC transporter ATP-binding protein	20	17	11.0292	10.4648	-0.0757768	7	6	29.0545	27.7994	-0.063704	18	15	10.3862	9.66153	-0.104346	0	1	0	8.68732	0.158688
SMa1755	1052	SMa1755	ABC transporter periplasmic solute-binding protein	70	99	39.5478	62.4352	0.658762	13	37	53.9583	171.43	1.6677	68	87	40.2438	57.4751	0.514169	13	14	101.172	121.623	0.265604
SMa1757	770	SMa1757	dehydrogenase related to short chain alcohol dehydrogenases	26	21	19.7408	17.7984	-0.149434	5	2	20.7532	9.26648	-1.16324	25	19	20.2141	17.149	-0.23724	14	14	108.954	121.623	0.158688
SMa1759	680	SMa1759	Transcriptional regulator GntR family	3	0	2.55861	0	N/A	0	0	0	0	N/A	3	0	2.74675	0	N/A	3	0	23.3473	0	N/A
SMa1760	1247	SMa1760	phosphotransferase	20	15	9.60055	8.03762	-0.256349	3	5	12.4519	23.1662	0.895654	18	14	8.98695	7.80257	-0.203882	2	0	15.5649	0	N/A
SMa1761	1316	SMa1761	Aminotransferase	213	167	97.0812	84.9653	-0.192317	5	3	20.7532	13.8997	-0.578277	212	167	100.297	88.1935	-0.185528	18	6	140.084	52.1239	-1.42627
SMa1765	485	SMa1765	conserved hypothetical protein	389	435	452.691	565.082	0.319934	172	206	713.91	954.447	0.418924	351	396	450.58	567.452	0.332718	98	102	762.68	886.107	0.216404
SMa1766	251	SMa1766	conserved hypothetical protein	229	211	473.669	487.183	0.0405838	152	137	630.897	634.754	0.00879298	200	182	496.092	503.934	0.0226269	95	98	739.332	851.358	0.203543
SMa1767	167	SMa1767	Hypothetical protein	2	9	5.73821	28.8243	2.32861	2	7	8.30127	32.4327	1.96604	2	7	7.45623	29.1311	1.96604	2	6	15.5649	52.1239	1.74365
SMa1769	308	SMa1769	conserved hypothetical protein	18	11	31.3037	21.3543	-0.551805	14	7	58.1089	32.4327	-0.841312	18	11	36.3855	24.8209	-0.551805	6	4	46.6947	34.7493	-0.426274
SMa1770	173	SMa1770	Hypothetical protein	0	0	0	0	N/A	0	0	0	0	N/A	0	0	0	0	N/A	0	0	0	0	N/A
SMa1776	1370	SMa1776	conserved hypothetical protein	35	25	15.3457	12.2357	-0.326738	1	2	4.15064	9.26648	1.15869	32	24	14.5424	12.1749	-0.256349	13	8	101.172	69.4986	-0.541751
SMa1779	446	SMa1779	Hypothetical protein	0	2	0	2.80236	1.15869	0	2	0	9.26648	1.15869	0	2	0	3.11653	1.15869	0	0	0	0	N/A
SMa1780	443	SMa1780	conserved hypothetical protein	0	1	0	1.40971	0.158688	0	0	0	0	N/A	0	0	0	0	N/A	0	0	0	0	N/A
SMa1782	893	SMa1782	Transcriptional regulator LysR family	53	42	34.9921	30.9538	-0.176915	37	31	153.574	143.63	-0.0965686	52	42	36.2542	32.6869	-0.149434	0	1	0	8.68732	0.158688
SMa1783	176	SMa1783	Hypothetical protein	2	1	5.5097	3.07516	-0.841312	2	1	8.30127	4.63324	-0.841312	2	1	7.07495	3.94878	-0.841312	1	0	7.78245	0	N/A
SMa1784	344	SMa1784	conserved hypothetical protein	8	10	12.6415	17.6392	0.480617	7	7	29.0545	32.4327	0.158688	6	9	10.8592	18.1828	0.743651	2	4	15.5649	34.7493	1.15869
SMa1789	3356	cyaI4	CyaI4 adenylate/guanylate cyclase	16	10	2.9247	2.04048	-0.519383	12	7	49.8076	32.4327	-0.618919	16	10	2.96827	2.07088	-0.519383	0	0	0	0	N/A
SMa1793	422	SMa1793	conserved hypothetical protein	17	17	22.424	25.0313	0.158688	8	7	33.2051	32.4327	-0.0339567	16	15	23.6055	24.7033	0.065579	6	8	46.6947	69.4986	0.573726
SMa1797	326	SMa1797	Hypothetical protein	7	10	11.5909	18.4837	0.673262	4	5	16.6025	23.1662	0.480617	7	9	13.3686	19.1867	0.521258	3	5	23.3473	43.4366	0.895654
SMa1798	1901	kup2	Kup2 Potassium uptake protein	75	75	23.9337	26.7165	0.158688	2	1	8.30127	4.63324	-0.841312	71	66	23.2532	24.1289	0.0533354	55	51	428.034	443.054	0.049754
SMa1801	1259	SMa1801	Reverse transcriptase maturase	0	0	0	0	N/A	0	0	0	0	N/A	0	0	0	0	N/A	0	0	0	0	N/A
SMa1808	404	SMa1808	Hypothetical protein	6	6	8.22814	9.18484	0.158688	3	3	12.4519	13.8997	0.158688	5	4	7.70539	6.88105	-0.16324	0	0	0	0	N/A
SMa1809	830	SMa1809	Non-heme haloperoxidase	21	13	14.8574	10.2668	-0.533189	3	3	12.4519	13.8997	0.158688	21	13	15.7524	10.8853	-0.533189	2	3	15.5649	26.062	0.743651
SMa1811	974	SMa1811	conserved hypothetical protein	13	11	7.90405	7.46567	-0.0823197	3	7	12.4519	32.4327	1.38108	12	9	7.67058	6.42184	-0.256349	2	1	15.5649	8.68732	-0.841312
SMa1814	1592	SMa1814	conserved hypothetical protein	6	9	2.27501	3.8093	0.743651	0	0	0	0	N/A	5	8	1.95539	3.49239	0.83676	2	3	15.5649	26.062	0.743651
SMa1817	458	SMa1817	conserved hypothetical protein	1	1	1.22558	1.36808	0.158688	1	1	4.15064	4.63324	0.158688	1	1	1.35938	1.51744	0.158688	0	0	0	0	N/A
SMa1819	1985	SMa1819	Conserved hypothetical protein	253	252	77.4038	86.0621	0.152975	35	40	145.272	185.33	0.351333	252	250	79.0398	87.5297	0.147193	1	1	7.78245	8.68732	0.158688
SMa1820	308	SMa1820	conserved hypothetical protein	12	12	20.8691	23.2956	0.158688	6	5	24.9038	23.1662	-0.104346	11	9	22.2356	20.308	-0.130818	6	5	46.6947	43.4366	-0.104346
SMa1821	650	SMa1821	hydrolase	11	28	9.78365	27.7994	1.50661	5	13	20.7532	60.2321	1.5372	11	27	10.5362	28.8686	1.45414	5	4	38.9122	34.7493	-0.16324
SMa1822	911	SMa1822	conserved hypothetical protein	58	50	37.576	36.1595	-0.0554364	2	0	8.30127	0	N/A	58	49	39.6384	37.3812	-0.0845827	10	6	77.8245	52.1239	-0.578277
SMa1823	908	SMa1823	Transcriptional regulator	5	7	3.24946	5.07819	0.644115	5	5	20.7532	23.1662	0.158688	4	6	2.74271	4.59242	0.743651	0	2	0	17.3746	1.15869
SMa1825	908	SMa1825	Transcriptional regulator	20	12	12.9978	8.70546	-0.578277	11	2	45.657	9.26648	-2.30074	17	11	11.6565	8.41943	-0.469343	2	3	15.5649	26.062	0.743651
SMa1828	1151	SMa1828	Transcriptional regulator LysR family	12	2	6.22077	1.15735	-2.42627	0	0	0	0	N/A	8	1	4.32734	0.603811	-2.84131	7	0	54.4771	0	N/A
SMa1831	602	SMa1831	conserved hypothetical protein	1	2	0.954901	2.13186	1.15869	1	2	4.15064	9.26648	1.15869	0	2	0	2.30892	1.15869	0	0	0	0	N/A
SMa1832	452	SMa1832	Hypothetical protein	1	0	1.24023	0	N/A	1	0	4.15064	0	N/A	1	0	1.37742	0	N/A	0	0	0	0	N/A
SMa1833	1385	SMa1833	dehydrogenase	98	101	42.5187	48.9154	0.20219	4	4	16.6025	18.533	0.158688	96	100	43.1546	50.1795	0.217582	16	12	124.519	104.248	-0.256349
SMa1835	890	SMa1835	conserved hypothetical protein	7	3	4.63635	2.21804	-1.0637	4	1	16.6025	4.63324	-1.84131	6	3	4.19727	2.34265	-0.841312	3	1	23.3473	8.68732	-1.42627
SMa1836	1124	argE	ArgE acetylornithine deacetylase	5	3	2.6516	1.77594	-0.578277	3	0	12.4519	0	N/A	5	3	2.76955	1.85494	-0.578277	1	0	7.78245	0	N/A
SMa1838	923	SMa1838	dehydrogenase	4	4	2.55949	2.85709	0.158688	1	1	4.15064	4.63324	0.158688	3	4	2.0236	3.01186	0.573726	1	0	7.78245	0	N/A
SMa1840	353	SMa1840	conserved hypothetical protein	3	4	4.63471	6.89812	0.573726	2	3	8.30127	13.8997	0.743651	3	3	5.29118	5.9064	0.158688	1	0	7.78245	0	N/A
SMa1844	1463	SMa1844	aldehyde dehydrogenase NAD(P)-dependent	2	0	0.822995	0	N/A	0	0	0	0	N/A	1	0	0.425561	0	N/A	0	0	0	0	N/A
SMa1846	1043	SMa1846	dehydrogenase	88	65	50.1266	41.3304	-0.278375	1	0	4.15064	0	N/A	88	65	52.5296	43.3117	-0.278375	0	1	0	8.68732	0.158688
SMa1848	1454	gabD5	GabD5 succinate semialdehyde dehdyrogenase	2	2	0.82792	0.924183	0.158688	0	1	0	4.63324	0.158688	2	2	0.85639	0.955964	0.158688	2	1	15.5649	8.68732	-0.841312
SMa1850	1277	SMa1850	oxidoreductase	18	21	8.44516	10.9983	0.381081	2	3	8.30127	13.8997	0.743651	18	19	8.77582	10.3404	0.236691	2	3	15.5649	26.062	0.743651
SMa1851	668	SMa1851	hydrolase	4	6	3.4685	5.80768	0.743651	2	1	8.30127	4.63324	-0.841312	4	6	3.72812	6.24239	0.743651	1	2	7.78245	17.3746	1.15869
SMa1853	851	SMa1853	conserved hypothetical protein	2	2	1.38201	1.5427	0.158688	1	1	4.15064	4.63324	0.158688	2	2	1.46321	1.63334	0.158688	0	0	0	0	N/A
SMa1855	1376	SMa1855	Aminotransferase	4	2	1.74641	0.974735	-0.841312	0	0	0	0	N/A	4	2	1.80987	1.01015	-0.841312	0	0	0	0	N/A
SMa1857	860	SMa1857	hydrolase	1	4	0.684171	3.05488	2.15869	0	3	0	13.8997	1.74365	1	4	0.723948	3.23249	2.15869	0	0	0	0	N/A
SMa1860	1610	SMa1860	ABC transporter periplasmic solute-binding protein	8	8	3.00046	3.34933	0.158688	1	0	4.15064	0	N/A	8	8	3.09364	3.45335	0.158688	0	1	0	8.68732	0.158688
SMa1862	950	SMa1862	ABC transporter permease	0	0	0	0	N/A	0	0	0	0	N/A	0	0	0	0	N/A	0	0	0	0	N/A
SMa1863	863	SMa1863	ABC transporter permease	0	2	0	1.52242	1.15869	0	0	0	0	N/A	0	2	0	1.61063	1.15869	0	2	0	17.3746	1.15869
SMa1864	1655	SMa1864	ABC transporter ATP-binding protein	3	4	1.09548	1.63047	0.573726	0	2	0	9.26648	1.15869	3	4	1.12857	1.67972	0.573726	0	0	0	0	N/A
SMa1867	476	SMa1867	Transcriptional regulator AsnC/Lrp family	7	4	8.28549	5.28506	-0.648667	1	1	4.15064	4.63324	0.158688	7	3	9.15582	4.38016	-1.0637	3	2	23.3473	17.3746	-0.426274
SMa1869	1325	SMa1869	amino acid oxidase	36	26	16.3007	13.1416	-0.310797	0	0	0	0	N/A	36	26	16.9158	13.6375	-0.310797	3	4	23.3473	34.7493	0.573726
SMa1871	992	SMa1871	cyclodeaminase	2	2	1.195	1.33395	0.158688	0	1	0	4.63324	0.158688	2	1	1.25523	0.700591	-0.841312	0	0	0	0	N/A
SMa1872	971	SMa1872	Threonine dehydratase	8	4	4.87832	2.72277	-0.841312	0	1	0	4.63324	0.158688	8	4	5.12952	2.86297	-0.841312	1	0	7.78245	0	N/A
SMa1874	341	SMa1874	Hypothetical protein	1	1	1.59232	1.77746	0.158688	1	1	4.15064	4.63324	0.158688	1	1	1.82579	2.03808	0.158688	0	0	0	0	N/A
SMa1875	1517	SMa1875	reverse transcriptase	13	5	5.16512	2.21757	-1.21982	3	1	12.4519	4.63324	-1.42627	12	5	4.92495	2.29066	-1.10435	2	2	15.5649	17.3746	0.158688
SMa1881	593	SMa1881	Hypothetical protein	6	11	5.8096	11.8893	1.03316	5	3	20.7532	13.8997	-0.578277	6	11	6.29945	12.8918	1.03316	0	4	0	34.7493	2.15869
SMa1882	659	SMa1882	Transcriptional regulator	1	3	0.878132	2.9407	1.74365	1	3	4.15064	13.8997	1.74365	1	2	0.944758	2.10921	1.15869	0	0	0	0	N/A
SMa1884	3110	SMa1884	Cation/multidrug efflux protein	8	11	1.57619	2.41925	0.61812	2	1	8.30127	4.63324	-0.841312	7	9	1.40134	2.01121	0.521258	1	2	7.78245	17.3746	1.15869
SMa1885	1148	SMa1885	HlyD-family protein	5	5	2.59848	2.90061	0.158688	0	1	0	4.63324	0.158688	5	5	2.71165	3.02694	0.158688	1	1	7.78245	8.68732	0.158688
SMa1887	602	SMa1887	Transcriptional regulator	7	3	6.68431	3.19779	-1.0637	4	1	16.6025	4.63324	-1.84131	6	3	6.20527	3.46339	-0.841312	0	1	0	8.68732	0.158688
SMa1890	644	SMa1890	hypothetical protein	6	3	5.38267	3.00426	-0.841312	5	1	20.7532	4.63324	-2.16324	6	2	5.80058	2.15834	-1.42627	0	1	0	8.68732	0.158688
SMa1891	296	SMa1891	hypothetical protein	0	1	0	2.00863	0.158688	0	1	0	4.63324	0.158688	0	1	0	2.34793	0.158688	0	0	0	0	N/A
SMa1893	875	SMa1893	Transcriptional regulator LysR family	11	3	7.40384	2.25401	-1.71578	2	0	8.30127	0	N/A	10	3	7.11538	2.38281	-1.57828	2	0	15.5649	0	N/A
SMa1894	443	SMa1894	conserved hypothetical protein	10	16	12.6287	22.5553	0.83676	4	5	16.6025	23.1662	0.480617	6	12	8.43245	18.8258	1.15869	2	5	15.5649	43.4366	1.48062
SMa1896	506	msrA3	Peptide methionine sulfoxide reductase	25	46	27.9944	57.4988	1.03839	8	13	33.2051	60.2321	0.859128	24	46	29.5302	63.1805	1.09729	12	22	93.3893	191.121	1.03316
SMa1898	1226	SMa1898	conserved hypothetical protein	4	2	1.95171	1.08932	-0.841312	3	1	12.4519	4.63324	-1.42627	4	2	2.03131	1.13375	-0.841312	1	1	7.78245	8.68732	0.158688
SMa1900	557	SMa1900	Hypothetical protein	1	0	1.02569	0	N/A	0	0	0	0	N/A	1	0	1.11777	0	N/A	0	0	0	0	N/A
SMa1902	482	SMa1902	Hypothetical protein	5	1	5.85146	1.30636	-2.16324	1	1	4.15064	4.63324	0.158688	5	1	6.45846	1.44188	-2.16324	2	0	15.5649	0	N/A
SMa1903	986	SMa1903	serine protease	3	2	1.80288	1.34167	-0.426274	2	0	8.30127	0	N/A	1	1	0.631436	0.704854	0.158688	0	0	0	0	N/A
SMa1905	2345	mrcB	MrcB penicillin binding protein B	55	59	14.2976	17.1207	0.259972	9	13	37.3557	60.2321	0.689203	50	53	13.275	15.7076	0.242753	0	3	0	26.062	1.74365
SMa1907	380	SMa1907	Hypothetical protein	74	87	107.144	140.613	0.392179	29	33	120.368	152.897	0.345102	74	87	121.242	159.115	0.392179	42	49	326.863	425.679	0.381081
SMa1910	275	SMa1910	conserved hypothetical protein	1	2	1.91568	4.27684	1.15869	1	2	4.15064	9.26648	1.15869	0	2	0	5.05444	1.15869	0	1	0	8.68732	0.158688
SMa1913	1388	SMa1913	Na+/H+ antiporter	5	6	2.1648	2.8998	0.421723	0	0	0	0	N/A	5	6	2.24278	3.00426	0.421723	0	0	0	0	N/A
SMa1916	1778	SMa1916	Permease	14	10	4.76824	3.80189	-0.326738	1	2	4.15064	9.26648	1.15869	14	9	4.90233	3.51793	-0.478742	1	0	7.78245	0	N/A
SMa1917	422	SMa1917	conserved hypothetical protein	0	2	0	2.94486	1.15869	0	1	0	4.63324	0.158688	0	2	0	3.29377	1.15869	0	1	0	8.68732	0.158688
SMa1918	281	SMa1918	conserved hypothetical protein	4	5	7.52381	10.4983	0.480617	2	4	8.30127	18.533	1.15869	3	5	6.64693	12.3663	0.895654	1	1	7.78245	8.68732	0.158688
SMa1919	233	SMa1919	Hypothetical protein	3	4	6.59995	9.82312	0.573726	3	2	12.4519	9.26648	-0.426274	3	3	8.01625	8.94832	0.158688	1	2	7.78245	17.3746	1.15869
SMa1921	344	SMa1921	Hypothetical protein	20	20	31.6038	35.2785	0.158688	10	14	41.5064	64.8654	0.644115	20	19	36.1974	38.3859	0.0846878	9	7	70.042	60.8113	-0.203882
SMa1924	674	SMa1924	Conserved hypothetical protein	97	66	83.4141	63.3551	-0.39683	51	48	211.683	222.396	0.0712256	97	66	89.602	68.055	-0.39683	11	5	85.6069	43.4366	-0.978815
SMa1927	992	SMa1927	Conserved hypothetical protein	235	413	140.413	275.46	0.972169	132	246	547.884	1139.78	1.05681	229	399	143.724	279.536	0.95973	8	13	62.2596	112.935	0.859128
SMa1929	509	SMa1929	conserved hypothetical protein	72	22	80.1912	27.3519	-1.5518	60	20	249.038	92.6648	-1.42627	70	21	85.6222	28.6733	-1.57828	4	1	31.1298	8.68732	-1.84131
SMa1933	641	SMa1933	Transcriptional regulator LysR family	5	1	4.50503	1.00577	-2.16324	3	1	12.4519	4.63324	-1.42627	5	1	4.85644	1.08422	-2.16324	1	0	7.78245	0	N/A
SMa1935	638	wrbA3	WrbA3 flavoprotein	3	7	2.71481	7.07108	1.38108	0	3	0	13.8997	1.74365	2	6	1.95171	6.53592	1.74365	2	2	15.5649	17.3746	0.158688
SMa1937	1238	SMa1937	Membrane protein	8	4	3.86705	2.15834	-0.841312	3	3	12.4519	13.8997	0.158688	8	4	4.02323	2.24551	-0.841312	0	0	0	0	N/A
SMa1939	1535	SMa1939	oxidoreductase	74	40	29.0676	17.5391	-0.728837	4	3	16.6025	13.8997	-0.256349	70	39	28.392	17.6576	-0.685192	9	10	70.042	86.8732	0.310692
SMa1943	455	SMa1943	hypothetical protein	30	9	36.9859	12.3859	-1.57828	14	6	58.1089	27.7994	-1.0637	30	8	41.0503	12.2195	-1.7482	7	1	54.4771	8.68732	-2.64867
SMa1945	860	SMa1945	Hypothetical protein	2	3	1.36834	2.29116	0.743651	1	0	4.15064	0	N/A	2	3	1.4479	2.42437	0.743651	0	2	0	17.3746	1.15869
SMa1948	716	SMa1948	Transcriptional regulator CAP/Crp family	23	20	18.6941	18.1458	-0.0429455	0	0	0	0	N/A	23	20	19.9996	19.413	-0.0429455	6	7	46.6947	60.8113	0.381081
SMa1951	263	SMa1951	Hypothetical protein	39	18	77.5758	39.9672	-0.956789	39	18	161.875	83.3983	-0.956789	16	5	37.8765	13.2127	-1.51938	0	0	0	0	N/A
SMa1952	845	SMa1952	Beta-lactamase	324	217	225.387	168.505	-0.41961	3	0	12.4519	0	N/A	321	214	236.513	176.008	-0.426274	131	112	1019.5	972.98	-0.0673797
SMa1953	1004	SMa1953	conserved hypothetical protein	1	0	0.590698	0	N/A	0	0	0	0	N/A	1	0	0.620115	0	N/A	0	0	0	0	N/A
SMa1954	983	SMa1954	Transcriptional regulator LysR family	24	8	14.465	5.38227	-1.42627	2	1	8.30127	4.63324	-0.841312	20	7	12.6673	4.94904	-1.35588	9	1	70.042	8.68732	-3.01124
SMa1956	914	SMa1956	conserved hypothetical protein	29	31	18.7295	22.3491	0.254904	11	13	45.657	60.2321	0.399697	29	31	19.7541	23.5717	0.254904	2	2	15.5649	17.3746	0.158688
SMa1957	890	SMa1957	conserved hypothetical protein	112	134	74.1816	99.0725	0.417423	15	24	62.2596	111.198	0.83676	110	134	76.95	104.638	0.443418	6	5	46.6947	43.4366	-0.104346
SMa1959	1238	SMa1959	conserved hypothetical protein	2	2	0.966763	1.07917	0.158688	0	1	0	4.63324	0.158688	2	2	1.00581	1.12276	0.158688	0	0	0	0	N/A
SMa1960	455	SMa1960	Conserved hypothetical protein	104	57	128.218	78.444	-0.708861	86	46	356.955	213.129	-0.744014	91	48	124.519	73.3172	-0.764144	9	5	70.042	43.4366	-0.689308
SMa1961	1094	SMa1961	polyhydroxybutyrate depolymerase	13	18	7.07495	10.9351	0.628174	4	1	16.6025	4.63324	-1.84131	12	18	6.8292	11.4349	0.743651	2	7	15.5649	60.8113	1.96604
SMa1963	809	SMa1963	O-Methyltransferase	8	11	5.79833	8.8997	0.61812	2	6	8.30127	27.7994	1.74365	8	11	6.15669	9.44975	0.61812	1	1	7.78245	8.68732	0.158688
SMa1965	476	SMa1965	Hypothetical protein	3	0	3.55093	0	N/A	1	0	4.15064	0	N/A	3	0	3.92392	0	N/A	2	0	15.5649	0	N/A
SMa1966	1109	SMa1966	Transcriptional regulator LysR family	957	613	514.085	367.581	-0.483943	12	16	49.8076	74.1318	0.573726	957	613	537.262	384.154	-0.483943	3	3	23.3473	26.062	0.158688
SMa1967	338	SMa1967	hypothetical protein	0	1	0	1.7912	0.158688	0	1	0	4.63324	0.158688	0	1	0	2.05617	0.158688	0	0	0	0	N/A
SMa1968	692	SMa1968	amidotransferase	1	2	0.839078	1.87328	1.15869	1	2	4.15064	9.26648	1.15869	1	2	0.899705	2.00863	1.15869	0	0	0	0	N/A
SMa1969	839	SMa1969	amidotransferase	1	2	0.700333	1.56352	1.15869	0	1	0	4.63324	0.158688	1	2	0.742069	1.6567	1.15869	0	0	0	0	N/A
SMa1971	296	SMa1971	conserved hypothetical protein	2	4	3.59882	8.03452	1.15869	0	2	0	9.26648	1.15869	2	2	4.20673	4.69585	0.158688	2	0	15.5649	0	N/A
SMa1973	359	SMa1973	Hypothetical protein	2	2	3.04448	3.39846	0.158688	2	2	8.30127	9.26648	0.158688	2	2	3.4685	3.87179	0.158688	0	0	0	0	N/A
SMa1974	716	SMa1974	Hypothetical protein	0	0	0	0	N/A	0	0	0	0	N/A	0	0	0	0	N/A	0	0	0	0	N/A
SMa1976	791	SMa1976	epimerase/aldolase	11	9	8.14334	7.43742	-0.130818	6	2	24.9038	9.26648	-1.42627	11	8	8.65809	7.02894	-0.300743	1	2	7.78245	17.3746	1.15869
SMa1978	704	SMa1978	hydrolase	5	2	4.12862	1.84346	-1.16324	3	0	12.4519	0	N/A	5	1	4.42184	0.987196	-2.16324	1	0	7.78245	0	N/A
SMa1979	872	SMa1979	Transcriptional regulator LysR family	134	110	90.4857	82.9159	-0.126041	5	1	20.7532	4.63324	-2.16324	131	109	93.5321	86.8732	-0.10655	20	21	155.649	182.434	0.229078
SMa1985	1040	SMa1985	epimerase	6	8	3.42713	5.10081	0.573726	2	1	8.30127	4.63324	-0.841312	5	4	2.99325	2.67302	-0.16324	2	2	15.5649	17.3746	0.158688
SMa1987	887	SMa1987	Transcriptional regulator LysR family	225	98	149.503	72.688	-1.04038	83	28	344.503	129.731	-1.409	225	97	157.93	76.0018	-1.05518	4	0	31.1298	0	N/A
SMa1990	356	SMa1990	Conserved hypothetical protein	22	33	33.7367	56.489	0.743651	12	21	49.8076	97.298	0.966043	21	32	36.7261	62.4706	0.766371	7	12	54.4771	104.248	0.936296
SMa1993	656	SMa1993	hydrolase	14	13	12.3461	12.7972	0.0517732	3	0	12.4519	0	N/A	14	13	13.2871	13.7726	0.0517732	7	11	54.4771	95.5606	0.810765
SMa1995	950	SMa1995	ABC transporter permease	4	6	2.49038	4.16992	0.743651	1	2	4.15064	9.26648	1.15869	2	5	1.31073	3.65782	1.48062	0	1	0	8.68732	0.158688
SMa1996	971	SMa1996	ABC transporter permease	6	8	3.65874	5.44553	0.573726	3	0	12.4519	0	N/A	5	8	3.20595	5.72594	0.83676	0	2	0	17.3746	1.15869
SMa1998	1493	SMa1998	ABC transporter ATP-binding protein	5	5	2.01748	2.25206	0.158688	1	0	4.15064	0	N/A	4	5	1.66804	2.32748	0.480617	2	0	15.5649	0	N/A
SMa2000	1076	SMa2000	ABC transporter periplasmic solute-binding protein	4	13	2.21171	8.02382	1.85913	3	8	12.4519	37.0659	1.57373	4	11	2.31448	7.10487	1.61812	0	0	0	0	N/A
SMa2002	650	SMa2002	hydrolase	12	32	10.6731	31.7708	1.57373	4	21	16.6025	97.298	2.55101	12	32	11.4941	34.2147	1.57373	3	3	23.3473	26.062	0.158688
SMa2004	1073	SMa2004	Transcriptional regulator ROK family	28	53	15.5233	32.7999	1.07925	4	3	16.6025	13.8997	-0.256349	25	51	14.506	33.0329	1.18726	0	1	0	8.68732	0.158688
SMa2008	605	SMa2008	Transcriptional regulator TetR family	3	2	2.85158	2.12209	-0.426274	0	0	0	0	N/A	3	1	3.08725	1.14874	-1.42627	0	1	0	8.68732	0.158688
SMa2009	449	SMa2009	conserved hypothetical protein	3	17	3.74306	23.6769	2.66119	0	1	0	4.63324	0.158688	3	16	4.15988	24.7656	2.57373	3	15	23.3473	130.31	2.48062
SMa2011	326	SMa2011	Hypothetical protein	3	16	4.96752	29.5739	2.57373	3	16	12.4519	74.1318	2.57373	3	15	5.72941	31.9779	2.48062	0	0	0	0	N/A
SMa2012	1679	SMa2012	conserved hypothetical protein	12	43	4.32108	17.2842	1.99999	5	22	20.7532	101.931	2.29619	11	42	4.07895	17.385	2.09157	2	2	15.5649	17.3746	0.158688
SMa2014	437	SMa2014	hypothetical protein	5	5	6.39215	7.13538	0.158688	5	5	20.7532	23.1662	0.158688	5	5	7.12352	7.95178	0.158688	0	0	0	0	N/A
SMa2015	521	SMa2015	hypothetical protein	11	12	11.994	14.6057	0.284219	5	7	20.7532	32.4327	0.644115	10	12	11.95	16.0074	0.421723	4	5	31.1298	43.4366	0.480617
SMa2019	410	SMa2019	hypothetical protein	1	1	1.35347	1.51084	0.158688	1	0	4.15064	0	N/A	1	1	1.51853	1.69509	0.158688	0	0	0	0	N/A
SMa2020	467	SMa2020	Transcriptional regulator	15	16	18.0637	21.5083	0.251798	6	9	24.9038	41.6992	0.743651	13	14	17.3314	20.8347	0.265604	4	3	31.1298	26.062	-0.256349
SMa2023	791	SMa2023	Conservative hypothetical protein	7	9	5.18213	7.43742	0.521258	2	3	8.30127	13.8997	0.743651	7	9	5.5097	7.90755	0.521258	1	1	7.78245	8.68732	0.158688
SMa2025	1631	SMa2025	oxidoreductase	26	31	9.62968	12.8165	0.412445	0	0	0	0	N/A	26	31	9.92488	13.2094	0.412445	20	28	155.649	243.245	0.644115
SMa2027	893	SMa2027	Transcriptional regulator LysR family	8	19	5.28183	14.0029	1.40662	2	5	8.30127	23.1662	1.48062	8	18	5.57756	14.0087	1.32861	3	5	23.3473	43.4366	0.895654
SMa2029	650	SMa2029	Amidohydrolase	28	27	24.9038	26.8066	0.106221	1	4	4.15064	18.533	2.15869	25	25	23.946	26.7302	0.158688	16	14	124.519	121.623	-0.0339567
SMa2031	371	SMa2031	hypothetical protein	35	22	51.7597	36.3176	-0.511163	27	19	112.067	88.0316	-0.348272	32	19	53.701	35.5923	-0.593384	6	3	46.6947	26.062	-0.841312
SMa2032	299	SMa2032	hypothetical protein	20	11	35.6788	21.905	-0.703808	20	11	83.0127	50.9656	-0.703808	20	9	41.6452	20.9193	-0.993315	1	1	7.78245	8.68732	0.158688
SMa2033	797	SMa2033	Transglycosylase	23	37	16.9064	30.3595	0.84458	4	27	16.6025	125.097	2.91358	23	36	17.967	31.3921	0.805051	2	4	15.5649	34.7493	1.15869
SMa2034	245	SMa2034	conserved hypothetical protein	19	15	40.0994	35.3383	-0.182349	17	13	70.5608	60.2321	-0.228335	16	14	40.6593	39.7135	-0.0339567	4	3	31.1298	26.062	-0.256349
SMa2037	2252	SMa2037	Oxidoreductase	360	509	97.3651	153.67	0.658357	14	34	58.1089	157.53	1.4388	354	499	97.868	153.996	0.653979	11	11	85.6069	95.5606	0.158688
SMa2041	860	SMa2041	Oxidoreductase	51	130	34.8927	99.2837	1.50863	15	50	62.2596	231.662	1.89565	45	123	32.5777	99.3992	1.60935	6	27	46.6947	234.558	2.32861
SMa2049	1082	SMa2049	conserved hypothetical protein	8	8	4.39997	4.91156	0.158688	0	1	0	4.63324	0.158688	8	8	4.60329	5.13853	0.158688	2	1	15.5649	8.68732	-0.841312
SMa2051	1034	SMa2051	desaturase	1	4	0.57435	2.56452	2.15869	0	0	0	0	N/A	1	3	0.602123	2.0164	1.74365	0	2	0	17.3746	1.15869
SMa2053	311	SMa2053	MocE-like protein	1	8	1.72464	15.4014	3.15869	0	4	0	18.533	2.15869	1	4	2.00192	8.93873	2.15869	1	1	7.78245	8.68732	0.158688
SMa2055	251	SMa2055	hypothetical protein	24	22	49.6422	50.7963	0.0331575	3	9	12.4519	41.6992	1.74365	7	15	17.3632	41.533	1.25822	5	9	38.9122	78.1859	1.00669
SMa2057	215	SMa2057	hypothetical protein	0	0	0	0	N/A	0	0	0	0	N/A	0	0	0	0	N/A	0	0	0	0	N/A
SMa2059	581	SMa2059	hypothetical protein	0	1	0	1.1014	0.158688	0	0	0	0	N/A	0	1	0	1.19619	0.158688	0	1	0	8.68732	0.158688
SMa2061	1445	SMa2061	conserved hypothetical protein	41	26	17.0745	12.0867	-0.498424	3	4	12.4519	18.533	0.573726	40	25	17.2345	12.024	-0.519383	1	2	7.78245	17.3746	1.15869
SMa2063	1043	SMa2063	sensor histidine kinase	9	8	5.12659	5.08681	-0.0112366	2	3	8.30127	13.8997	0.743651	9	7	5.37235	4.66434	-0.203882	2	2	15.5649	17.3746	0.158688
SMa2065	389	SMa2065	conserved hypothetical protein	2	2	2.83643	3.16622	0.158688	2	2	8.30127	9.26648	0.158688	2	1	3.20101	1.7866	-0.841312	0	0	0	0	N/A
SMa2067	1043	cysA1	ABC transporter ATP-binding protein	9	10	5.12659	6.35852	0.310692	4	6	16.6025	27.7994	0.743651	8	9	4.77542	5.997	0.328613	1	1	7.78245	8.68732	0.158688
SMa2069	1025	cysP1	Bacterial extracellular solute-binding protein, family 1	34	28	19.6914	18.102	-0.12142	14	8	58.1089	37.0659	-0.648667	34	26	20.652	17.6289	-0.228335	3	6	23.3473	52.1239	1.15869
SMa2071	191	SMa2071	conserved hypothetical protein	8	25	20.6671	72.094	1.80254	8	23	33.2051	106.565	1.68225	8	24	26.0773	87.3281	1.74365	8	21	62.2596	182.434	1.55101
SMa2073	1223	SMa2073	conserved hypothetical protein	6	7	2.93446	3.8216	0.381081	4	1	16.6025	4.63324	-1.84131	5	7	2.54536	3.97784	0.644115	0	1	0	8.68732	0.158688
SMa2075	1631	SMa2075	ABC transporter periplasmic solute-binding protein	49	35	18.1482	14.4703	-0.326738	1	3	4.15064	13.8997	1.74365	49	35	18.7046	14.9139	-0.326738	5	3	38.9122	26.062	-0.578277
SMa2077	1061	SMa2077	Oxidoreductase	19	7	10.6474	4.37885	-1.28188	4	0	16.6025	0	N/A	19	7	11.1492	4.5852	-1.28188	3	1	23.3473	8.68732	-1.42627
SMa2079	944	SMa2079	ABC transporter ATP-binding protein	1	0	0.626354	0	N/A	1	0	4.15064	0	N/A	1	0	0.659529	0	N/A	0	0	0	0	N/A
SMa2081	998	SMa2081	ABC transporter ATP-binding protein	0	1	0	0.663155	0.158688	0	0	0	0	N/A	0	1	0	0.696379	0.158688	0	0	0	0	N/A
SMa2083	998	SMa2083	ABC transporter permease	3	1	1.78224	0.663155	-1.42627	0	1	0	4.63324	0.158688	3	1	1.87153	0.696379	-1.42627	0	0	0	0	N/A
SMa2085	986	SMa2085	ABC transporter permease	4	2	2.40384	1.34167	-0.841312	1	0	4.15064	0	N/A	4	2	2.52574	1.40971	-0.841312	0	0	0	0	N/A
SMa2087	1040	SMa2087	desulfurization enzyme	39	33	22.2764	21.0409	-0.0823197	0	0	0	0	N/A	39	31	23.3473	20.7159	-0.172517	3	9	23.3473	78.1859	1.74365
SMa2089	353	SMa2089	hypothetical protein	6	12	9.26941	20.6944	1.15869	4	8	16.6025	37.0659	1.15869	5	7	8.81863	13.7816	0.644115	1	2	7.78245	17.3746	1.15869
SMa2091	887	SMa2091	hypothetical protein	37	26	24.5849	19.2846	-0.350325	4	6	16.6025	27.7994	0.743651	37	25	25.9707	19.5881	-0.406909	4	4	31.1298	34.7493	0.158688
SMa2093	1034	SMa2093	desulfurization enzyme	5	3	2.87175	1.92339	-0.578277	3	3	12.4519	13.8997	0.158688	4	1	2.40849	0.672133	-1.84131	1	0	7.78245	0	N/A
SMa2095	878	SMa2095	conserved hypothetical protein	2	1	1.3418	0.748907	-0.841312	1	0	4.15064	0	N/A	2	1	1.41821	0.791556	-0.841312	0	1	0	8.68732	0.158688
SMa2097	1250	SMa2097	oxidoreductase	3	2	1.43676	1.06921	-0.426274	0	1	0	4.63324	0.158688	2	1	0.996153	0.555989	-0.841312	0	0	0	0	N/A
SMa2099	650	SMa2099	NAD-dependent epimerase/dehydratase	9	3	8.0048	2.97851	-1.42627	1	0	4.15064	0	N/A	9	3	8.62055	3.20763	-1.42627	2	3	15.5649	26.062	0.743651
SMa2101	1301	SMa2101	Nitrilotriacetate monooxygenase component A	11	4	5.06925	2.05769	-1.30074	1	0	4.15064	0	N/A	11	4	5.26407	2.13677	-1.30074	0	0	0	0	N/A
SMa2103	1322	SMa2103	oxidoreductase	6	4	2.72272	2.0262	-0.426274	1	2	4.15064	9.26648	1.15869	6	4	2.8257	2.10283	-0.426274	1	0	7.78245	0	N/A
SMa2105	1220	SMa2105	conserved hypothetical protein	81	62	39.7089	33.9284	-0.226965	5	6	20.7532	27.7994	0.421723	79	59	40.3156	33.61	-0.262449	9	4	70.042	34.7493	-1.01124
SMa2107	905	SMa2107	Transcriptional regulator LysR family	1576	1046	1027.45	761.21	-0.432696	779	526	3233.35	2437.08	-0.407872	1574	1043	1082.83	800.962	-0.435008	33	19	256.821	165.059	-0.637778
SMa2109	902	SMa2109	conserved hypothetical protein	280	201	183.116	146.735	-0.319543	23	10	95.4647	46.3324	-1.04295	278	200	191.886	154.099	-0.316396	8	2	62.2596	17.3746	-1.84131
SMa2111	1550	SMa2111	hypothetical protein	44	27	17.1214	11.7279	-0.545856	1	2	4.15064	9.26648	1.15869	44	27	17.6737	12.1062	-0.545856	2	1	15.5649	8.68732	-0.841312
SMa2113	1127	adhC2	AdhC2 glutathione-dependent dehydrogenase	13	8	6.87659	4.72378	-0.541751	1	3	4.15064	13.8997	1.74365	13	7	7.18167	4.31668	-0.734396	2	1	15.5649	8.68732	-0.841312
SMa2115	647	gst13	Gst13 glutathione S-transferase	3	3	2.67975	2.99133	0.158688	2	1	8.30127	4.63324	-0.841312	3	3	2.88684	3.2225	0.158688	1	1	7.78245	8.68732	0.158688
SMa2117	1766	SMa2117	oxidoreductase	6	6	2.05703	2.29621	0.158688	2	2	8.30127	9.26648	0.158688	6	5	2.11527	1.96768	-0.104346	2	0	15.5649	0	N/A
SMa2119	926	SMa2119	conserved hypothetical protein	2	1	1.27581	0.712076	-0.841312	1	0	4.15064	0	N/A	1	1	0.672349	0.750525	0.158688	0	1	0	8.68732	0.158688
SMa2121	863	SMa2121	conserved hypothetical protein	1	0	0.681923	0	N/A	1	0	4.15064	0	N/A	1	0	0.721432	0	N/A	0	0	0	0	N/A
SMa2123	932	SMa2123	ABC transporter permease	3	2	1.90202	1.41545	-0.426274	2	0	8.30127	0	N/A	3	2	2.00406	1.49139	-0.426274	0	1	0	8.68732	0.158688
SMa2125	1079	SMa2125	ABC transporter permease	6	6	3.30875	3.69346	0.158688	2	4	8.30127	18.533	1.15869	4	6	2.30805	3.86461	0.743651	2	0	15.5649	0	N/A
SMa2127	1550	SMa2127	ABC transporter ATP-binding protein	39	54	15.1758	23.4558	0.628174	15	18	62.2596	83.3983	0.421723	38	50	15.2636	22.4189	0.554617	2	1	15.5649	8.68732	-0.841312
SMa2129	1019	SMa2129	conserved hypothetical protein	23	159	13.3954	103.37	2.94801	4	120	16.6025	555.989	5.06558	19	93	11.6088	63.4286	2.44992	4	9	31.1298	78.1859	1.32861
SMa2131	896	SMa2131	conserved hypothetical protein	8	29	5.26508	21.3051	2.01667	7	18	29.0545	83.3983	1.52126	8	27	5.55889	20.9427	1.91358	0	3	0	26.062	1.74365
SMa2133	791	SMa2133	hypothetical protein	6	3	4.44182	2.47914	-0.841312	3	2	12.4519	9.26648	-0.426274	6	3	4.7226	2.63585	-0.841312	0	0	0	0	N/A
SMa2135	1268	glyA2	GlyA2 serine hydroxymethyltransferase	11	4	5.19617	2.10921	-1.30074	0	0	0	0	N/A	11	4	5.40107	2.19238	-1.30074	2	1	15.5649	8.68732	-0.841312
SMa2137	974	SMa2137	dehydrogenase	6	17	3.64802	11.5379	1.66119	3	1	12.4519	4.63324	-1.42627	6	17	3.83529	12.1301	1.66119	1	0	7.78245	0	N/A
SMa2139	1205	SMa2139	SgaA serine-glyoxylate aminotransferase (SGAT)	3	0	1.48828	0	N/A	0	0	0	0	N/A	3	0	1.55003	0	N/A	1	0	7.78245	0	N/A
SMa2141	860	purU3	formyltetrahydrofolate deformylase	1	2	0.684171	1.52744	1.15869	0	0	0	0	N/A	1	2	0.723948	1.61625	1.15869	0	0	0	0	N/A
SMa2143	953	metF	510-methylenetetrahydrofolate reductase	0	2	0	1.38581	1.15869	0	0	0	0	N/A	0	2	0	1.45852	1.15869	0	0	0	0	N/A
SMa2145	1256	SMa2145	aminomethyltransferase	12	4	5.72063	2.12859	-1.42627	8	4	33.2051	18.533	-0.841312	12	4	5.94837	2.21333	-1.42627	0	0	0	0	N/A
SMa2147	890	SMa2147	hypothetical protein	10	15	6.62336	11.0902	0.743651	1	0	4.15064	0	N/A	10	15	6.99546	11.7132	0.743651	0	0	0	0	N/A
SMa2151	323	SMa2151	putative DNA-binding protein	300	187	500.747	348.425	-0.523236	225	139	933.893	644.02	-0.536152	259	174	499.233	374.389	-0.415176	74	48	575.901	416.992	-0.465802
SMa2157	1055	SMa2157	oxidoreductase	4	2	2.25374	1.25789	-0.841312	0	0	0	0	N/A	4	2	2.36055	1.31751	-0.841312	0	0	0	0	N/A
SMa2159	713	SMa2159	conserved hypothetical protein	5	3	4.07992	2.73258	-0.578277	1	1	4.15064	4.63324	0.158688	5	2	4.36603	1.94947	-1.16324	1	0	7.78245	0	N/A
SMa2163	881	SMa2163	Transcriptional regulator AraC family	5	2	3.34369	1.49299	-1.16324	4	2	16.6025	9.26648	-0.841312	5	2	3.53346	1.57772	-1.16324	0	0	0	0	N/A
SMa2165	740	SMa2165	dehydrogenase related to short chain alcohol dehydrogenases	3	5	2.36429	4.39865	0.895654	2	4	8.30127	18.533	1.15869	3	5	2.52404	4.69585	0.895654	1	0	7.78245	0	N/A
SMa2167	467	SMa2167	conserved hypothetical protein	30	18	36.1274	24.1968	-0.578277	21	15	87.1634	69.4986	-0.326738	20	10	26.6636	14.8819	-0.841312	3	1	23.3473	8.68732	-1.42627
SMa2169SMa0007	377	SMa2169SMa0007	hypothetical protein	0	0	0	0	N/A	0	0	0	0	N/A	0	0	0	0	N/A	0	0	0	0	N/A
SMa2175	989	SMa2175	Integrase/recombinase	0	1	0	0.668899	0.158688	0	0	0	0	N/A	0	0	0	0	N/A	0	0	0	0	N/A
SMa2187	914	SMa2187	Integrase/recombinase	0	0	0	0	N/A	0	0	0	0	N/A	0	0	0	0	N/A	0	0	0	0	N/A
SMa2189	1229	SMa2189	Integrase/recombinase	0	2	0	1.08676	1.15869	0	2	0	9.26648	1.15869	0	2	0	1.13098	1.15869	0	0	0	0	N/A
SMa2193	1313	SMa2193	Oxidoreductase	12	9	5.4814	4.58905	-0.256349	4	5	16.6025	23.1662	0.480617	11	8	5.21596	4.23449	-0.300743	0	0	0	0	N/A
SMa2195	764	SMa2195	ABC transporter ATP-binding protein	8	7	6.11888	5.97654	-0.0339567	4	1	16.6025	4.63324	-1.84131	7	6	5.70441	5.458	-0.063704	2	2	15.5649	17.3746	0.158688
SMa2197	914	SMa2197	ABC transporter permease	15	26	9.68769	18.7444	0.952238	3	2	12.4519	9.26648	-0.426274	14	26	9.53648	19.7698	1.05177	3	1	23.3473	8.68732	-1.42627
SMa2199	890	SMa2199	ABC transporter periplasmic solute-binding protein	11	21	7.28569	15.5263	1.09157	4	3	16.6025	13.8997	-0.256349	10	20	6.99546	15.6177	1.15869	2	5	15.5649	43.4366	1.48062
SMa2201	380	SMa2201	conserved hypothetical protein	6	5	8.68738	8.08123	-0.104346	2	3	8.30127	13.8997	0.743651	6	4	9.83046	7.31564	-0.426274	5	2	38.9122	17.3746	-1.16324
SMa2203	794	SMa2203	ABC transporter permease	4	5	2.95069	4.11722	0.480617	3	2	12.4519	9.26648	-0.426274	4	4	3.1365	3.50119	0.158688	0	1	0	8.68732	0.158688
SMa2205	860	SMa2205	ABC transporter permease	2	2	1.36834	1.52744	0.158688	1	1	4.15064	4.63324	0.158688	1	2	0.723948	1.61625	1.15869	0	0	0	0	N/A
SMa2207	1085	SMa2207	ABC transporter ATP-binding protein	13	11	7.13105	6.73555	-0.0823197	8	8	33.2051	37.0659	0.158688	10	10	5.73821	6.4054	0.158688	0	1	0	8.68732	0.158688
SMa2209	1022	SMa2209	ABC transporter periplasmic solute-binding protein	26	38	15.1003	24.6357	0.706176	12	16	49.8076	74.1318	0.573726	23	33	14.0114	22.4408	0.679521	4	3	31.1298	26.062	-0.256349
SMa2211	1700	SMa2211	Thiamine pyrophosphate-requiring protein	905	1140	321.971	452.734	0.491733	21	22	87.1634	101.931	0.225803	902	1138	330.342	465.232	0.49399	2	7	15.5649	60.8113	1.96604
SMa2213	1484	SMa2213	aldehyde dehydrogenase NAD(P)-dependent	30	37	12.1759	16.763	0.461251	2	9	8.30127	41.6992	2.32861	29	34	12.1666	15.9229	0.38817	7	0	54.4771	0	N/A
SMa2215	755	SMa2215	Transcriptional regulator GntR family	6	17	4.64046	14.6767	1.66119	3	9	12.4519	41.6992	1.74365	5	16	4.12315	14.7282	1.83676	1	3	7.78245	26.062	1.74365
SMa2217	1325	SMa2217	decarboxylase	26	26	11.7727	13.1416	0.158688	6	8	24.9038	37.0659	0.573726	24	24	11.2772	12.5884	0.158688	4	2	31.1298	17.3746	-0.841312
SMa2219	593	SMa2219	decarboxylase	20	14	19.3653	15.1319	-0.355885	6	4	24.9038	18.533	-0.426274	18	14	18.8983	16.4078	-0.203882	6	5	46.6947	43.4366	-0.104346
SMa2221	713	SMa2221	conserved hypothetical protein	18	12	14.6877	10.9303	-0.426274	7	8	29.0545	37.0659	0.351333	17	12	14.8445	11.6968	-0.343812	2	2	15.5649	17.3746	0.158688
SMa2223	1106	SMa2223	oxidoreductase	10	10	5.38578	6.01199	0.158688	3	3	12.4519	13.8997	0.158688	9	10	5.06633	6.28378	0.310692	1	3	7.78245	26.062	1.74365
SMa2225	1376	SMa2225	oxidoreductase	16	10	6.98565	4.87367	-0.519383	4	1	16.6025	4.63324	-1.84131	15	10	6.78702	5.05077	-0.426274	2	0	15.5649	0	N/A
SMa2227	773	SMa2227	Transcriptional regulator GntR family	77	52	58.2501	43.9116	-0.407658	9	3	37.3557	13.8997	-1.42627	60	36	48.3257	32.3667	-0.578277	20	17	155.649	147.685	-0.0757768
SMa2229	485	SMa2229	conserved hypothetical protein	2	2	2.32746	2.59808	0.158688	0	1	0	4.63324	0.158688	2	2	2.5674	2.86592	0.158688	0	1	0	8.68732	0.158688
SMa2231	383	SMa2231	conserved hypothetical protein	24	37	34.5088	59.3868	0.783179	14	25	58.1089	115.831	0.99519	22	31	35.7627	56.2521	0.653453	7	6	54.4771	52.1239	-0.063704
SMa2233	779	SMa2233	hypothetical protein	14	21	10.5143	17.6052	0.743651	4	10	16.6025	46.3324	1.48062	14	20	11.1891	17.843	0.673262	1	2	7.78245	17.3746	1.15869
SMa2235	1634	SMa2235	hypothetical protein	21	14	7.76396	5.77779	-0.426274	7	1	29.0545	4.63324	-2.64867	18	14	6.85846	5.95459	-0.203882	2	0	15.5649	0	N/A
SMa2237	1004	SMa2237	hypothetical protein	17	6	10.0419	3.95628	-1.34381	0	0	0	0	N/A	17	6	10.542	4.1533	-1.34381	1	0	7.78245	0	N/A
SMa2239	779	SMa2239	conserved hypothetical protein	185	188	138.939	157.608	0.181896	156	138	647.499	639.387	-0.0181894	176	174	140.663	155.234	0.1422	7	19	54.4771	165.059	1.59926
SMa2241	1247	SMa2241	conserved hypothetical protein	27	40	12.9607	21.4336	0.725729	14	29	58.1089	134.364	1.20931	26	36	12.9811	20.0637	0.628174	2	2	15.5649	17.3746	0.158688
SMa2243	926	SMa2243	conserved hypothetical protein	26	22	16.5855	15.6657	-0.0823197	11	4	45.657	18.533	-1.30074	25	20	16.8087	15.0105	-0.16324	3	5	23.3473	43.4366	0.895654
SMa2245	2537	SMa2245	conserved hypothetical protein	736	614	177.128	164.948	-0.102779	5	10	20.7532	46.3324	1.15869	736	612	180.619	167.651	-0.107486	3	6	23.3473	52.1239	1.15869
SMa2249	1106	SMa2249	hypothetical protein	17	15	9.15582	9.01798	-0.0218838	3	6	12.4519	27.7994	1.15869	17	15	9.56973	9.42567	-0.0218838	0	0	0	0	N/A
SMa2251	563	SMa2251	hypothetical protein	0	2	0	2.26749	1.15869	0	0	0	0	N/A	0	1	0	1.23443	0.158688	0	0	0	0	N/A
SMa2253	377	SMa2253	conserved hypothetical protein	53	31	77.2777	50.4557	-0.615036	38	21	157.724	97.298	-0.696922	40	26	66.0579	47.9301	-0.4628	11	8	85.6069	69.4986	-0.300743
SMa2255	338	SMa2255	hypothetical protein	34	22	54.5573	39.4064	-0.469343	20	16	83.0127	74.1318	-0.16324	30	20	55.26	41.1234	-0.426274	10	6	77.8245	52.1239	-0.578277
SMa2257	1157	SMa2257	Integrase/recombinase	46	30	23.7278	17.2739	-0.457983	14	13	58.1089	60.2321	0.0517732	44	28	23.6769	16.819	-0.493388	6	4	46.6947	34.7493	-0.426274
SMa2259	263	SMa2259	conserved hypothetical protein	5	3	9.94562	6.66121	-0.578277	3	1	12.4519	4.63324	-1.42627	4	3	9.46913	7.9276	-0.256349	3	2	23.3473	17.3746	-0.426274
SMa2263	335	SMa2263	hypothetical protein	3	0	4.85139	0	N/A	3	0	12.4519	0	N/A	1	0	1.85849	0	N/A	1	0	7.78245	0	N/A
SMa2265	251	SMa2265	hypothetical protein	1	1	2.06842	2.30892	0.158688	1	0	4.15064	0	N/A	1	0	2.48046	0	N/A	0	0	0	0	N/A
SMa2267	437	SMa2267	conserved hypothetical protein	13	21	16.6196	29.9686	0.850566	10	15	41.5064	69.4986	0.743651	12	19	17.0964	30.2168	0.821653	1	2	7.78245	17.3746	1.15869
SMa2269	365	SMa2269	hypothetical protein	1	0	1.50023	0	N/A	1	0	4.15064	0	N/A	1	0	1.70574	0	N/A	0	0	0	0	N/A
SMa2273	350	SMa2273	conserved hypothetical protein	7	0	10.8954	0	N/A	6	0	24.9038	0	N/A	6	0	10.6731	0	N/A	1	0	7.78245	0	N/A
SMa2275	275	SMa2275	conserved hypothetical protein	7	5	13.4098	10.6921	-0.326738	5	5	20.7532	23.1662	0.158688	7	5	15.8479	12.6361	-0.326738	2	0	15.5649	0	N/A
SMa2279	482	SMa2279	conserved hypothetical protein	70	47	81.9205	61.3991	-0.416006	1	2	4.15064	9.26648	1.15869	59	41	76.2098	59.1171	-0.366403	55	35	428.034	304.056	-0.493388
SMa2281	332	SMa2281	conserved hypothetical protein	2	1	3.25966	1.81933	-0.841312	2	0	8.30127	0	N/A	2	1	3.75058	2.09333	-0.841312	0	1	0	8.68732	0.158688
SMa2285	476	SMa2285	hypothetical protein	1	0	1.18364	0	N/A	0	0	0	0	N/A	0	0	0	0	N/A	0	0	0	0	N/A
SMa2287	932	SMa2287	Transcriptional regulator LysR family	15	3	9.51012	2.12318	-2.16324	9	1	37.3557	4.63324	-3.01124	15	3	10.0203	2.23708	-2.16324	0	0	0	0	N/A
SMa2289	392	SMa2289	conserved hypothetical protein	3	0	4.22576	0	N/A	2	0	8.30127	0	N/A	3	0	4.76476	0	N/A	0	0	0	0	N/A
SMa2291	1112	SMa2291	dehydrogenase	3	0	1.60739	0	N/A	0	0	0	0	N/A	3	0	1.67966	0	N/A	1	0	7.78245	0	N/A
SMa2293	884	SMa2293	Transcriptional regulator LysR family	21	10	13.9984	7.44096	-0.911701	3	1	12.4519	4.63324	-1.42627	19	9	13.3816	7.07565	-0.919314	6	1	46.6947	8.68732	-2.42627
SMa2294	2186	mrcA2	MrcA2 penicillin-binding protein	131	78	36.4759	24.2437	-0.589332	42	24	174.327	111.198	-0.648667	128	76	36.4557	24.1624	-0.593384	2	2	15.5649	17.3746	0.158688
SMa2295	1331	SMa2295	Penicillin-binding protein	7	2	3.15581	1.0065	-1.64867	3	1	12.4519	4.63324	-1.42627	6	1	2.80659	0.522153	-2.42627	0	0	0	0	N/A
SMa2297	812	SMa2297	hypothetical protein	16	12	11.5563	9.67498	-0.256349	3	4	12.4519	18.533	0.573726	15	12	11.5012	10.2707	-0.16324	7	4	54.4771	34.7493	-0.648667
SMa2299	926	SMa2299	hypothetical protein	0	0	0	0	N/A	0	0	0	0	N/A	0	0	0	0	N/A	0	0	0	0	N/A
SMa2301	1346	SMa2301	Diguanylate cyclase	61	49	27.2051	24.3942	-0.157339	38	40	157.724	185.33	0.232689	60	48	27.7531	24.784	-0.16324	0	0	0	0	N/A
SMa2303	1226	SMa2303	Transcriptional regulator ROK family	30	28	14.6378	15.2505	0.0591527	4	3	16.6025	13.8997	-0.256349	30	27	15.2348	15.3056	0.00668532	3	1	23.3473	8.68732	-1.42627
SMa2305	1268	SMa2305	ABC transporter periplasmic solute-binding protein	13	21	6.14093	11.0734	0.850566	9	15	37.3557	69.4986	0.895654	11	18	5.40107	9.86573	0.869182	0	1	0	8.68732	0.158688
SMa2307	923	SMa2307	ABC transporter permease	1	2	0.639872	1.42854	1.15869	0	2	0	9.26648	1.15869	1	2	0.674535	1.50593	1.15869	1	0	7.78245	0	N/A
SMa2309	821	SMa2309	ABC transporter permease	8	5	5.71844	3.98959	-0.519383	1	0	4.15064	0	N/A	7	3	5.30837	2.53953	-1.0637	6	2	46.6947	17.3746	-1.42627
SMa2311	1226	SMa2311	ABC transporter ATP-binding protein	15	6	7.31891	3.26796	-1.16324	9	4	37.3557	18.533	-1.01124	12	6	6.09392	3.40124	-0.841312	2	1	15.5649	8.68732	-0.841312
SMa2313	2033	SMa2313	Oxidoreductase	21	17	6.27677	5.67199	-0.146166	4	1	16.6025	4.63324	-1.84131	20	16	6.1249	5.46964	-0.16324	2	0	15.5649	0	N/A
SMa2315	539	SMa2315	hypothetical protein	43	47	45.4527	55.4573	0.287013	27	30	112.067	138.997	0.310692	42	47	48.5139	60.6017	0.32096	4	4	31.1298	34.7493	0.158688
SMa2317	227	SMa2317	hypothetical protein	7	4	15.7335	10.0359	-0.648667	7	4	29.0545	18.533	-0.648667	5	4	13.7136	12.2464	-0.16324	1	0	7.78245	0	N/A
SMa2319	647	gst14	gst14 glutatione S-transferase	1	2	0.893251	1.99422	1.15869	1	0	4.15064	0	N/A	1	2	0.962281	2.14833	1.15869	0	1	0	8.68732	0.158688
SMa2321	2069	uvrD2	UvrD2 DNA helicase	98	69	28.7939	22.6305	-0.347497	12	9	49.8076	41.6992	-0.256349	98	68	29.4898	22.8415	-0.368559	4	3	31.1298	26.062	-0.256349
SMa2323	440	SMa2323	conserved hypothetical protein	6	5	7.62362	7.09169	-0.104346	3	4	12.4519	18.533	0.573726	5	5	7.07495	7.89757	0.158688	2	0	15.5649	0	N/A
SMa2325	692	SMa2325	Response regulator	10	1	8.39078	0.936639	-3.16324	5	1	20.7532	4.63324	-2.16324	9	1	8.09734	1.00431	-3.01124	1	0	7.78245	0	N/A
SMa2327	2690	SMa2327	KdpD histidine kinase	32	22	7.27119	5.58018	-0.38188	5	1	20.7532	4.63324	-2.16324	31	22	7.17489	5.6839	-0.336076	3	1	23.3473	8.68732	-1.42627
SMa2329	569	kdpC	KdpC potassium-transporting ATPase C chain	2	0	2.01162	0	N/A	0	0	0	0	N/A	1	0	1.09419	0	N/A	1	0	7.78245	0	N/A
SMa2331	2042	kdpB	KdpB potassium-transporting ATPase B chain	4	3	1.19043	0.996634	-0.256349	0	0	0	0	N/A	4	3	1.21958	1.02104	-0.256349	0	0	0	0	N/A
SMa2333	1709	kdpA	KdpA potassium-transporting ATPase A chain	0	3	0	1.18531	1.74365	0	0	0	0	N/A	0	3	0	1.21999	1.74365	0	0	0	0	N/A
SMa2335	203	SMa2335	hypothetical protein	0	0	0	0	N/A	0	0	0	0	N/A	0	0	0	0	N/A	0	0	0	0	N/A
SMa2337	1295	rhtX	RhtX rhizobactin transporter	2	1	0.925793	0.516718	-0.841312	1	0	4.15064	0	N/A	2	1	0.961538	0.536669	-0.841312	1	0	7.78245	0	N/A
SMa2339	1112	SMa2339	Siderophore biosynthesis protein	15	10	8.03695	5.98095	-0.426274	10	3	41.5064	13.8997	-1.57828	13	10	7.27855	6.24987	-0.219823	1	0	7.78245	0	N/A
SMa2341	887	SMa2341	Transcriptional regulator LysR family	14	6	9.30239	4.45028	-1.0637	2	3	8.30127	13.8997	0.743651	13	6	9.12485	4.70115	-0.956789	5	0	38.9122	0	N/A
SMa2343	722	SMa2343	oxidoreductase	3	5	2.41941	4.5012	0.895654	0	2	0	9.26648	1.15869	3	5	2.58696	4.81292	0.895654	0	2	0	17.3746	1.15869
SMa2347	701	SMa2347	conserved hypothetical protein	41	19	33.9899	17.5829	-0.950936	21	5	87.1634	23.1662	-1.9117	39	18	34.638	17.8456	-0.956789	11	6	85.6069	52.1239	-0.715781
SMa2349	647	SMa2349	oxidoreductase	38	17	33.9435	16.9509	-1.00178	25	9	103.766	41.6992	-1.31524	37	17	35.6044	18.2608	-0.963302	2	5	15.5649	43.4366	1.48062
SMa2351	950	SMa2351	oxidoreductase	14	20	8.71634	13.8997	0.673262	5	8	20.7532	37.0659	0.83676	13	19	8.51973	13.8997	0.706176	2	2	15.5649	17.3746	0.158688
SMa2353	2198	SMa2353	oxidoreductase	45	46	12.463	14.2212	0.190397	4	3	16.6025	13.8997	-0.256349	37	36	10.4805	11.3828	0.11916	2	2	15.5649	17.3746	0.158688
SMa2355	1109	SMa2355	Nucleotidyltransferase/DNA polymerase	35	45	18.8014	26.9839	0.521258	25	33	103.766	152.897	0.559226	32	45	17.9649	28.2005	0.650542	2	3	15.5649	26.062	0.743651
SMa2357	692	cyaO	adenylate/guanylate cyclase	16	14	13.4252	13.1129	-0.0339567	10	12	41.5064	55.5989	0.421723	16	14	14.3953	14.0604	-0.0339567	0	1	0	8.68732	0.158688
SMa2359	776	SMa2359	conserved hypothetical protein	0	1	0	0.841387	0.158688	0	0	0	0	N/A	0	1	0	0.8956	0.158688	0	0	0	0	N/A
SMa2361	986	SMa2361	conserved hypothetical protein	2748	3421	1651.44	2294.93	0.474725	40	65	166.025	301.161	0.859128	2513	3146	1586.8	2217.47	0.482796	1410	1768	10973.2	15359.2	0.485112
SMa2363	1415	SMa2363	Amidase	2006	2323	852.51	1102.02	0.370356	1785	2132	7408.89	9878.07	0.414972	1552	1739	682.875	854.121	0.322818	13	5	101.172	43.4366	-1.21982
SMa2365	1526	SMa2365	ABC transporter ATP-binding protein	227	186	89.6759	82.0225	-0.128701	93	85	386.009	393.825	0.0289205	226	186	92.2062	84.71	-0.122332	1	1	7.78245	8.68732	0.158688
SMa2367	1049	SMa2367	ABC transporter permease	20	5	11.3302	3.1619	-1.84131	2	1	8.30127	4.63324	-0.841312	18	3	10.6832	1.98757	-2.42627	4	1	31.1298	8.68732	-1.84131
SMa2369	944	SMa2369	ABC transporter permease	17	12	10.648	8.39017	-0.343812	6	3	24.9038	13.8997	-0.841312	15	10	9.89294	7.36214	-0.426274	2	0	15.5649	0	N/A
SMa2371	1298	codA	CodA cytosine deaminase	38	33	17.5509	17.0138	-0.044845	4	5	16.6025	23.1662	0.480617	37	33	17.7473	17.6691	-0.00637084	6	3	46.6947	26.062	-0.841312
SMa2377	1169	SMa2377	Permease MFS	13	9	6.63966	5.13115	-0.371826	0	0	0	0	N/A	13	9	6.92365	5.35062	-0.371826	6	4	46.6947	34.7493	-0.426274
SMa2379	2183	katB	KatB catalase/peroxidase	492	529	137.177	164.643	0.263298	40	58	166.025	268.728	0.694741	463	500	132.048	159.181	0.269604	77	72	599.248	625.487	0.0618269
SMa2381	566	SMa2381	hypothetical protein	12	10	12.1285	11.2822	-0.104346	6	3	24.9038	13.8997	-0.841312	12	10	13.1999	12.2789	-0.104346	2	0	15.5649	0	N/A
SMa2383	968	SMa2383	Dehydrogenase Zn-dependent	23	7	14.0665	4.77888	-1.55752	5	1	20.7532	4.63324	-2.16324	19	7	12.2204	5.02572	-1.28188	7	2	54.4771	17.3746	-1.64867
SMa2385	1589	SMa2385	ABC transporter ATP-binding protein	36	29	13.6751	12.2969	-0.153256	4	6	16.6025	27.7994	0.743651	36	27	14.1054	11.8091	-0.256349	5	6	38.9122	52.1239	0.421723
SMa2387	698	SMa2387	Transcriptional regulator TetR family	8	6	6.65878	5.57475	-0.256349	1	2	4.15064	9.26648	1.15869	8	5	7.13577	4.97841	-0.519383	4	1	31.1298	8.68732	-1.84131
SMa2389	416	SMa2389	OsmC-like protein	22	3	29.3929	4.47416	-2.71578	5	0	20.7532	0	N/A	16	3	23.946	5.01192	-2.25635	11	3	85.6069	26.062	-1.71578
SMa2391	1205	repC2	RepC2 replication protein	32	16	15.8749	8.86038	-0.841312	15	9	62.2596	41.6992	-0.578277	32	14	16.5337	8.07453	-1.03396	1	1	7.78245	8.68732	0.158688
SMa2393	1001	repB2	RepB2 replication protein	105	117	62.2003	77.3676	0.314808	32	48	132.82	222.396	0.743651	95	109	59.0875	75.6778	0.357017	18	17	140.084	147.685	0.0762262
SMa2395	1175	repA2	RepA2 replication protein	1	0	0.508241	0	N/A	1	0	4.15064	0	N/A	1	0	0.529869	0	N/A	0	0	0	0	N/A
SMa2400	1355	rhbA	RhbA rhizobactin biosynthesis protein	1	4	0.443129	1.97861	2.15869	0	2	0	9.26648	1.15869	1	4	0.45948	2.05162	2.15869	0	0	0	0	N/A
SMa2402	1487	rhbB	RhsB L-24-diaminobutyrate decarboxylase	8	5	3.24058	2.26085	-0.519383	0	0	0	0	N/A	8	5	3.34954	2.33687	-0.519383	0	1	0	8.68732	0.158688
SMa2404	1757	rhbC	RhbC rhizobactin biosynthesis protein	19	17	6.54638	6.53833	-0.00177626	3	1	12.4519	4.63324	-1.42627	19	17	6.73268	6.72439	-0.00177626	0	0	0	0	N/A
SMa2406	590	rhbD	RhbD rhizobactin biosynthesis protein	1	1	0.972806	1.08592	0.158688	0	0	0	0	N/A	1	0	1.05525	0	N/A	0	0	0	0	N/A
SMa2408	1370	rhbE	RhbE rhizobactin biosynthesis protein	13	7	5.69982	3.42599	-0.734396	0	1	0	4.63324	0.158688	13	6	5.90784	3.04373	-0.956789	0	2	0	17.3746	1.15869
SMa2410	1805	rhbF	RhbF rhizobactin biosynthesis protein	14	10	4.69883	3.74656	-0.326738	0	3	0	13.8997	1.74365	14	8	4.829	3.08027	-0.648667	4	2	31.1298	17.3746	-0.841312
SMa2412	944	rhrA	RhrA transcriptional activator	4	12	2.50541	8.39017	1.74365	0	2	0	9.26648	1.15869	4	12	2.63812	8.83457	1.74365	0	2	0	17.3746	1.15869
SMa2414	2240	rhtA	RhtA rhizobactin transporter	88	95	23.9251	28.8313	0.269112	1	1	4.15064	4.63324	0.158688	86	94	23.9032	29.1646	0.287013	8	3	62.2596	26.062	-1.25635
SMa5000	287	SMa5000	hypothetical protein	4	2	7.38986	4.12455	-0.841312	4	2	16.6025	9.26648	-0.841312	4	2	8.67729	4.84311	-0.841312	1	1	7.78245	8.68732	0.158688
SMa5001	314	SMa5001	hypothetical protein	30	18	51.3128	34.3674	-0.578277	2	7	8.30127	32.4327	1.96604	29	16	57.5009	35.4133	-0.699293	27	9	210.126	78.1859	-1.42627
SMa5002	314	SMa5002	conserved hypothetical protein	15	25	25.6564	47.7326	0.895654	11	14	45.657	64.8654	0.506612	15	21	29.7418	46.48	0.644115	5	7	38.9122	60.8113	0.644115
SMa5003	287	SMa5003	hypothetical protein	2	1	3.69493	2.06227	-0.841312	2	1	8.30127	4.63324	-0.841312	2	1	4.33865	2.42155	-0.841312	0	0	0	0	N/A
SMa5005	563	SMa5005	hypothetical protein	3	0	3.04696	0	N/A	1	0	4.15064	0	N/A	3	0	3.31756	0	N/A	1	0	7.78245	0	N/A
SMa5006	359	SMa5006	conserved hypothetical protein	46	37	70.023	62.8716	-0.15542	37	34	153.574	157.53	0.0366979	27	23	46.8247	44.5256	-0.0726371	6	2	46.6947	17.3746	-1.42627
SMa5007	380	SMa5007	Possible transcriptional regulator	31	22	44.8848	35.5574	-0.336076	18	11	74.7115	50.9656	-0.551805	28	17	45.8755	31.0915	-0.561204	10	7	77.8245	60.8113	-0.355885
SMa5008	221	SMa5008	hypothetical protein	0	1	0	2.56452	0.158688	0	0	0	0	N/A	0	1	0	3.14473	0.158688	0	1	0	8.68732	0.158688
SMa5009	350	SMa5009	hypothetical protein	2	1	3.11298	1.73746	-0.841312	2	1	8.30127	4.63324	-0.841312	2	1	3.55769	1.98567	-0.841312	0	0	0	0	N/A
SMa5010	338	SMa5010	hypothetical protein	5	4	8.02314	7.1648	-0.16324	2	3	8.30127	13.8997	0.743651	2	3	3.684	6.16851	0.743651	2	1	15.5649	8.68732	-0.841312
SMa5011	476	SMa5011	oxidoreductase	28	76	33.142	100.416	1.59926	12	39	49.8076	180.696	1.85913	26	65	34.0073	94.9035	1.48062	8	23	62.2596	199.808	1.68225
SMa5012	527	SMa5012	conserved hypothetical protein	0	1	0	1.20448	0.158688	0	1	0	4.63324	0.158688	0	0	0	0	N/A	0	0	0	0	N/A
SMa5013	413	SMa5013	hypothetical protein	1	0	1.3447	0	N/A	0	0	0	0	N/A	1	0	1.5075	0	N/A	1	0	7.78245	0	N/A
SMa5014	383	SMa5014	hypothetical protein	5424	3129	7798.98	5022.2	-0.634967	4863	2760	20184.5	12787.7	-0.65849	5000	2872	8127.88	5211.49	-0.641184	322	233	2505.95	2024.15	-0.308042
SMa5015	248	SMa5015	hypothetical protein	18	18	37.6064	41.979	0.158688	15	15	62.2596	69.4986	0.158688	17	18	42.6779	50.4425	0.241151	5	10	38.9122	86.8732	1.15869
SMa5016	299	SMa5016	hypothetical protein	13	10	23.1912	19.9136	-0.219823	4	4	16.6025	18.533	0.158688	9	6	18.7403	13.9462	-0.426274	8	5	62.2596	43.4366	-0.519383
SMa5017	224	SMa5017	hypothetical protein	2	1	4.54449	2.53645	-0.841312	2	1	8.30127	4.63324	-0.841312	2	1	5.55889	3.10262	-0.841312	0	0	0	0	N/A
SMa5018	287	SMa5018	Conserved hypothetical protein	45	31	83.1359	63.9305	-0.378968	2	0	8.30127	0	N/A	7	2	15.1853	4.84311	-1.64867	8	3	62.2596	26.062	-1.25635
SMa5019	443	SMa5019	conserved hypothetical protein	1	1	1.26287	1.40971	0.158688	1	0	4.15064	0	N/A	1	1	1.40541	1.56882	0.158688	0	1	0	8.68732	0.158688
SMa5020	893	SMa5020	conserved hypothetical protein	2	3	1.32046	2.21098	0.743651	1	0	4.15064	0	N/A	2	3	1.39439	2.33478	0.743651	0	2	0	17.3746	1.15869
SMa5021	212	SMa5021	hypothetical protein	3	0	7.12896	0	N/A	2	0	8.30127	0	N/A	3	0	8.81032	0	N/A	3	0	23.3473	0	N/A
SMa5022	365	SMa5022	hypothetical protein	42	43	63.0097	72.0106	0.192636	37	39	153.574	180.696	0.234637	30	30	51.1722	57.1221	0.158688	2	4	15.5649	34.7493	1.15869
SMa5023	416	SMa5023	conserved hypothetical protein	6	5	8.01625	7.45693	-0.104346	6	5	24.9038	23.1662	-0.104346	6	4	8.97974	6.68256	-0.426274	0	0	0	0	N/A
SMa5024	296	SMa5024	hypothetical protein	11	5	19.7935	10.0431	-0.978815	2	3	8.30127	13.8997	0.743651	9	5	18.9303	11.7396	-0.689308	8	4	62.2596	34.7493	-0.841312
SMa5025	431	SMa5025	hypothetical protein	3	1	3.88313	1.44488	-1.42627	3	1	12.4519	4.63324	-1.42627	3	1	4.33361	1.6125	-1.42627	0	0	0	0	N/A
SMa5026	479	SMa5026	conserved hypothetical protein	6	1	7.06158	1.31377	-2.42627	0	0	0	0	N/A	6	1	7.79869	1.45091	-2.42627	4	0	31.1298	0	N/A
SMa5027	602	SMa5027	hypothetical protein	32	12	30.5568	12.7912	-1.25635	22	9	91.314	41.6992	-1.13082	22	5	22.7527	5.77231	-1.97882	2	0	15.5649	0	N/A
SMa5028	377	SMa5028	hypothetical protein	0	0	0	0	N/A	0	0	0	0	N/A	0	0	0	0	N/A	0	0	0	0	N/A
SMa5030	641	SMa5030	Transcriptional regulator TetR family	5	11	4.50503	11.0635	1.29619	3	3	12.4519	13.8997	0.158688	5	10	4.85644	10.8422	1.15869	0	2	0	17.3746	1.15869
SMa5031	257	SMa5031	conserved hypothetical protein	4	4	8.11199	9.05519	0.158688	4	4	16.6025	18.533	0.158688	4	3	9.6902	8.11268	-0.256349	2	2	15.5649	17.3746	0.158688
SMa5032	182	SMa5032	hypothetical protein	0	0	0	0	N/A	0	0	0	0	N/A	0	0	0	0	N/A	0	0	0	0	N/A
SMa5033	716	SMa5033	hypothetical protein	1	1	0.812788	0.907292	0.158688	0	0	0	0	N/A	1	0	0.869547	0	N/A	1	0	7.78245	0	N/A
SMa5034	686	SMa5034	conserved hypothetical protein	22	43	18.6102	40.6038	1.12552	6	7	24.9038	32.4327	0.381081	21	43	19.059	43.5633	1.19264	4	11	31.1298	95.5606	1.61812
SMa5035	440	SMa5035	hypothetical protein	12	15	15.2472	21.2751	0.480617	6	11	24.9038	50.9656	1.03316	5	5	7.07495	7.89757	0.158688	0	0	0	0	N/A
SMa5036	500	SMa5036	Hypothetical protein	3	0	3.39598	0	N/A	3	0	12.4519	0	N/A	2	0	2.49038	0	N/A	0	0	0	0	N/A
SMa5037	251	SMa5037	Hypothetical protein	0	0	0	0	N/A	0	0	0	0	N/A	0	0	0	0	N/A	0	0	0	0	N/A
SMa5038	296	SMa5038	hypothetical protein	0	1	0	2.00863	0.158688	0	1	0	4.63324	0.158688	0	0	0	0	N/A	0	0	0	0	N/A
SMb_ORF_1	107	SMb_ORF_1	HYPOTHETICAL PROTEIN	42	28	166.554	123.947	-0.426274	42	28	174.327	129.731	-0.426274	40	28	232.746	181.865	-0.355885	39	28	303.515	243.245	-0.319359
SMb_ORF_10	188	SMb_ORF_10	HYPOTHETICAL PROTEIN	0	2	0	5.84022	1.15869	0	2	0	9.26648	1.15869	0	2	0	7.39347	1.15869	0	0	0	0	N/A
SMb_ORF_11	188	SMb_ORF_11	HYPOTHETICAL PROTEIN	30	33	78.4784	96.3636	0.296192	20	21	83.0127	97.298	0.229078	25	25	82.792	92.4183	0.158688	23	25	178.996	217.183	0.278983
SMb_ORF_12	323	SMb_ORF_12	HYPOTHETICAL PROTEIN	14	11	23.3682	20.4956	-0.189235	9	7	37.3557	32.4327	-0.203882	14	11	26.9856	23.6683	-0.189235	5	5	38.9122	43.4366	0.158688
SMb_ORF_13	218	SMb_ORF_13	HYPOTHETICAL PROTEIN	50	59	116.156	153.001	0.397475	40	43	166.025	199.229	0.263025	48	52	137.085	165.776	0.274166	32	33	249.038	286.682	0.203083
SMb_ORF_14	275	SMb_ORF_14	HYPOTHETICAL PROTEIN	28	26	53.639	55.5989	0.0517732	14	19	58.1089	88.0316	0.599261	27	24	61.1276	60.6533	-0.0112366	15	8	116.737	69.4986	-0.748202
SMb_ORF_15	215	SMb_ORF_15	HYPOTHETICAL PROTEIN	0	4	0	10.4904	2.15869	0	4	0	18.533	2.15869	0	4	0	12.93	2.15869	0	2	0	17.3746	1.15869
SMb_ORF_16	200	SMb_ORF_16	HYPOTHETICAL PROTEIN	6	5	14.9423	13.8997	-0.104346	4	4	16.6025	18.533	0.158688	5	4	15.5649	13.8997	-0.16324	3	3	23.3473	26.062	0.158688
SMb_ORF_17	146	SMb_ORF_17	HYPOTHETICAL PROTEIN	4	2	12.706	7.09169	-0.841312	4	1	16.6025	4.63324	-1.84131	4	1	17.0574	4.76018	-1.84131	4	1	31.1298	8.68732	-1.84131
SMb_ORF_18	104	SMb_ORF_18	HYPOTHETICAL PROTEIN	14	238	56.5996	1074.07	4.24615	14	236	58.1089	1093.44	4.23398	11	189	65.8515	1263	4.2615	11	181	85.6069	1572.41	4.1991
SMb_ORF_2	182	SMb_ORF_2	HYPOTHETICAL PROTEIN	0	0	0	0	N/A	0	0	0	0	N/A	0	0	0	0	N/A	0	0	0	0	N/A
SMb_ORF_3	212	SMb_ORF_3	HYPOTHETICAL PROTEIN	6	4	14.2579	10.6105	-0.426274	5	3	20.7532	13.8997	-0.578277	6	4	17.6206	13.1129	-0.426274	2	2	15.5649	17.3746	0.158688
SMb_ORF_4	191	SMb_ORF_4	HYPOTHETICAL PROTEIN	1	11	2.58338	31.7214	3.61812	1	10	4.15064	46.3324	3.48062	1	10	3.25966	36.3867	3.48062	1	5	7.78245	43.4366	2.48062
SMb_ORF_5	218	SMb_ORF_5	HYPOTHETICAL PROTEIN	3	0	6.96935	0	N/A	2	0	8.30127	0	N/A	3	0	8.56783	0	N/A	3	0	23.3473	0	N/A
SMb_ORF_6	182	SMb_ORF_6	HYPOTHETICAL PROTEIN	31	37	83.1917	110.838	0.413945	29	34	120.368	157.53	0.38817	29	37	99.2048	141.288	0.510161	16	28	124.519	243.245	0.966043
SMb_ORF_7	131	SMb_ORF_7	HYPOTHETICAL PROTEIN	41	22	141.03	84.4734	-0.739432	40	22	166.025	101.931	-0.703808	37	22	175.848	116.715	-0.591333	38	19	295.733	165.059	-0.841312
SMb_ORF_8	845	SMb_ORF_8	HYPOTHETICAL PROTEIN	39	30	27.1299	23.2956	-0.219823	15	7	62.2596	32.4327	-0.940847	36	30	26.5248	24.6741	-0.104346	3	2	23.3473	17.3746	-0.426274
SMb_ORF_9	218	SMb_ORF_9	HYPOTHETICAL PROTEIN	0	0	0	0	N/A	0	0	0	0	N/A	0	0	0	0	N/A	0	0	0	0	N/A
SMb20002	1076	lacK1	ABC transporter ATP-binding protein	4	11	2.21171	6.78938	1.61812	0	0	0	0	N/A	4	9	2.31448	5.81308	1.32861	1	2	7.78245	17.3746	1.15869
SMb20003	776	SMb20003	pyrroline-5-carboxylate reductase	30	31	22.6124	26.083	0.205994	4	10	16.6025	46.3324	1.48062	27	30	21.6625	26.868	0.310692	1	2	7.78245	17.3746	1.15869
SMb20004	905	gstR	putative gstR-like transcriptional regulator protein	18	11	11.7348	8.00507	-0.551805	7	9	29.0545	41.6992	0.521258	18	11	12.3831	8.44734	-0.551805	0	0	0	0	N/A
SMb20005	611	gst15	putative glutathione S-transferase protein	6	1	5.6514	1.05142	-2.42627	2	0	8.30127	0	N/A	5	0	5.09489	0	N/A	2	0	15.5649	0	N/A
SMb20006	953	SMb20006	HYPOTHETICAL PROTEIN	6	6	3.7244	4.15744	0.158688	1	2	4.15064	9.26648	1.15869	5	4	3.2665	2.91704	-0.16324	2	1	15.5649	8.68732	-0.841312
SMb20007	2117	katC	KatC	17	7	4.88423	2.24499	-1.12142	7	2	29.0545	9.26648	-1.64867	14	6	4.11731	1.96973	-1.0637	3	1	23.3473	8.68732	-1.42627
SMb20008	1067	SMb20008	DNA ligase (ATP)	12	8	6.68858	4.97752	-0.426274	6	2	24.9038	9.26648	-1.42627	11	8	6.41851	5.21077	-0.300743	0	1	0	8.68732	0.158688
SMb20009	929	SMb20009	Putative transcriptional regulator	12	10	7.63141	7.09894	-0.104346	3	3	12.4519	13.8997	0.158688	12	9	8.04214	6.73291	-0.256349	1	0	7.78245	0	N/A
SMb20010	1067	SMb20010	hypothetical protein	3	1	1.67215	0.62219	-1.42627	0	0	0	0	N/A	3	1	1.7505	0.651346	-1.42627	1	0	7.78245	0	N/A
SMb20011	779	SMb20011	putative heavy-metal transporter	4	1	3.00408	0.838343	-1.84131	1	0	4.15064	0	N/A	3	1	2.39767	0.892151	-1.42627	0	0	0	0	N/A
SMb20012	2543	SMb20012	hypothetical protein	14	10	3.36149	2.68024	-0.326738	0	2	0	9.26648	1.15869	14	9	3.42758	2.45964	-0.478742	0	0	0	0	N/A
SMb20013	1244	SMb20013	putative oxidoreductase	12	24	5.77368	12.89	1.15869	8	7	33.2051	32.4327	-0.0339567	11	21	5.50527	11.7321	1.09157	0	4	0	34.7493	2.15869
SMb20014	1001	SMb20014	probable transcriptional regulator	10	12	5.92384	7.93514	0.421723	2	2	8.30127	9.26648	0.158688	9	11	5.59776	7.63721	0.448195	3	4	23.3473	34.7493	0.573726
SMb20015	956	SMb20015	putative sugar ABC transporter	13	11	8.04547	7.59925	-0.0823197	3	6	12.4519	27.7994	1.15869	13	10	8.46626	7.26973	-0.219823	2	2	15.5649	17.3746	0.158688
SMb20016	992	SMb20016	putative sugar ABC transporter	12	15	7.17001	10.0046	0.480617	5	4	20.7532	18.533	-0.16324	9	14	5.64855	9.80827	0.796118	2	4	15.5649	34.7493	1.15869
SMb20017	1505	SMb20017	putative sugar ABC transporter ATP-binding protein ABC TRANSPORTER	30	43	12.0115	19.2183	0.678063	11	15	45.657	69.4986	0.606147	25	36	10.3421	16.6242	0.684757	4	3	31.1298	26.062	-0.256349
SMb20018	1022	SMb20018	probable sugar transport ATP-binding protein	40	460	23.2312	298.222	3.68225	8	322	33.2051	1491.9	5.48961	39	455	23.7585	309.412	3.70301	6	7	46.6947	60.8113	0.381081
SMb20019	1136	sucB	dihydrolipoyllysine-residue succinyltransferase	48	55	25.1978	32.2295	0.355086	25	23	103.766	106.565	0.0383942	46	47	25.2107	28.7538	0.189715	4	11	31.1298	95.5606	1.61812
SMb20020	2078	pdh	pyruvate dehydrogenase (acetyl-transferring)	1628	1643	476.309	536.589	0.17192	44	111	182.628	514.29	1.49367	1624	1640	486.571	548.497	0.172833	17	21	132.302	182.434	0.463543
SMb20021	470	SMb20021	putative transcriptional regulator protein	5	3	5.9865	4.00953	-0.578277	5	3	20.7532	13.8997	-0.578277	5	3	6.62336	4.43608	-0.578277	0	0	0	0	N/A
SMb20022	566	SMb20022	CONSERVED HYPOTHETICAL PROTEIN	47	34	47.5032	38.3596	-0.308438	26	16	107.917	74.1318	-0.541751	45	31	49.4997	38.0646	-0.378968	2	6	15.5649	52.1239	1.74365
SMb20023	3617	SMb20023	probable 5-oxoprolinase	405	343	68.7623	65.0069	-0.0810249	7	21	29.0545	97.298	1.74365	404	342	69.5407	65.7134	-0.0816706	5	2	38.9122	17.3746	-1.16324
SMb20024	962	SMb20024	ribosomal large subunit pseudouridine synthase B	217	131	133.501	89.9636	-0.56944	0	0	0	0	N/A	217	131	140.44	94.6395	-0.56944	13	6	101.172	52.1239	-0.956789
SMb20025	977	SMb20025	CONSERVED HYPOTHETICAL PROTEIN	39	105	23.6429	71.055	1.58753	9	32	37.3557	148.264	1.98876	38	105	24.2156	74.6914	1.62501	0	3	0	26.062	1.74365
SMb20026	461	SMb20026	CONSERVED HYPOTHETICAL PROTEIN	2	2	2.43677	2.7201	0.158688	0	1	0	4.63324	0.158688	1	2	1.35053	3.01512	1.15869	1	0	7.78245	0	N/A
SMb20027	1505	SMb20027	CONSERVED HYPOTHETICAL PROTEIN	7	7	2.80268	3.12855	0.158688	2	1	8.30127	4.63324	-0.841312	7	7	2.89579	3.23249	0.158688	0	2	0	17.3746	1.15869
SMb20028	1136	SMb20028	HYPOTHETICAL PROTEIN	13	11	6.8244	6.44591	-0.0823197	1	1	4.15064	4.63324	0.158688	13	11	7.12477	6.72962	-0.0823197	1	1	7.78245	8.68732	0.158688
SMb20029	473	SMb20029	conserved hypothetical protein	5	11	5.95216	14.6173	1.29619	2	3	8.30127	13.8997	0.743651	5	10	6.58135	14.6931	1.15869	1	3	7.78245	26.062	1.74365
SMb20030	857	rpoE9	RNA polymerase sigma factor ECF subfamily protein	19	19	13.0422	14.5587	0.158688	5	8	20.7532	37.0659	0.83676	18	16	13.0767	12.9752	-0.0112366	0	2	0	17.3746	1.15869
SMb20031	248	SMb20031	hypothetical protein	16	9	33.428	20.9895	-0.671387	15	8	62.2596	37.0659	-0.748202	11	6	27.6151	16.8142	-0.715781	3	1	23.3473	8.68732	-1.42627
SMb20032	734	SMb20032	HYPOTHETICAL PROTEIN	413	226	327.974	200.34	-0.711131	281	146	1166.33	676.453	-0.785913	403	218	341.834	206.413	-0.727763	17	12	132.302	104.248	-0.343812
SMb20033	668	SMb20033	hypothetical transcriptional regulator protein	27	65	23.4124	62.9166	1.42617	17	56	70.5608	259.461	1.87858	27	65	25.1648	67.6259	1.42617	3	3	23.3473	26.062	0.158688
SMb20034	563	SMb20034	ABC transporter permease	0	8	0	9.06996	3.15869	0	7	0	32.4327	2.96604	0	6	0	7.4066	2.74365	0	1	0	8.68732	0.158688
SMb20035	1280	SMb20035	ABC transporter permease	0	10	0	5.22546	3.48062	0	2	0	9.26648	1.15869	0	7	0	3.8007	2.96604	0	3	0	26.062	1.74365
SMb20036	1016	SMb20036	ABC transporter periplasmic solute-binding protein	33	74	19.2736	48.2448	1.32375	1	7	4.15064	32.4327	2.96604	29	60	17.7709	41.0425	1.2076	19	21	147.866	182.434	0.303078
SMb20037	860	aroE2	putative shikimate 5-dehydrogenase protein	66	118	45.1553	90.1191	0.996937	59	104	244.888	481.857	0.976485	60	114	43.4369	92.126	1.08469	0	1	0	8.68732	0.158688
SMb20038	227	SMb20038	hypothetical protein	0	0	0	0	N/A	0	0	0	0	N/A	0	0	0	0	N/A	0	0	0	0	N/A
SMb20039	1424	SMb20039	aspartate transaminase	19	20	8.02532	9.42993	0.232689	4	7	16.6025	32.4327	0.966043	18	19	7.86989	9.27299	0.236691	3	2	23.3473	17.3746	-0.426274
SMb20040	860	SMb20040	hypothetical protein TRANSMEMBRANE	4	1	2.73668	0.763721	-1.84131	1	0	4.15064	0	N/A	3	1	2.17185	0.808123	-1.42627	0	0	0	0	N/A
SMb20041	530	SMb20041	HYPOTHETICAL PROTEIN	2	4	2.14688	4.79301	1.15869	2	3	8.30127	13.8997	0.743651	2	3	2.34942	3.93388	0.743651	0	0	0	0	N/A
SMb20042	1157	SMb20042	CONSERVED HYPOTHETICAL PROTEIN	57	46	29.4018	26.4866	-0.15064	10	16	41.5064	74.1318	0.83676	57	45	30.6724	27.0306	-0.182349	7	6	54.4771	52.1239	-0.063704
SMb20043	842	SMb20043	hypothetical protein	35	14	24.4292	10.9079	-1.16324	16	4	66.4102	18.533	-1.84131	23	10	17.0068	8.25399	-1.04295	2	3	15.5649	26.062	0.743651
SMb20044	1310	repC1	probable replication protein C	52	46	23.8051	23.5069	-0.0181894	9	11	37.3557	50.9656	0.448195	51	44	24.2385	23.343	-0.0543053	6	8	46.6947	69.4986	0.573726
SMb20045	1004	repB1	probable replication protein B	206	155	121.684	102.204	-0.251688	118	93	489.775	430.891	-0.184796	204	148	126.503	102.448	-0.304284	5	7	38.9122	60.8113	0.644115
SMb20046	1196	repA1	probable replication protein A	249	172	124.419	95.9371	-0.375049	46	39	190.929	180.696	-0.0794713	211	143	109.839	83.0961	-0.402539	31	20	241.256	173.746	-0.47358
SMb20047	188	SMb20047	HYPOTHETICAL PROTEIN	24	84	62.7828	245.289	1.96604	18	68	74.7115	315.06	2.07623	20	79	66.2336	292.042	2.14054	17	63	132.302	547.301	2.04851
SMb20048	707	SMb20048	probable transcriptional regulator	94	108	77.3104	99.1526	0.358987	23	44	95.4647	203.863	1.09456	90	100	79.2555	98.3007	0.310692	20	13	155.649	112.935	-0.4628
SMb20049	1961	fusA2	putative elongation factor G protein	28	53	8.66866	18.3164	1.07925	6	22	24.9038	101.931	2.03316	23	50	7.30224	17.7202	1.27898	1	1	7.78245	8.68732	0.158688
SMb20050	509	SMb20050	hypothetical TRANSMEMBRANE protein	6	5	6.6826	6.21633	-0.104346	1	2	4.15064	9.26648	1.15869	6	5	7.33904	6.82697	-0.104346	3	2	23.3473	17.3746	-0.426274
SMb20054	827	cpo	chloride peroxidase	544	655	386.194	519.06	0.426577	438	515	1817.98	2386.12	0.39233	544	655	409.543	550.442	0.426577	8	11	62.2596	95.5606	0.61812
SMb20055	989	SMb20055	putative transcriptional regulator protein	55	63	32.9574	42.1406	0.354609	29	35	120.368	162.163	0.42999	53	58	33.3646	40.7575	0.288749	4	3	31.1298	26.062	-0.256349
SMb20056	1067	btuF	ABC transporter periplasmic solute-binding protein	1070	1824	596.399	1134.87	0.928183	144	167	597.692	773.751	0.372468	1059	1812	617.928	1180.24	0.933569	240	279	1867.79	2423.76	0.375919
SMb20057	1043	btuC	ABC transporter permease	5646	4739	3216.08	3013.3	-0.0939581	352	367	1461.02	1700.4	0.218893	4127	3326	2463.52	2216.23	-0.152617	2947	2518	22934.9	21874.7	-0.0682804
SMb20058	800	btuD	ABC transporter ATP-binding protein	14605	10090	10697.7	8249.89	-0.374848	6611	5433	27439.9	25172.4	-0.124431	14127	9761	10994.3	8479.7	-0.374666	580	376	4513.82	3266.43	-0.466632
SMb20059	779	SMb20059	SAM-dependent methyltransferase	1337	896	1004.11	751.155	-0.41874	941	601	3905.75	2784.58	-0.488141	1177	794	940.687	708.368	-0.409215	41	48	319.08	416.992	0.386099
SMb20061	155	SMb20061	HYPOTHETICAL PROTEIN	4	0	12.1482	0	N/A	4	0	16.6025	0	N/A	2	0	8.03349	0	N/A	1	0	7.78245	0	N/A
SMb20062	248	SMb20062	CONSERVED HYPOTHETICAL PROTEIN	14	22	29.2495	51.3077	0.810765	7	10	29.0545	46.3324	0.673262	12	19	30.1256	53.2449	0.821653	6	15	46.6947	130.31	1.48062
SMb20063	296	SMb20063	CONSERVED HYPOTHETICAL PROTEIN	12	23	21.5929	46.1985	1.09729	9	22	37.3557	101.931	1.4482	10	20	21.0336	46.9585	1.15869	3	1	23.3473	8.68732	-1.42627
SMb20065	398	SMb20065	HYPOTHETICAL PROTEIN	7	10	9.72806	15.5131	0.673262	3	8	12.4519	37.0659	1.57373	7	8	10.9502	13.9696	0.351333	3	0	23.3473	0	N/A
SMb20066	185	SMb20066	hypothetical protein	3	1	7.94803	2.95739	-1.42627	3	1	12.4519	4.63324	-1.42627	3	1	10.0961	3.75668	-1.42627	2	0	15.5649	0	N/A
SMb20067	446	SMb20067	HYPOTHETICAL PROTEIN	6	0	7.5314	0	N/A	3	0	12.4519	0	N/A	5	0	6.97977	0	N/A	1	0	7.78245	0	N/A
SMb20068	209	SMb20068	HYPOTHETICAL PROTEIN	24	37	57.6923	99.2837	0.783179	22	32	91.314	148.264	0.699257	23	37	68.5153	123.036	0.84458	11	19	85.6069	165.059	0.947184
SMb20069	1403	SMb20069	probable Na+/aminoacid symporter	401	359	171.824	171.714	-0.000929984	51	98	211.683	454.057	1.10097	390	339	173.066	167.926	-0.0435004	13	14	101.172	121.623	0.265604
SMb20070	1487	SMb20070	putative sulfate permease protein	13	5	5.26594	2.26085	-1.21982	1	0	4.15064	0	N/A	13	5	5.443	2.33687	-1.21982	0	2	0	17.3746	1.15869
SMb20071	1193	SMb20071	putative efflux protein	5	0	2.50441	0	N/A	1	0	4.15064	0	N/A	5	0	2.60937	0	N/A	3	0	23.3473	0	N/A
SMb20072	929	SMb20072	ABC transporter periplasmic solute-binding protein	22	19	13.9909	13.488	-0.0528157	12	10	49.8076	46.3324	-0.104346	19	18	12.7334	13.4658	0.0806859	0	0	0	0	N/A
SMb20073	857	SMb20073	3-oxoacyl-[acyl-carrier-protein] reductase	27	11	18.5337	8.42872	-1.13677	20	9	83.0127	41.6992	-0.993315	21	9	15.2561	7.29857	-1.0637	1	0	7.78245	0	N/A
SMb20074	242	SMb20074	HYPOTHETICAL PROTEIN	2	0	4.26435	0	N/A	2	0	8.30127	0	N/A	1	0	2.57271	0	N/A	1	0	7.78245	0	N/A
SMb20075	191	SMb20075	hypothetical protein	3	2	7.75015	5.76752	-0.426274	1	1	4.15064	4.63324	0.158688	2	1	6.51933	3.63867	-0.841312	2	1	15.5649	8.68732	-0.841312
SMb20076	1016	SMb20076	3-oxoacyl-[acyl-carrier-protein] reductase	5	3	2.92024	1.95587	-0.578277	2	2	8.30127	9.26648	0.158688	5	3	3.06395	2.05212	-0.578277	0	0	0	0	N/A
SMb20077	1664	SMb20077	putative sensor histidine kinase protein	22	21	7.99131	8.515	0.0915742	17	20	70.5608	92.6648	0.393154	22	21	8.23143	8.77086	0.0915742	0	0	0	0	N/A
SMb20078	635	SMb20078	probable response regulator	4	1	3.63559	1.01458	-1.84131	3	1	12.4519	4.63324	-1.42627	4	1	3.92186	1.09447	-1.84131	1	0	7.78245	0	N/A
SMb20079	3218	SMb20079	probable type I secretion target repeat protein	20	23	3.81025	4.89127	0.360322	0	1	0	4.63324	0.158688	20	23	3.86946	4.96727	0.360322	1	0	7.78245	0	N/A
SMb20080	1169	SMb20080	formaldehyde dehydrogenase (glutathione)	9	5	4.59669	2.85064	-0.689308	2	0	8.30127	0	N/A	9	5	4.79329	2.97257	-0.689308	4	3	31.1298	26.062	-0.256349
SMb20081	710	SMb20081	CONSERVED HYPOTHETICAL PROTEIN	16	4	13.1073	3.65782	-1.84131	12	4	49.8076	18.533	-1.42627	16	4	14.0303	3.91541	-1.84131	0	0	0	0	N/A
SMb20082	902	SMb20082	hypothetical protein	2	1	1.30797	0.730027	-0.841312	0	0	0	0	N/A	2	1	1.38048	0.770494	-0.841312	0	1	0	8.68732	0.158688
SMb20083	239	SMb20083	hypothetical protein	4	2	8.61724	4.80959	-0.841312	2	2	8.30127	9.26648	0.158688	4	2	10.42	5.81578	-0.841312	3	0	23.3473	0	N/A
SMb20084	173	SMb20084	hypothetical protein TRANSMEMBRANE	2	0	5.58382	0	N/A	2	0	8.30127	0	N/A	1	0	3.59882	0	N/A	0	0	0	0	N/A
SMb20085	146	SMb20085	HYPOTHETICAL PROTEIN	2	0	6.35302	0	N/A	2	0	8.30127	0	N/A	2	0	8.52871	0	N/A	2	0	15.5649	0	N/A
SMb20086	302	SMb20086	HYPOTHETICAL PROTEIN	4	2	7.07495	3.94878	-0.841312	3	1	12.4519	4.63324	-1.42627	2	1	4.12315	2.30128	-0.841312	0	1	0	8.68732	0.158688
SMb20087	605	SMb20087	CONSERVED HYPOTHETICAL PROTEIN	18	9	17.1095	9.54943	-0.841312	3	1	12.4519	4.63324	-1.42627	16	8	16.4653	9.1899	-0.841312	12	5	93.3893	43.4366	-1.10435
SMb20088	1976	SMb20088	conserved hypothetical protein	11	12	3.38033	4.1164	0.284219	4	4	16.6025	18.533	0.158688	8	9	2.52063	3.16542	0.328613	0	0	0	0	N/A
SMb20089	323	SMb20089	hypothetical protein	2	3	3.33831	5.5897	0.743651	1	1	4.15064	4.63324	0.158688	2	3	3.85508	6.45498	0.743651	1	2	7.78245	17.3746	1.15869
SMb20090	191	SMb20090	HYPOTHETICAL PROTEIN	1	1	2.58338	2.88376	0.158688	1	1	4.15064	4.63324	0.158688	0	1	0	3.63867	0.158688	0	0	0	0	N/A
SMb20091	506	SMb20091	conserved hypothetical protein	672	421	752.49	526.239	-0.515953	565	350	2345.11	1621.63	-0.532208	632	392	777.629	538.408	-0.530382	31	37	241.256	321.431	0.413945
SMb20092	758	SMb20092	CONSERVED HYPOTHETICAL PROTEIN	0	1	0	0.860131	0.158688	0	0	0	0	N/A	0	1	0	0.916868	0.158688	0	0	0	0	N/A
SMb20093	941	SMb20093	hypothetical protein	3	6	1.88475	4.20779	1.15869	0	0	0	0	N/A	3	6	1.9849	4.43137	1.15869	0	2	0	17.3746	1.15869
SMb20094	1583	SMb20094	phospholipase D	49	32	18.6817	13.6188	-0.456021	27	12	112.067	55.5989	-1.01124	48	32	18.8785	14.049	-0.426274	0	0	0	0	N/A
SMb20095	1817	SMb20095	acetolactate synthase	2	1	0.666948	0.372247	-0.841312	0	0	0	0	N/A	2	1	0.685301	0.382491	-0.841312	0	0	0	0	N/A
SMb20096	440	SMb20096	CONSERVED HYPOTHETICAL PROTEIN	0	0	0	0	N/A	0	0	0	0	N/A	0	0	0	0	N/A	0	0	0	0	N/A
SMb20097	1229	SMb20097	hypothetical oxidoreductase protein	19	9	9.24888	4.89044	-0.919314	1	0	4.15064	0	N/A	19	9	9.62516	5.0894	-0.919314	1	2	7.78245	17.3746	1.15869
SMb20098	395	SMb20098	conserved hypothetical protein	1	2	1.39909	3.12353	1.15869	1	2	4.15064	9.26648	1.15869	0	0	0	0	N/A	0	0	0	0	N/A
SMb20099	1634	SMb20099	maltose alpha-D-glucosyltransferase	6	6	2.21827	2.4762	0.158688	0	0	0	0	N/A	4	6	1.5241	2.55197	0.743651	2	4	15.5649	34.7493	1.15869
SMb20100	986	SMb20100	putative dehydrogenase protein	21	17	12.6202	11.4042	-0.146166	7	6	29.0545	27.7994	-0.063704	21	14	13.2601	9.86795	-0.426274	0	0	0	0	N/A
SMb20101	1280	SMb20101	probable oxidoreductase	34	38	15.916	19.8567	0.319153	6	10	24.9038	46.3324	0.895654	33	30	16.0513	16.2887	0.0211849	2	6	15.5649	52.1239	1.74365
SMb20102	1883	acoR	putative acetoin catabolism regulatory protein	60	164	19.3253	58.9641	1.60935	17	109	70.5608	505.023	2.83941	59	163	19.5078	60.1608	1.62477	1	1	7.78245	8.68732	0.158688
SMb20103	1802	SMb20103	probable FAD-dependent oxidoreductase	334	483	112.282	181.252	0.690863	37	74	153.574	342.86	1.15869	334	482	115.398	185.895	0.687873	11	13	85.6069	112.935	0.399697
SMb20104	758	SMb20104	hypothetical membrane protein	14	5	10.7875	4.30066	-1.32674	4	3	16.6025	13.8997	-0.256349	14	4	11.4991	3.66747	-1.64867	6	0	46.6947	0	N/A
SMb20105	704	SMb20105	putative transcriptional regulator protein	100	82	82.5724	75.582	-0.127616	40	30	166.025	138.997	-0.256349	99	82	87.5525	80.9501	-0.113116	7	4	54.4771	34.7493	-0.648667
SMb20106	731	SMb20106	putative transcriptional regulator protein	19	16	15.1464	14.2379	-0.0892391	12	13	49.8076	60.2321	0.274166	19	16	16.1824	15.2117	-0.0892391	3	1	23.3473	8.68732	-1.42627
SMb20107	956	SMb20107	conserved hypothetical protein	9	8	5.56994	5.52673	-0.0112366	3	1	12.4519	4.63324	-1.42627	9	8	5.86126	5.81578	-0.0112366	3	3	23.3473	26.062	0.158688
SMb20108	1508	SMb20108	putative ABC transporter periplasmic oligopeptide-binding protein	13	22	5.19496	9.81367	0.91768	0	6	0	27.7994	2.74365	13	22	5.3672	10.1391	0.91768	1	1	7.78245	8.68732	0.158688
SMb20109	923	SMb20109	putative oligopeptide ABC transporter permease protein	1	2	0.639872	1.42854	1.15869	0	2	0	9.26648	1.15869	1	2	0.674535	1.50593	1.15869	0	0	0	0	N/A
SMb20110	947	SMb20110	putative oligopeptide ABC transporter permease protein	3	1	1.87341	0.697077	-1.42627	0	0	0	0	N/A	3	1	1.97232	0.733882	-1.42627	1	1	7.78245	8.68732	0.158688
SMb20111	1640	SMb20111	putative oligopeptide ABC transporter ATP- binding protein	5	7	1.842	2.87864	0.644115	1	1	4.15064	4.63324	0.158688	4	7	1.51853	2.9664	0.966043	0	0	0	0	N/A
SMb20112	887	SMb20112	hypothetical protein	2	2	1.32891	1.48343	0.158688	0	1	0	4.63324	0.158688	1	2	0.701912	1.56705	1.15869	0	0	0	0	N/A
SMb20113	932	SMb20113	product (R)-2-hydroxyacid dehydrogenase (2R)-3- sulfolactate NAD(P)=3-sulfopyruvate NAD(P)H H	5	3	3.17004	2.12318	-0.578277	2	1	8.30127	4.63324	-0.841312	5	3	3.34011	2.23708	-0.578277	0	1	0	8.68732	0.158688
SMb20114	725	SMb20114	HYPOTHETICAL PROTEIN	5	4	4.01675	3.58702	-0.16324	3	3	12.4519	13.8997	0.158688	4	3	3.43501	2.8758	-0.256349	2	0	15.5649	0	N/A
SMb20115	1721	ilvD4	putative dihydroxy-acid dehydratase protein	10	17	3.5155	6.67124	0.924223	1	4	4.15064	18.533	2.15869	10	17	3.61764	6.86506	0.924223	2	3	15.5649	26.062	0.743651
SMb20116	2204	SMb20116	CONSERVED HYPOTHETICAL PROTEIN	16	8	4.41949	2.46668	-0.841312	6	3	24.9038	13.8997	-0.841312	15	6	4.23727	1.89198	-1.16324	3	0	23.3473	0	N/A
SMb20117	1100	SMb20117	hypothetical sugar transferase protein	22	15	11.9105	9.06503	-0.393853	3	6	12.4519	27.7994	1.15869	19	14	10.7539	8.84528	-0.281884	4	1	31.1298	8.68732	-1.84131
SMb20118	419	SMb20118	CONSERVED HYPOTHETICAL PROTEIN	81	72	107.527	106.693	-0.0112366	69	56	286.394	259.461	-0.142481	70	57	104.014	94.5446	-0.137705	8	9	62.2596	78.1859	0.328613
SMb20119	356	SMb20119	putative site-specific recombinase	513	378	786.679	647.056	-0.281884	400	287	1660.25	1329.74	-0.320261	457	334	799.231	652.037	-0.293658	60	39	466.947	338.806	-0.4628
SMb20121	275	SMb20121	HYPOTHETICAL PROTEIN	57	46	109.194	98.3672	-0.15064	30	29	124.519	134.364	0.109779	41	45	92.8233	113.725	0.29299	30	30	233.473	260.62	0.158688
SMb20122	335	SMb20122	HYPOTHETICAL PROTEIN	9	6	14.5542	10.8309	-0.426274	9	6	37.3557	27.7994	-0.426274	5	5	9.29247	10.3729	0.158688	0	0	0	0	N/A
SMb20123	896	SMb20123	putative transcriptional regulator protein	21	26	13.8208	19.1011	0.466811	6	5	24.9038	23.1662	-0.104346	18	25	12.5075	19.3913	0.63262	2	4	15.5649	34.7493	1.15869
SMb20124	1526	SMb20124	ABC transporter ATP-binding protein	2	6	0.790096	2.64589	1.74365	0	3	0	13.8997	1.74365	1	6	0.407992	2.73258	2.74365	0	1	0	8.68732	0.158688
SMb20125	932	SMb20125	ABC transporter permease	4	1	2.53603	0.707725	-1.84131	1	1	4.15064	4.63324	0.158688	4	1	2.67208	0.745693	-1.84131	0	0	0	0	N/A
SMb20126	1097	SMb20126	ABC transporter permease	1	1	0.542803	0.605916	0.158688	0	0	0	0	N/A	1	1	0.567544	0.633533	0.158688	0	0	0	0	N/A
SMb20127	980	SMb20127	ABC transporter periplasmic solute-binding protein	2	5	1.20892	3.37372	1.48062	0	2	0	9.26648	1.15869	2	5	1.2706	3.54585	1.48062	0	1	0	8.68732	0.158688
SMb20128	1313	SMb20128	deaminase	4	5	1.82713	2.54947	0.480617	2	0	8.30127	0	N/A	4	5	1.89671	2.64656	0.480617	0	1	0	8.68732	0.158688
SMb20129	779	SMb20129	putative transcriptional regulator protein	7	9	5.25714	7.54508	0.521258	5	2	20.7532	9.26648	-1.16324	6	9	4.79534	8.02936	0.743651	1	1	7.78245	8.68732	0.158688
SMb20130	863	SMb20130	probable oxidoreductase	12	17	8.18307	12.9406	0.661189	2	3	8.30127	13.8997	0.743651	11	14	7.93575	11.2744	0.506612	5	8	38.9122	69.4986	0.83676
SMb20131	485	SMb20131	probable oxidoreductase	24	28	27.9295	36.3731	0.381081	7	12	29.0545	55.5989	0.936296	22	24	28.2415	34.3911	0.284219	16	13	124.519	112.935	-0.140872
SMb20132	2318	SMb20132	probable dehydrogenase	50	39	13.146	11.4461	-0.199766	24	22	99.6153	101.931	0.0331575	41	35	11.0123	10.4937	-0.0695806	2	1	15.5649	8.68732	-0.841312
SMb20133	1049	SMb20133	CONSERVED HYPOTHETICAL PROTEIN	424	467	240.201	295.322	0.298047	6	3	24.9038	13.8997	-0.841312	368	398	218.413	263.684	0.271751	301	350	2342.52	3040.56	0.37628
SMb20134	1391	SMb20134	putative permease protein	2	11	0.864116	5.30524	2.61812	0	1	0	4.63324	0.158688	2	11	0.895177	5.49593	2.61812	0	1	0	8.68732	0.158688
SMb20135	632	SMb20135	putative 3-octaprenyl-4-hydroxybenzoate carboxy- lyase protein	35	21	31.9514	21.3999	-0.578277	29	19	120.368	88.0316	-0.451365	31	19	30.5387	20.8936	-0.54758	0	0	0	0	N/A
SMb20136	1373	SMb20136	CONSERVED HYPOTHETICAL PROTEIN	33	19	14.4383	9.2795	-0.637778	2	0	8.30127	0	N/A	28	14	12.6968	7.08653	-0.841312	21	10	163.431	86.8732	-0.911701
SMb20137	941	SMb20137	CONSERVED HYPOTHETICAL PROTEIN	9	6	5.65425	4.20779	-0.426274	1	0	4.15064	0	N/A	8	6	5.29306	4.43137	-0.256349	1	3	7.78245	26.062	1.74365
SMb20138	926	SMb20138	CONSERVED HYPOTHETICAL PROTEIN	25	19	15.9476	13.5294	-0.23724	20	17	83.0127	78.7651	-0.0757768	20	12	13.447	9.0063	-0.578277	1	0	7.78245	0	N/A
SMb20139	494	SMb20139	HYPOTHETICAL PROTEIN	2	1	2.28895	1.27755	-0.841312	2	1	8.30127	4.63324	-0.841312	2	1	2.52063	1.40685	-0.841312	0	0	0	0	N/A
SMb20140	881	dapA2	putative dihydrodipicolinate synthase protein	13	9	8.6936	6.71845	-0.371826	3	3	12.4519	13.8997	0.158688	13	9	9.187	7.09974	-0.371826	0	4	0	34.7493	2.15869
SMb20141	1646	SMb20141	ABC transporter ATP-binding protein	22	10	8.07612	4.09779	-0.978815	6	2	24.9038	9.26648	-1.42627	21	10	7.9432	4.22227	-0.911701	1	2	7.78245	17.3746	1.15869
SMb20142	923	SMb20142	ABC transporter permease	11	7	7.03859	4.9999	-0.493388	4	2	16.6025	9.26648	-0.841312	9	7	6.07081	5.27075	-0.203882	2	2	15.5649	17.3746	0.158688
SMb20143	914	SMb20143	ABC transporter permease	12	6	7.75015	4.32564	-0.841312	4	2	16.6025	9.26648	-0.841312	11	5	7.49295	3.80189	-0.978815	1	2	7.78245	17.3746	1.15869
SMb20144	1505	SMb20144	ABC transporter periplasmic solute-binding protein	20	19	8.00766	8.49179	0.0846878	7	8	29.0545	37.0659	0.351333	20	19	8.2737	8.77391	0.0846878	2	2	15.5649	17.3746	0.158688
SMb20145	1187	SMb20145	HYPOTHETICAL PROTEIN	23	20	11.5762	11.2366	-0.0429455	6	5	24.9038	23.1662	-0.104346	22	20	11.5393	11.71	0.0211849	3	6	23.3473	52.1239	1.15869
SMb20146	965	pdxA2	Pyridoxal phosphate biosynthesis protein	19	13	11.6545	8.9013	-0.388799	7	8	29.0545	37.0659	0.351333	17	12	10.968	8.64231	-0.343812	1	0	7.78245	0	N/A
SMb20147	1106	SMb20147	alcohol dehydrogenase	34	29	18.3116	17.4348	-0.0707934	4	3	16.6025	13.8997	-0.256349	31	28	17.4507	17.5946	0.011847	8	6	62.2596	52.1239	-0.256349
SMb20148	701	SMb20148	probable transcriptional regulator	89	78	73.783	72.1823	-0.0316428	42	48	174.327	222.396	0.351333	76	71	67.4997	70.3909	0.060508	25	12	194.561	104.248	-0.900205
SMb20149	1031	SMb20149	HYPOTHETICAL PROTEIN	1087	665	626.051	427.535	-0.550237	347	194	1440.27	898.849	-0.680191	1076	660	649.77	444.899	-0.546452	25	31	194.561	269.307	0.469029
SMb20150	839	SMb20150	inositol-phosphate phosphatase	10	3	7.00333	2.34528	-1.57828	5	2	20.7532	9.26648	-1.16324	6	2	4.45241	1.6567	-1.42627	0	0	0	0	N/A
SMb20151	617	SMb20151	CONSERVED HYPOTHETICAL PROTEIN	5	2	4.66713	2.08392	-1.16324	0	0	0	0	N/A	4	2	4.03628	2.25279	-0.841312	1	2	7.78245	17.3746	1.15869
SMb20152	1718	SMb20152	HYPOTHETICAL PROTEIN	6	7	2.11288	2.75164	0.381081	3	2	12.4519	9.26648	-0.426274	5	6	1.81198	2.42719	0.421723	0	0	0	0	N/A
SMb20153	1643	SMb20153	hypothetical protein TRANSMEMBRANE	5	4	1.83873	1.64202	-0.16324	0	0	0	0	N/A	5	4	1.89469	1.69199	-0.16324	1	0	7.78245	0	N/A
SMb20154	986	SMb20154	probable transcriptional regulator	54	37	32.4519	24.8209	-0.386746	13	11	53.9583	50.9656	-0.0823197	54	35	34.0975	24.6699	-0.466916	9	9	70.042	78.1859	0.158688
SMb20155	1850	SMb20155	putative ABC transporter permease protein	1	3	0.327682	1.09735	1.74365	0	1	0	4.63324	0.158688	1	3	0.336538	1.127	1.74365	0	0	0	0	N/A
SMb20156	1133	SMb20156	putative ABC transporter ATP-binding protein	3	1	1.57886	0.587478	-1.42627	0	0	0	0	N/A	3	1	1.64853	0.613403	-1.42627	0	0	0	0	N/A
SMb20157	1124	SMb20157	hypothetical ABC transporter periplasmic solute- binding protein	4	9	2.12128	5.32783	1.32861	1	1	4.15064	4.63324	0.158688	4	8	2.21564	4.94652	1.15869	1	2	7.78245	17.3746	1.15869
SMb20158	1124	SMb20158	hypothetical ABC transporter periplasmic solute- binding protein	7	9	3.71224	5.32783	0.521258	1	4	4.15064	18.533	2.15869	7	8	3.87737	4.94652	0.351333	1	2	7.78245	17.3746	1.15869
SMb20159	884	SMb20159	inositol-phosphate phosphatase	15	8	9.99886	5.95277	-0.748202	0	2	0	9.26648	1.15869	14	8	9.86011	6.28947	-0.648667	2	0	15.5649	0	N/A
SMb20160	617	SMb20160	CONSERVED HYPOTHETICAL PROTEIN	19	6	17.7351	6.25175	-1.50428	7	1	29.0545	4.63324	-2.64867	14	3	14.127	3.37919	-2.0637	5	1	38.9122	8.68732	-2.16324
SMb20161	350	SMb20161	HYPOTHETICAL PROTEIN	37	83	57.5901	144.21	1.32427	31	17	128.67	78.7651	-0.708045	26	46	46.25	91.341	0.981811	4	35	31.1298	304.056	3.28797
SMb20162	689	SMb20162	probable transcriptional regulator	40	180	33.6994	169.279	2.32861	31	153	128.67	708.886	2.46188	33	116	29.8195	117.008	1.97228	0	11	0	95.5606	3.61812
SMb20163	1169	SMb20163	CONSERVED HYPOTHETICAL PROTEIN	7	31	3.5752	17.674	2.30553	2	16	8.30127	74.1318	3.15869	7	23	3.72812	13.6738	1.8749	0	3	0	26.062	1.74365
SMb20164	2243	SMb20164	probable two-component response regulator receiver	20	34	5.4304	10.3051	0.924223	0	5	0	23.1662	2.48062	20	34	5.55145	10.5348	0.924223	3	2	23.3473	17.3746	-0.426274
SMb20165	671	SMb20165	hypothetical protein	8	17	6.90813	16.3866	1.24615	2	6	8.30127	27.7994	1.74365	7	14	6.49504	14.5005	1.15869	5	5	38.9122	43.4366	0.158688
SMb20166	353	SMb20166	CONSERVED HYPOTHETICAL PROTEIN	52	147	80.3349	253.506	1.65792	6	31	24.9038	143.63	2.52792	52	141	91.7138	277.601	1.5978	45	111	350.21	964.293	1.46125
SMb20167	812	SMb20167	hypothetical protein	26	26	18.779	20.9625	0.158688	20	15	83.0127	69.4986	-0.256349	26	26	19.9353	22.2532	0.158688	1	3	7.78245	26.062	1.74365
SMb20168	1097	SMb20168	CONSERVED HYPOTHETICAL PROTEIN	7	6	3.79962	3.6355	-0.063704	2	3	8.30127	13.8997	0.743651	7	6	3.97281	3.8012	-0.063704	2	1	15.5649	8.68732	-0.841312
SMb20169	641	SMb20169	hypothetical protein	4	10	3.60403	10.0577	1.48062	4	2	16.6025	9.26648	-0.841312	4	10	3.88515	10.8422	1.48062	0	1	0	8.68732	0.158688
SMb20170	1127	fdh	probable glutathione-dependent formaldehyde dehydrogenase protein	10	60	5.28968	35.4283	2.74365	0	8	0	37.0659	3.15869	9	54	4.97193	33.3001	2.74365	9	45	70.042	390.93	2.48062
SMb20171	842	SMb20171	carboxylesterase	16	83	11.1676	64.668	2.53373	12	62	49.8076	287.261	2.52792	13	79	9.61252	65.2065	2.76203	1	7	7.78245	60.8113	2.96604
SMb20172	410	SMb20172	putative cytochrome c protein	14	69	18.9486	104.248	2.45986	8	19	33.2051	88.0316	1.40662	14	54	21.2594	91.5347	2.10622	5	33	38.9122	286.682	2.88115
SMb20173	1805	SMb20173	putative methanol dehydrogenase protein large subunit	57	425	19.131	159.229	3.05712	15	128	62.2596	593.055	3.2518	55	410	18.9711	157.864	3.05681	1	7	7.78245	60.8113	2.96604
SMb20174	530	SMb20174	putative cytochrome c protein	4	35	4.29376	41.9388	3.28797	1	11	4.15064	50.9656	3.61812	4	35	4.69883	45.8953	3.28797	1	8	7.78245	69.4986	3.15869
SMb20175	866	SMb20175	hypothetical protein	8	24	5.43752	18.2092	1.74365	1	16	4.15064	74.1318	4.15869	8	16	5.75146	12.8404	1.15869	1	0	7.78245	0	N/A
SMb20176	545	SMb20176	HYPOTHETICAL PROTEIN	1	2	1.04638	2.33609	1.15869	1	0	4.15064	0	N/A	0	2	0	2.55041	1.15869	0	2	0	17.3746	1.15869
SMb20177	521	SMb20177	hypothetical protein	1	8	1.09036	9.73711	3.15869	0	2	0	9.26648	1.15869	1	8	1.195	10.6716	3.15869	0	0	0	0	N/A
SMb20178	1187	SMb20178	hypothetical protein	132	715	66.437	401.71	2.59609	96	501	398.461	2321.25	2.54239	130	706	68.1865	413.361	2.59984	0	5	0	43.4366	2.48062
SMb20179	974	SMb20179	CONSERVED HYPOTHETICAL PROTEIN	11	23	6.68804	15.61	1.22282	1	8	4.15064	37.0659	3.15869	11	20	7.03137	14.2708	1.02118	1	3	7.78245	26.062	1.74365
SMb20180	479	SMb20180	HYPOTHETICAL PROTEIN	6	12	7.06158	15.7653	1.15869	1	3	4.15064	13.8997	1.74365	6	11	7.79869	15.96	1.03316	2	5	15.5649	43.4366	1.48062
SMb20181	971	SMb20181	putative ABC transporter periplasmic solute- binding protein	13	37	7.92727	25.1856	1.6677	2	3	8.30127	13.8997	0.743651	11	34	7.05309	24.3352	1.78672	2	16	15.5649	138.997	3.15869
SMb20182	779	SMb20182	putative ABC transporter protein	12	34	9.01224	28.5036	1.66119	9	28	37.3557	129.731	1.79612	6	20	4.79534	17.843	1.89565	0	1	0	8.68732	0.158688
SMb20183	623	SMb20183	putative ABC transporter ATP-binding protein	10	9	9.25105	9.29402	0.00668532	4	6	16.6025	27.7994	0.743651	9	9	8.99416	10.0399	0.158688	2	2	15.5649	17.3746	0.158688
SMb20184	728	SMb20184	putative ABC transporter ATP-binding protein	8	4	6.40201	3.57319	-0.841312	4	2	16.6025	9.26648	-0.841312	8	3	6.84171	2.86395	-1.25635	1	1	7.78245	8.68732	0.158688
SMb20185	791	SMb20185	probable ABC transporter	5	2	3.70152	1.65276	-1.16324	2	1	8.30127	4.63324	-0.841312	5	1	3.9355	0.878617	-2.16324	0	1	0	8.68732	0.158688
SMb20186	569	SMb20186	CONSERVED HYPOTHETICAL PROTEIN	5	36	5.02904	40.4192	3.00669	1	15	4.15064	69.4986	4.06558	5	36	5.47096	43.971	3.00669	2	10	15.5649	86.8732	2.48062
SMb20194	566	SMb20194	CONSERVED HYPOTHETICAL PROTEIN	19	11	19.2034	12.4105	-0.629807	16	8	66.4102	37.0659	-0.841312	16	11	17.5999	13.5068	-0.38188	2	0	15.5649	0	N/A
SMb20195	686	ppe	ribulose-phosphate 3-epimerase	26	19	21.9939	17.9412	-0.293824	6	4	24.9038	18.533	-0.426274	26	18	23.5969	18.2358	-0.371826	17	7	132.302	60.8113	-1.12142
SMb20196	935	cbbX	probable CbbX protein	24	8	15.1698	5.64456	-1.42627	13	5	53.9583	23.1662	-1.21982	23	5	15.3152	3.7165	-2.04295	5	0	38.9122	0	N/A
SMb20197	389	cbbS	putative ribulose-15-bisphosphate carboxylase small subunit protein	10	12	14.1821	18.9973	0.421723	0	8	0	37.0659	3.15869	6	9	9.60302	16.0794	0.743651	6	1	46.6947	8.68732	-2.42627
SMb20198	1460	cbbL	putative ribulose-15-bisphosphate carboxylase large subunit protein	9	9	3.71083	4.1423	0.158688	1	2	4.15064	9.26648	1.15869	9	9	3.83792	4.28416	0.158688	0	3	0	26.062	1.74365
SMb20199	1079	cbbA	putative fructose-16-bisphosphate aldolase protein	10	8	5.51458	4.92461	-0.16324	4	3	16.6025	13.8997	-0.256349	10	7	5.77012	4.50871	-0.355885	1	0	7.78245	0	N/A
SMb20200	2084	cbbT	putative transketolase protein	7	4	2.04225	1.30269	-0.648667	0	0	0	0	N/A	7	4	2.09125	1.33395	-0.648667	2	1	15.5649	8.68732	-0.841312
SMb20201	869	cbbP	putative phosphoribulokinase protein	4	1	2.70988	0.756242	-1.84131	2	1	8.30127	4.63324	-0.841312	4	1	2.8658	0.799754	-1.84131	0	0	0	0	N/A
SMb20202	1049	cbbF	putative D-fructose-16-bisphosphatase protein	5	29	2.83256	18.339	2.69474	5	27	20.7532	125.097	2.59165	5	29	2.96757	19.2131	2.69474	0	1	0	8.68732	0.158688
SMb20203	941	cbbR	probable transcriptional regulator protein	34	30	21.3605	21.0389	-0.0218838	7	4	29.0545	18.533	-0.648667	34	30	22.4955	22.1568	-0.0218838	16	12	124.519	104.248	-0.256349
SMb20204	95	pqqA	putative pyrroloquinoline quinone synthesis protein A	77	196	330.62	939.429	1.50661	77	196	319.599	908.115	1.50661	55	154	360.45	1126.61	1.64412	38	118	295.733	1025.1	1.7934
SMb20205	911	pqqB	probable pyrroloquinoline quinone synthesis protein B	28	99	18.1401	71.5958	1.98069	25	91	103.766	421.625	2.02263	21	83	14.3518	63.3192	2.14141	0	1	0	8.68732	0.158688
SMb20206	770	pqqC	probable pyrroloquinoline quinone synthesis protein C	9	11	6.83337	9.32298	0.448195	1	1	4.15064	4.63324	0.158688	9	9	7.27709	8.12321	0.158688	1	3	7.78245	26.062	1.74365
SMb20207	296	pqqD	putative pyrroloquinoline quinone synthesis protein D	1	9	1.79941	18.0777	3.32861	1	5	4.15064	23.1662	2.48062	1	7	2.10336	16.4355	2.96604	1	4	7.78245	34.7493	2.15869
SMb20208	1127	pqqE	probable pyrroloquinoline quinone synthesis protein E	8	19	4.23175	11.219	1.40662	1	7	4.15064	32.4327	2.96604	7	18	3.86705	11.1	1.52126	3	2	23.3473	17.3746	-0.426274
SMb20209	239	SMb20209	probable tautomerase	4	5	8.61724	12.024	0.480617	3	5	12.4519	23.1662	0.895654	4	4	10.42	11.6316	0.158688	2	1	15.5649	8.68732	-0.841312
SMb20210	713	SMb20210	probable oxidoreductase	9	7	7.34385	6.37602	-0.203882	2	2	8.30127	9.26648	0.158688	9	6	7.85885	5.84841	-0.426274	3	4	23.3473	34.7493	0.573726
SMb20211	932	SMb20211	putative transcriptional regulator protein	10	11	6.34008	7.78498	0.296192	4	2	16.6025	9.26648	-0.841312	10	11	6.68021	8.20262	0.296192	1	1	7.78245	8.68732	0.158688
SMb20212	680	SMb20212	hypothetical protein	15	15	12.7931	14.2805	0.158688	5	0	20.7532	0	N/A	15	15	13.7337	15.3306	0.158688	3	7	23.3473	60.8113	1.38108
SMb20213	1883	SMb20213	CONSERVED HYPOTHETICAL PROTEIN	4	15	1.28835	5.39306	2.06558	1	4	4.15064	18.533	2.15869	3	11	0.991921	4.05993	2.03316	1	5	7.78245	43.4366	2.48062
SMb20214	803	SMb20214	probable oxidoreductase	67	79	48.9026	64.3656	0.39638	6	14	24.9038	64.8654	1.38108	67	79	51.9476	68.3735	0.39638	6	9	46.6947	78.1859	0.743651
SMb20215	980	SMb20215	putative transcriptional regulator protein	10	11	6.04462	7.42218	0.296192	6	7	24.9038	32.4327	0.381081	6	7	3.81181	4.96419	0.381081	1	2	7.78245	17.3746	1.15869
SMb20216	1046	SMb20216	epoxide hydrolase	2	7	1.13612	4.43878	1.96604	0	3	0	13.8997	1.74365	2	6	1.19043	3.98654	1.74365	0	0	0	0	N/A
SMb20217	665	SMb20217	HYPOTHETICAL PROTEIN	11	7	9.57839	6.80406	-0.493388	0	1	0	4.63324	0.158688	11	7	10.2986	7.31564	-0.493388	5	4	38.9122	34.7493	-0.16324
SMb20218	1364	SMb20218	putative sensor histidine kinase protein	27	15	11.8883	7.37255	-0.689308	2	2	8.30127	9.26648	0.158688	27	14	12.3241	7.13329	-0.788844	3	0	23.3473	0	N/A
SMb20219	737	SMb20219	putative response regulator protein	10	8	7.911	7.06466	-0.16324	4	3	16.6025	13.8997	-0.256349	9	8	7.60293	7.54395	-0.0112366	0	1	0	8.68732	0.158688
SMb20221	1034	SMb20221	epoxide hydrolase	4	2	2.2974	1.28226	-0.841312	0	0	0	0	N/A	4	2	2.40849	1.34427	-0.841312	3	1	23.3473	8.68732	-1.42627
SMb20222	422	SMb20222	hypothetical protein	0	1	0	1.47243	0.158688	0	1	0	4.63324	0.158688	0	1	0	1.64689	0.158688	0	0	0	0	N/A
SMb20226	173	SMb20226	HYPOTHETICAL PROTEIN	0	0	0	0	N/A	0	0	0	0	N/A	0	0	0	0	N/A	0	0	0	0	N/A
SMb20227	578	ndiA-1	NdiA1	2	4	1.98279	4.42666	1.15869	1	1	4.15064	4.63324	0.158688	2	4	2.15431	4.80959	1.15869	1	1	7.78245	8.68732	0.158688
SMb20228	419	ndiA-2	putative nutrient deprivation-induced protein	4	1	5.30998	1.48185	-1.84131	1	1	4.15064	4.63324	0.158688	1	1	1.48591	1.65868	0.158688	1	0	7.78245	0	N/A
SMb20229	974	ndiB	NdiB	5	6	3.04002	4.07218	0.421723	3	0	12.4519	0	N/A	4	6	2.55686	4.28123	0.743651	0	1	0	8.68732	0.158688
SMb20231	1355	SMb20231	putative ABC transporter sugar-binding protein	78	78	34.564	38.5829	0.158688	3	6	12.4519	27.7994	1.15869	76	75	34.9205	38.4679	0.13958	9	9	70.042	78.1859	0.158688
SMb20232	944	SMb20232	putative suagr ABC transporter permease protein	4	5	2.50541	3.49591	0.480617	4	4	16.6025	18.533	0.158688	2	4	1.31906	2.94486	1.15869	0	0	0	0	N/A
SMb20233	848	SMb20233	putative sugar ABC transporter permease protein	2	1	1.38663	0.773926	-0.841312	0	0	0	0	N/A	0	1	0	0.819559	0.158688	0	1	0	8.68732	0.158688
SMb20234	1196	SMb20234	hypothetical protein	8	13	3.9974	7.25106	0.859128	3	3	12.4519	13.8997	0.158688	8	12	4.16452	6.9731	0.743651	0	3	0	26.062	1.74365
SMb20235	1091	SMb20235	putative sugar ABC transporter ATP-binding protein	11	13	6.00224	7.91833	0.399697	0	4	0	18.533	2.15869	9	11	5.13599	7.00719	0.448195	2	1	15.5649	8.68732	-0.841312
SMb20236	344	SMb20236	HYPOTHETICAL PROTEIN	5	2	7.90096	3.52785	-1.16324	5	2	20.7532	9.26648	-1.16324	5	2	9.04935	4.04062	-1.16324	0	0	0	0	N/A
SMb20238	794	SMb20238	3-demethylubiquinone-9 3-O-methyltransferase	3	12	2.21302	9.88132	2.15869	2	0	8.30127	0	N/A	3	12	2.35238	10.5036	2.15869	0	2	0	17.3746	1.15869
SMb20239	1040	rmlB	putative dTDP-glucose 46-dehydratase protein	8	9	4.56951	5.73842	0.328613	1	2	4.15064	9.26648	1.15869	8	9	4.7892	6.0143	0.328613	1	0	7.78245	0	N/A
SMb20240	1118	SMb20240	CONSERVED HYPOTHETICAL PROTEIN	3	3	1.59913	1.78507	0.158688	1	2	4.15064	9.26648	1.15869	3	2	1.67065	1.24327	-0.426274	0	0	0	0	N/A
SMb20241	1085	SMb20241	CONSERVED HYPOTHETICAL PROTEIN	5	0	2.74271	0	N/A	3	0	12.4519	0	N/A	5	0	2.8691	0	N/A	1	0	7.78245	0	N/A
SMb20242	1130	SMb20242	CONSERVED HYPOTHETICAL PROTEIN	11	6	5.80386	3.53383	-0.715781	1	0	4.15064	0	N/A	10	6	5.5097	3.69019	-0.578277	1	0	7.78245	0	N/A
SMb20243	1151	SMb20243	putative glycosyltransferase protein	4	1	2.07359	0.578673	-1.84131	0	0	0	0	N/A	4	1	2.16367	0.603811	-1.84131	1	0	7.78245	0	N/A
SMb20244	1121	tyv	putative CDP-tyvelose-2-epimerase	16	2	8.50686	1.187	-2.84131	0	0	0	0	N/A	16	2	8.88629	1.23994	-2.84131	0	0	0	0	N/A
SMb20245	1106	SMb20245	UDP-glucose 4-epimerase	2	2	1.07716	1.2024	0.158688	1	2	4.15064	9.26648	1.15869	2	2	1.12585	1.25676	0.158688	0	0	0	0	N/A
SMb20246	992	SMb20246	putative oxidoreductase	4	4	2.39	2.66789	0.158688	2	3	8.30127	13.8997	0.743651	3	2	1.88285	1.40118	-0.426274	0	0	0	0	N/A
SMb20247	1013	SMb20247	probable oxidoreductase	5	1	2.92848	0.653797	-2.16324	1	1	4.15064	4.63324	0.158688	5	1	3.07303	0.686067	-2.16324	1	0	7.78245	0	N/A
SMb20248	1748	SMb20248	hypothetical protein	22	6	7.61797	2.3192	-1.71578	13	4	53.9583	18.533	-1.54175	22	6	7.83587	2.38554	-1.71578	2	1	15.5649	8.68732	-0.841312
SMb20249	1103	SMb20249	putative myo-inositol-1-phosphate synthase	5	6	2.69989	3.61658	0.421723	0	0	0	0	N/A	5	5	2.82228	3.15043	0.158688	4	5	31.1298	43.4366	0.480617
SMb20250	599	SMb20250	CONSERVED HYPOTHETICAL PROTEIN	12	6	11.5118	6.42514	-0.841312	8	6	33.2051	27.7994	-0.256349	12	6	12.4727	6.96146	-0.841312	1	0	7.78245	0	N/A
SMb20251	962	SMb20251	HYPOTHETICAL PROTEIN	1	0	0.615213	0	N/A	1	0	4.15064	0	N/A	1	0	0.647189	0	N/A	0	0	0	0	N/A
SMb20252	1364	SMb20252	putative oxidoreductase	3	0	1.32092	0	N/A	0	0	0	0	N/A	3	0	1.36935	0	N/A	0	0	0	0	N/A
SMb20253	905	SMb20253	HYPOTHETICAL PROTEIN	2	2	1.30387	1.45547	0.158688	0	1	0	4.63324	0.158688	2	2	1.3759	1.53588	0.158688	0	1	0	8.68732	0.158688
SMb20254	275	SMb20254	HYPOTHETICAL PROTEIN	2	2	3.83136	4.27684	0.158688	1	2	4.15064	9.26648	1.15869	2	2	4.52797	5.05444	0.158688	2	0	15.5649	0	N/A
SMb20255	551	SMb20255	hypothetical protein	5	4	5.17966	4.62553	-0.16324	5	2	20.7532	9.26648	-1.16324	5	3	5.64969	3.78395	-0.578277	0	0	0	0	N/A
SMb20256	449	SMb20256	HYPOTHETICAL PROTEIN	26	30	32.4399	41.7827	0.365139	18	13	74.7115	60.2321	-0.310797	26	29	36.0523	44.8877	0.31623	5	6	38.9122	52.1239	0.421723
SMb20257	1058	cyaM	adenylate cyclase	12	8	6.74291	5.01795	-0.426274	8	2	33.2051	9.26648	-1.84131	12	7	7.06158	4.59821	-0.618919	0	0	0	0	N/A
SMb20258	710	SMb20258	putative transcriptional regulator protein	10	20	8.19205	18.2891	1.15869	7	13	29.0545	60.2321	1.05177	10	20	8.76895	19.5771	1.15869	1	1	7.78245	8.68732	0.158688
SMb20259	962	SMb20259	dihydrodipicolinate synthase	1841	1812	1132.61	1244.38	0.135782	19	17	78.8621	78.7651	-0.00177626	1632	1612	1056.21	1164.57	0.140899	1020	1020	7938.09	8861.07	0.158688
SMb20260	392	SMb20260	HYPOTHETICAL PROTEIN	8	15	11.2687	23.5855	1.06558	5	12	20.7532	55.5989	1.42172	7	14	11.1178	24.8209	1.15869	2	3	15.5649	26.062	0.743651
SMb20261	1037	SMb20261	malate dehydrogenase	44	26	25.2017	16.6234	-0.600303	9	3	37.3557	13.8997	-1.42627	40	25	24.0153	16.7547	-0.519383	2	6	15.5649	52.1239	1.74365
SMb20262	1517	SMb20262	aldehyde dehydrogenase (NADP+)	1503	866	597.167	384.083	-0.636718	421	288	1747.42	1334.37	-0.389063	1500	864	615.619	395.826	-0.637171	23	27	178.996	234.558	0.390014
SMb20263	806	SMb20263	putative ABC transporter periplasmic amino acid- binding protein	572	874	416.034	709.6	0.770307	203	259	842.579	1200.01	0.510161	568	869	438.752	749.309	0.772154	88	144	684.855	1250.97	0.869182
SMb20264	665	SMb20264	putative amino acid ABC transporter permease protein	82	70	71.4026	68.0406	-0.0695806	35	40	145.272	185.33	0.351333	61	59	57.1103	61.6604	0.110594	15	9	116.737	78.1859	-0.578277
SMb20265	653	SMb20265	putative amino acid ABC transporter permease protein	97	60	85.9058	59.316	-0.534334	33	19	136.971	88.0316	-0.637778	86	53	81.9957	56.4077	-0.539656	14	17	108.954	147.685	0.438796
SMb20266	722	SMb20266	putative amino acid ABC transporter ATP-binding protein	171	111	137.907	99.9267	-0.464748	39	38	161.875	176.063	0.121214	166	105	143.145	101.071	-0.502106	34	24	264.603	208.496	-0.343812
SMb20267	1241	SMb20267	putative D-amino acid dehydrogenase protein	182	120	87.771	64.5998	-0.442216	46	32	190.929	148.264	-0.364874	171	105	85.7888	58.8022	-0.544919	8	4	62.2596	34.7493	-0.841312
SMb20268	1001	SMb20268	putative proline racemase protein	200	181	118.477	119.688	0.0146781	31	25	128.67	115.831	-0.151652	189	175	117.553	121.501	0.0476571	27	35	210.126	304.056	0.533084
SMb20269	1691	SMb20269	CONSERVED HYPOTHETICAL PROTEIN	159	108	56.8597	43.1123	-0.399307	41	42	170.176	194.596	0.193454	155	106	57.0682	43.5651	-0.389516	8	9	62.2596	78.1859	0.328613
SMb20270	1028	SMb20270	probable proline racemase	242	191	139.766	123.138	-0.182746	20	17	83.0127	78.7651	-0.0757768	232	185	140.508	125.07	-0.167911	56	43	435.817	373.555	-0.222402
SMb20271	431	SMb20271	hypothetical protein	216	201	279.586	290.42	0.0548526	123	108	510.528	500.39	-0.0289386	146	147	210.902	237.037	0.168536	22	30	171.214	260.62	0.606147
SMb20272	1208	SMb20272	putative transporter protein	17	16	8.41345	8.83925	0.0712256	5	7	20.7532	32.4327	0.644115	15	14	7.73091	8.05447	0.0591527	0	1	0	8.68732	0.158688
SMb20273	185	SMb20273	HYPOTHETICAL PROTEIN	36	32	95.3763	94.6364	-0.0112366	11	16	45.657	74.1318	0.699257	18	20	60.5769	75.1336	0.310692	16	15	124.519	130.31	0.065579
SMb20274	185	SMb20274	HYPOTHETICAL PROTEIN	3	0	7.94803	0	N/A	2	0	8.30127	0	N/A	3	0	10.0961	0	N/A	2	0	15.5649	0	N/A
SMb20275	860	SMb20275	CONSERVED HYPOTHETICAL PROTEIN	1	5	0.684171	3.8186	2.48062	0	1	0	4.63324	0.158688	1	5	0.723948	4.04062	2.48062	0	1	0	8.68732	0.158688
SMb20276	890	SMb20276	putative transcriptional regulator protein	6	10	3.97401	7.39347	0.895654	3	1	12.4519	4.63324	-1.42627	6	8	4.19727	6.24706	0.573726	1	1	7.78245	8.68732	0.158688
SMb20277	1343	SMb20277	glutamate-1-semialdehyde 21-aminomutase	40	30	17.8778	14.9674	-0.256349	3	6	12.4519	27.7994	1.15869	39	30	18.0798	15.5246	-0.219823	6	5	46.6947	43.4366	-0.104346
SMb20278	578	SMb20278	HYPOTHETICAL PROTEIN	37	32	36.6816	35.4133	-0.050765	23	21	95.4647	97.298	0.0274439	32	30	34.469	36.0719	0.065579	5	8	38.9122	69.4986	0.83676
SMb20279	503	SMb20279	HYPOTHETICAL PROTEIN	22	18	24.7687	22.6216	-0.130818	8	7	33.2051	32.4327	-0.0339567	17	15	21.042	20.7252	-0.0218838	10	8	77.8245	69.4986	-0.16324
SMb20280	1466	SMb20280	putative oxidoreductase	41	53	16.838	24.297	0.529057	5	6	20.7532	27.7994	0.421723	38	50	16.1382	23.7035	0.554617	7	6	54.4771	52.1239	-0.063704
SMb20281	1070	SMb20281	probable spermidineputrescine ABC transporter ATP-binding protein	72	60	40.024	37.2314	-0.104346	14	8	58.1089	37.0659	-0.648667	69	59	40.1487	38.3217	-0.067193	5	4	38.9122	34.7493	-0.16324
SMb20282	791	SMb20282	probable spermidineputrescine ABC transporter permease protein	334	290	247.262	239.65	-0.0451068	221	193	917.291	894.215	-0.0367571	322	284	253.446	249.527	-0.0224813	8	3	62.2596	26.062	-1.25635
SMb20283	983	SMb20283	probable spermidineputrescine ABC transporter permease protein	241	215	145.252	144.649	-0.00600808	104	105	431.666	486.49	0.172494	156	140	98.8046	98.9807	0.00256921	62	52	482.512	451.741	-0.0950682
SMb20284	1100	SMb20284	putative ABC transporter periplasmic spermidineputrescine-binding protein	2737	2850	1481.78	1722.36	0.217055	397	474	1647.8	2196.16	0.414436	2726	2845	1542.91	1797.49	0.220331	120	133	933.893	1155.41	0.30708
SMb20285	977	SMb20285	probable transcriptional regulator	24	23	14.5495	15.5644	0.0972879	6	6	24.9038	27.7994	0.158688	18	16	11.4705	11.3816	-0.0112366	5	3	38.9122	26.062	-0.578277
SMb20286	1079	SMb20286	opine dehydrogenase	188	154	103.674	94.7988	-0.129114	17	17	70.5608	78.7651	0.158688	186	153	107.324	98.5476	-0.123083	25	13	194.561	112.935	-0.784728
SMb20287	707	SMb20287	CONSERVED HYPOTHETICAL PROTEIN	4	1	3.28981	0.918079	-1.84131	2	0	8.30127	0	N/A	4	1	3.52246	0.983007	-1.84131	0	0	0	0	N/A
SMb20288	1400	SMb20288	putative hydrolase	14	7	6.01127	3.3551	-0.841312	2	2	8.30127	9.26648	0.158688	12	7	5.33653	3.47493	-0.618919	0	0	0	0	N/A
SMb20289	1349	SMb20289	putative permease protein	12	7	5.34035	3.47741	-0.618919	1	1	4.15064	4.63324	0.158688	11	7	5.07676	3.6063	-0.493388	2	1	15.5649	8.68732	-0.841312
SMb20290	995	SMb20290	putative transcriptional regulator	195	209	116.178	138.997	0.258717	127	123	527.131	569.888	0.112518	194	209	121.391	145.982	0.266135	0	4	0	34.7493	2.15869
SMb20291	2513	SMb20291	hypothetical protein TRANSMEMBRANE	423	410	102.754	111.176	0.113655	191	225	792.772	1042.48	0.395041	393	350	97.3657	96.7947	-0.00848598	27	17	210.126	147.685	-0.508736
SMb20292	983	SMb20292	hypothetical immunogenic protein	592	962	356.802	647.218	0.859128	168	321	697.307	1487.27	1.0928	537	852	340.116	602.368	0.82462	70	161	544.771	1398.66	1.36032
SMb20293	359	SMb20293	HYPOTHETICAL PROTEIN	2	2	3.04448	3.39846	0.158688	1	1	4.15064	4.63324	0.158688	2	2	3.4685	3.87179	0.158688	1	1	7.78245	8.68732	0.158688
SMb20294	701	SMb20294	putative transcriptional regulator	16	24	13.2644	22.2099	0.743651	6	5	24.9038	23.1662	-0.104346	16	20	14.2105	19.8284	0.480617	3	9	23.3473	78.1859	1.74365
SMb20295	971	SMb20295	putative ABC transporter	15	43	9.14685	29.2697	1.67806	3	21	12.4519	97.298	2.96604	14	38	8.97666	27.1982	1.59926	2	2	15.5649	17.3746	0.158688
SMb20296	518	SMb20296	putative TRAP dicarboxylate transporter	3	3	3.28836	3.6707	0.158688	2	1	8.30127	4.63324	-0.841312	3	1	3.60577	1.34167	-1.42627	0	1	0	8.68732	0.158688
SMb20297	1280	SMb20297	putative TRAP dicarboxylate transporter	1	5	0.468117	2.61273	2.48062	0	2	0	9.26648	1.15869	1	5	0.486403	2.71479	2.48062	0	0	0	0	N/A
SMb20298	935	SMb20298	hypothetical protein	1	6	0.632077	4.23342	2.74365	0	2	0	9.26648	1.15869	1	6	0.665878	4.4598	2.74365	0	1	0	8.68732	0.158688
SMb20299	899	nanA	N-acetylneuraminate lyase	8	10	5.24844	7.32335	0.480617	0	1	0	4.63324	0.158688	7	9	4.8478	6.95759	0.521258	1	0	7.78245	0	N/A
SMb20300	1913	cyaF7	putative adenylate cyclase protein	28	26	8.88063	9.20511	0.0517732	11	15	45.657	69.4986	0.606147	26	20	8.46183	7.26593	-0.219823	0	0	0	0	N/A
SMb20301	1130	SMb20301	putative oxidoreductase	106	116	55.9281	68.3207	0.288749	7	5	29.0545	23.1662	-0.326738	104	115	57.3008	70.7287	0.303739	1	0	7.78245	0	N/A
SMb20302	161	SMb20302	CONSERVED HYPOTHETICAL PROTEIN	7	10	20.6548	32.9377	0.673262	5	8	20.7532	37.0659	0.83676	5	8	19.3353	34.5335	0.83676	2	5	15.5649	43.4366	1.48062
SMb20303	227	SMb20303	hypothetical protein	29	34	65.1815	85.3051	0.38817	24	28	99.6153	129.731	0.381081	26	33	71.3105	101.033	0.502643	17	17	132.302	147.685	0.158688
SMb20306	371	TRm2011-2	putative TRm2011-2 protein	0	0	0	0	N/A	0	0	0	0	N/A	0	0	0	0	N/A	0	0	0	0	N/A
SMb20307	647	SMb20307	putative dihydroxyacetone kinase protein	326	319	291.2	318.078	0.127373	233	254	967.099	1176.84	0.283187	324	312	311.779	335.14	0.104241	12	10	93.3893	86.8732	-0.104346
SMb20312	2087	SMb20312	probable dihydroxyacetone kinase	258	256	75.166	83.2552	0.147461	33	23	136.971	106.565	-0.362144	173	145	51.6095	48.286	-0.0960307	40	45	311.298	390.93	0.328613
SMb20313	683	SMb20313	glycerone kinase	11	4	9.34318	3.79256	-1.30074	2	1	8.30127	4.63324	-0.841312	9	4	8.20404	4.0702	-1.01124	5	2	38.9122	17.3746	-1.16324
SMb20314	992	SMb20314	glycerone kinase	11	8	6.57251	5.33578	-0.300743	2	2	8.30127	9.26648	0.158688	11	7	6.90378	4.90413	-0.493388	0	0	0	0	N/A
SMb20315	986	SMb20315	ABC transporter permease	8	14	4.80769	9.3917	0.966043	3	6	12.4519	27.7994	1.15869	6	8	3.78861	5.63883	0.573726	0	2	0	17.3746	1.15869
SMb20316	1001	SMb20316	ABC transporter periplasmic solute-binding protein	60	112	35.543	74.0613	1.05915	11	23	45.657	106.565	1.22282	60	112	37.3184	77.7607	1.05915	6	12	46.6947	104.248	1.15869
SMb20317	1550	SMb20317	ABC sugar transporter ATP-binding protein	21	18	8.17157	7.81859	-0.063704	4	4	16.6025	18.533	0.158688	18	17	7.23014	7.62243	0.0762262	1	1	7.78245	8.68732	0.158688
SMb20318	1031	SMb20318	ABC transporter permease	16	9	9.21511	5.78619	-0.671387	2	1	8.30127	4.63324	-0.841312	16	8	9.66201	5.39271	-0.841312	2	2	15.5649	17.3746	0.158688
SMb20319	1217	SMb20319	CONSERVED HYPOTHETICAL PROTEIN	18	8	8.84508	4.38823	-1.01124	6	4	24.9038	18.533	-0.426274	18	7	9.20848	3.99745	-1.20388	3	1	23.3473	8.68732	-1.42627
SMb20320	995	SMb20320	TRAP-type periplasmic solute-binding protein	32	33	19.0651	21.9469	0.203083	4	2	16.6025	9.26648	-0.841312	32	32	20.0232	22.3513	0.158688	13	13	101.172	112.935	0.158688
SMb20321	1265	SMb20321	TRAP-type large permease component	13	7	6.15494	3.69955	-0.734396	4	2	16.6025	9.26648	-0.841312	11	5	5.41387	2.74698	-0.978815	0	0	0	0	N/A
SMb20322	605	SMb20322	TRAP-type small permease component	3	4	2.85158	4.24419	0.573726	0	1	0	4.63324	0.158688	3	4	3.08725	4.59495	0.573726	2	2	15.5649	17.3746	0.158688
SMb20323	659	SMb20323	putative transcriptional regulator protein	16	6	14.0501	5.8814	-1.25635	4	2	16.6025	9.26648	-0.841312	15	6	14.1714	6.32764	-1.16324	5	1	38.9122	8.68732	-2.16324
SMb20324	1016	thuR	ThuR transcriptional repressor	19	18	11.0969	11.7352	0.0806859	4	8	16.6025	37.0659	1.15869	17	17	10.4174	11.6287	0.158688	9	5	70.042	43.4366	-0.689308
SMb20325	1271	thuE	ThuE ABC transporter periplasmic solute- binding protein	88	1267	41.475	666.576	4.00646	7	126	29.0545	583.788	4.32861	83	1141	40.6573	623.902	3.93973	53	561	412.47	4873.59	3.56262
SMb20326	986	thuF	ThuF ABC transporter permease	256	2884	153.846	1934.69	3.65254	95	1240	394.311	5745.22	3.86496	233	2697	147.125	1900.99	3.69164	0	6	0	52.1239	2.74365
SMb20327	830	thuG	ThuG ABC transporter permease	9	39	6.36746	30.8005	2.27417	1	7	4.15064	32.4327	2.96604	7	32	5.25081	26.7946	2.35133	3	11	23.3473	95.5606	2.03316
SMb20328	1028	thuK	ThuK ABC transporter ATP-binding protein	129	497	74.5036	320.416	2.10456	5	16	20.7532	74.1318	1.83676	125	472	75.7047	319.099	2.07555	44	149	342.428	1294.41	1.91843
SMb20329	812	thuA	ThuA trehalose catabolism protein	25	209	18.0567	168.506	3.22219	13	110	53.9583	509.656	3.23961	19	179	14.5681	153.205	3.39458	2	27	15.5649	234.558	3.91358
SMb20330	1097	thuB	ThuB	79	304	42.8815	184.199	2.10284	7	37	29.0545	171.43	2.56079	72	279	40.8632	176.756	2.11288	27	102	210.126	886.107	2.07623
SMb20331	356	SMb20331	hypothetical membrane spanning protein	27	30	41.4041	51.3536	0.310692	21	23	87.1634	106.565	0.289933	26	27	45.4705	52.7096	0.213136	7	6	54.4771	52.1239	-0.063704
SMb20332	941	SMb20332	putative arylsulfatase	334	400	209.835	280.519	0.41884	0	3	0	13.8997	1.74365	330	398	218.339	293.947	0.428991	331	396	2575.99	3440.18	0.417358
SMb20333	1979	betT	BetT	30	28	9.20546	9.59074	0.0591527	6	5	24.9038	23.1662	-0.104346	30	27	9.43803	9.48187	0.00668532	4	1	31.1298	8.68732	-1.84131
SMb20334	956	SMb20334	HYPOTHETICAL PROTEIN	95	97	58.7938	67.0116	0.188746	13	14	53.9583	64.8654	0.265604	82	76	53.4026	55.2499	0.0490639	36	29	280.168	251.932	-0.153256
SMb20335	1307	SMb20335	CONSERVED HYPOTHETICAL PROTEIN	3249	2862	1490.65	1465.77	-0.0242837	2197	2071	9118.95	9595.44	0.0734811	3235	2847	1541.01	1513.87	-0.0256348	9	9	70.042	78.1859	0.158688
SMb20336	791	SMb20336	CONSERVED HYPOTHETICAL PROTEIN	43	50	31.8331	41.319	0.37628	13	14	53.9583	64.8654	0.265604	40	45	31.484	39.5378	0.328613	9	15	70.042	130.31	0.895654
SMb20337	593	SMb20337	putative transcriptional regulator protein	16	11	15.4923	11.8893	-0.38188	5	4	20.7532	18.533	-0.16324	16	10	16.7985	11.7198	-0.519383	3	4	23.3473	34.7493	0.573726
SMb20338	1223	SMb20338	putative transporter	56	38	27.3883	20.7458	-0.400739	2	2	8.30127	9.26648	0.158688	56	37	28.5081	21.0257	-0.439213	41	30	319.08	260.62	-0.291973
SMb20339	482	SMb20339	hypothetical TRANSMEMBRANE protein	35	23	40.9602	30.0464	-0.447033	33	21	136.971	97.298	-0.493388	21	14	27.1255	20.1863	-0.426274	1	1	7.78245	8.68732	0.158688
SMb20340	179	SMb20340	HYPOTHETICAL PROTEIN	5	4	13.5938	12.1395	-0.16324	4	4	16.6025	18.533	0.158688	4	3	13.9128	11.6478	-0.256349	4	2	31.1298	17.3746	-0.841312
SMb20341	185	SMb20341	HYPOTHETICAL PROTEIN	2	5	5.29869	14.7869	1.48062	2	5	8.30127	23.1662	1.48062	1	5	3.36538	18.7834	2.48062	1	4	7.78245	34.7493	2.15869
SMb20342	2213	SMb20342	putative isoquinoline 1-oxidoreductase	208	190	57.2249	58.3506	0.0281043	16	12	66.4102	55.5989	-0.256349	204	187	57.3925	58.7268	0.0331575	9	3	70.042	26.062	-1.42627
SMb20343	458	SMb20343	putative isoquinoline 1-oxidoreductase	34	31	41.6698	42.4106	0.0254219	12	18	49.8076	83.3983	0.743651	32	28	43.5001	42.4882	-0.0339567	10	7	77.8245	60.8113	-0.355885
SMb20344	956	SMb20344	putative transcriptional regulator protein	111	93	68.6959	64.2482	-0.0965686	14	6	58.1089	27.7994	-1.0637	107	91	69.6838	66.1545	-0.0749839	32	28	249.038	243.245	-0.0339567
SMb20345	3149	SMb20345	probable acriflavine family protein	39	33	7.59026	7.16928	-0.0823197	7	8	29.0545	37.0659	0.351333	36	32	7.11764	7.06242	-0.0112366	11	8	85.6069	69.4986	-0.300743
SMb20346	1154	SMb20346	putative efflux transmembrane protein	14	15	7.23948	8.65846	0.258224	4	4	16.6025	18.533	0.158688	11	15	5.93462	9.03361	0.606147	5	6	38.9122	52.1239	0.421723
SMb20347	608	SMb20347	putative transcriptional regulator	9	14	8.51575	14.7869	0.796118	4	5	16.6025	23.1662	0.480617	9	11	9.21605	12.5738	0.448195	2	1	15.5649	8.68732	-0.841312
SMb20348	827	SMb20348	HYPOTHETICAL PROTEIN	12	3	8.51898	2.37737	-1.84131	3	0	12.4519	0	N/A	11	3	8.2812	2.52111	-1.71578	4	1	31.1298	8.68732	-1.84131
SMb20349	941	SMb20349	ABC transporter periplasmic solute-binding protein	11	5	6.91075	3.50649	-0.978815	7	2	29.0545	9.26648	-1.64867	11	5	7.27795	3.69281	-0.978815	0	0	0	0	N/A
SMb20350	644	SMb20350	HYPOTHETICAL PROTEIN	62	43	55.6209	43.0611	-0.369243	4	1	16.6025	4.63324	-1.84131	46	33	44.4711	35.6126	-0.320479	36	29	280.168	251.932	-0.153256
SMb20351	1550	SMb20351	ABC transporter ATP-binding protein	321	214	124.908	92.9544	-0.426274	130	90	539.583	416.992	-0.371826	320	213	128.536	95.5045	-0.42853	1	3	7.78245	26.062	1.74365
SMb20352	1064	SMb20352	ABC transporter permease	26	19	14.531	11.8534	-0.293824	1	3	4.15064	13.8997	1.74365	22	18	12.8732	11.7573	-0.130818	12	9	93.3893	78.1859	-0.256349
SMb20353	1034	SMb20353	putative oxidoreductase protein	38	23	21.8253	14.746	-0.565677	21	12	87.1634	55.5989	-0.648667	34	21	20.4722	14.1148	-0.536457	8	5	62.2596	43.4366	-0.519383
SMb20354	1919	SMb20354	HYPOTHETICAL PROTEIN	22	11	6.95638	3.8826	-0.841312	16	5	66.4102	23.1662	-1.51938	20	9	6.48875	3.25944	-0.993315	0	0	0	0	N/A
SMb20355	758	SMb20355	conserved hypothetical protein	185	180	142.55	154.824	0.11916	7	9	29.0545	41.6992	0.521258	154	151	126.49	138.447	0.130307	116	118	902.764	1025.1	0.18335
SMb20356	2753	SMb20356	putative two-component sensor histidine kinase	184	182	40.8696	45.1257	0.142921	157	160	651.65	741.318	0.185996	165	158	37.315	39.8866	0.0961469	0	0	0	0	N/A
SMb20357	365	SMb20357	putative two-component response regulator	1	0	1.50023	0	N/A	0	0	0	0	N/A	1	0	1.70574	0	N/A	1	0	7.78245	0	N/A
SMb20358	1562	cyaL	guanylate cyclase	3	7	1.15868	3.01793	1.38108	1	1	4.15064	4.63324	0.158688	3	7	1.19577	3.11453	1.38108	0	0	0	0	N/A
SMb20359	1295	SMb20359	hypothetical protein	27	20	12.4982	10.3344	-0.274271	4	1	16.6025	4.63324	-1.84131	27	19	12.9808	10.1967	-0.348272	4	4	31.1298	34.7493	0.158688
SMb20360	731	SMb20360	hypothetical protein	14	14	11.1605	12.4581	0.158688	2	4	8.30127	18.533	1.15869	14	11	11.9239	10.4581	-0.189235	3	3	23.3473	26.062	0.158688
SMb20361	797	SMb20361	putative ionic voltage-gated channel protein	18	8	13.2311	6.56421	-1.01124	7	0	29.0545	0	N/A	18	8	14.0611	6.97602	-1.01124	3	3	23.3473	26.062	0.158688
SMb20362	800	SMb20362	inositol-phosphate phosphatase	12	7	8.78959	5.72341	-0.618919	4	3	16.6025	13.8997	-0.256349	8	6	6.22596	5.21239	-0.256349	3	1	23.3473	8.68732	-1.42627
SMb20363	1061	SMb20363	putative iron ABC transporter ATP-binding protein	28	20	15.691	12.511	-0.326738	5	2	20.7532	9.26648	-1.16324	28	19	16.4304	12.4456	-0.400739	5	3	38.9122	26.062	-0.578277
SMb20364	2228	SMb20364	putative iron ABC transporter permease protein	110	45	30.0639	13.7289	-1.13082	0	1	0	4.63324	0.158688	108	45	30.1797	14.037	-1.10435	1	1	7.78245	8.68732	0.158688
SMb20365	1028	SMb20365	putative ABC transporter iron-binding protein	10	58	5.77547	37.3926	2.69474	4	25	16.6025	115.831	2.80254	10	58	6.05638	39.2113	2.69474	1	2	7.78245	17.3746	1.15869
SMb20366	1004	SMb20366	putative transcriptional regulator protein	9	10	5.31628	6.59379	0.310692	0	2	0	9.26648	1.15869	8	10	4.96092	6.92217	0.480617	1	2	7.78245	17.3746	1.15869
SMb20367	692	SMb20367	putative transcriptional regulator protein	6	29	5.03447	27.1625	2.43171	6	22	24.9038	101.931	2.03316	6	29	5.39823	29.1251	2.43171	0	0	0	0	N/A
SMb20368	1013	SMb20368	putative efflux transporter	23	17	13.471	11.1145	-0.277411	10	9	41.5064	41.6992	0.00668532	21	17	12.9067	11.6631	-0.146166	0	1	0	8.68732	0.158688
SMb20369	1241	SMb20369	putative ABC transporter	15	7	7.23388	3.76832	-0.940847	3	1	12.4519	4.63324	-1.42627	15	5	7.52533	2.8001	-1.42627	6	0	46.6947	0	N/A
SMb20370	680	SMb20370	putative ATP-binding transport protein	88	43	75.0526	40.9375	-0.874478	8	5	33.2051	23.1662	-0.519383	63	29	57.6817	29.6391	-0.960611	47	19	365.775	165.059	-1.14797
SMb20371	446	SMb20371	putative ribose-5-phosphate isomerase	38	51	47.6989	71.4602	0.583186	8	17	33.2051	78.7651	1.24615	36	48	50.2544	74.7967	0.573726	17	22	132.302	191.121	0.530657
SMb20372	1277	SMb20372	putative protein	7	13	3.28423	6.80845	1.05177	1	1	4.15064	4.63324	0.158688	5	9	2.43773	4.8981	1.00669	1	0	7.78245	0	N/A
SMb20373	467	SMb20373	putative TRAP dicarboxylate transporter	3	5	3.61274	6.72133	0.895654	3	4	12.4519	18.533	0.573726	2	5	2.66636	7.44096	1.48062	0	0	0	0	N/A
SMb20374	992	SMb20374	putative periplasmic substrate-binding protein	4	16	2.39	10.6716	2.15869	0	7	0	32.4327	2.96604	4	16	2.51047	11.2095	2.15869	1	0	7.78245	0	N/A
SMb20375	770	SMb20375	putative transcriptional regulator	18	35	13.6667	29.664	1.11805	7	13	29.0545	60.2321	1.05177	18	34	14.5542	30.6877	1.07623	0	6	0	52.1239	2.74365
SMb20376	380	SMb20376	hypothetical protein	4	7	5.79159	11.3137	0.966043	4	6	16.6025	27.7994	0.743651	4	6	6.55364	10.9735	0.743651	0	1	0	8.68732	0.158688
SMb20377	383	SMb20377	putative translation initiation inhibitor protein	9	12	12.9408	19.2606	0.573726	5	5	20.7532	23.1662	0.158688	5	10	8.12788	18.1458	1.15869	2	3	15.5649	26.062	0.743651
SMb20378	1463	SMb20378	succinate-semialdehyde dehydrogenase [NAD(P)+]	13	10	5.34947	4.59343	-0.219823	0	1	0	4.63324	0.158688	13	10	5.53229	4.75042	-0.219823	4	2	31.1298	17.3746	-0.841312
SMb20379	1385	SMb20379	adenosylmethionine-8-amino-7- oxononanoatetransami nase	13	6	5.64024	2.90586	-0.956789	5	3	20.7532	13.8997	-0.578277	13	6	5.84386	3.01077	-0.956789	0	0	0	0	N/A
SMb20380	1049	SMb20380	polyamine-transporting ATPase	13	7	7.36464	4.42666	-0.734396	1	3	4.15064	13.8997	1.74365	13	7	7.71567	4.63766	-0.734396	3	1	23.3473	8.68732	-1.42627
SMb20381	830	SMb20381	putative ABC transporter permease protein	1	8	0.707495	6.31805	3.15869	1	2	4.15064	9.26648	1.15869	1	6	0.750115	5.02399	2.74365	0	2	0	17.3746	1.15869
SMb20382	851	SMb20382	putative ABC transporter permease protein	16	14	11.0561	10.7989	-0.0339567	10	10	41.5064	46.3324	0.158688	12	10	8.77926	8.1667	-0.104346	1	2	7.78245	17.3746	1.15869
SMb20383	1073	SMb20383	putative ABC transporter	38	156	21.0673	96.543	2.19616	2	107	8.30127	495.757	5.90016	37	152	21.4688	98.4509	2.19716	13	11	101.172	95.5606	-0.0823197
SMb20384	971	SMb20384	membrane dipeptidase	9	80	5.48811	54.4553	3.31069	5	7	20.7532	32.4327	0.644115	5	20	3.20595	14.3148	2.15869	0	10	0	86.8732	3.48062
SMb20385	728	SMb20385	hypothetical protein	17	20	13.6043	17.866	0.393154	7	6	29.0545	27.7994	-0.063704	17	16	14.5386	15.2744	0.0712256	5	1	38.9122	8.68732	-2.16324
SMb20386	1736	SMb20386	HYPOTHETICAL PROTEIN	87	56	30.328	21.7913	-0.4769	54	36	224.134	166.797	-0.426274	80	52	28.691	20.8176	-0.4628	2	5	15.5649	43.4366	1.48062
SMb20387	719	SMb20387	putative transcriptional regulator protein	88	63	71.2463	56.9364	-0.323463	8	7	33.2051	32.4327	-0.0339567	82	61	71.0053	58.9626	-0.268126	33	30	256.821	260.62	0.0211849
SMb20388	980	SMb20388	putative NADPH:quinone oxidoreductase protein	8	4	4.83569	2.69897	-0.841312	2	0	8.30127	0	N/A	8	4	5.08241	2.83668	-0.841312	2	1	15.5649	8.68732	-0.841312
SMb20389	1025	SMb20389	Diguanylate cyclase	15	10	8.68738	6.46499	-0.426274	4	2	16.6025	9.26648	-0.841312	15	10	9.11116	6.78035	-0.426274	4	0	31.1298	0	N/A
SMb20390	1232	SMb20390	HYPOTHETICAL PROTEIN	4	4	1.94258	2.16844	0.158688	3	1	12.4519	4.63324	-1.42627	4	4	2.02141	2.25645	0.158688	0	0	0	0	N/A
SMb20391	1994	SMb20391	cellulose synthase (UDP-forming)	0	2	0	0.680025	1.15869	0	0	0	0	N/A	0	2	0	0.697077	1.15869	0	0	0	0	N/A
SMb20392	713	SMb20392	putative transcriptional regulator	33	13	26.9275	11.8412	-1.18527	12	7	49.8076	32.4327	-0.618919	32	13	27.9426	12.6716	-1.14087	5	4	38.9122	34.7493	-0.16324
SMb20393	1256	rbcL	putative ribulose bisphosphate carboxylaseoxygenase large subunit protein	163	65	77.7053	34.5897	-1.16767	4	1	16.6025	4.63324	-1.84131	160	62	79.3115	34.3066	-1.20904	40	10	311.298	86.8732	-1.84131
SMb20394	1328	SMb20394	CONSERVED HYPOTHETICAL PROTEIN	128	68	57.8318	34.2954	-0.753849	65	26	269.791	120.464	-1.16324	119	65	55.7898	34.0166	-0.713762	0	0	0	0	N/A
SMb20395	2249	SMb20395	putative dehydrogenase	4	5	1.08325	1.5115	0.480617	0	1	0	4.63324	0.158688	3	5	0.830497	1.5451	0.895654	0	0	0	0	N/A
SMb20396	983	SMb20396	probable oxidoreductase	1	0	0.602706	0	N/A	1	0	4.15064	0	N/A	1	0	0.633363	0	N/A	0	0	0	0	N/A
SMb20397	566	SMb20397	probable oxidoreductase	1	0	1.01071	0	N/A	0	0	0	0	N/A	0	0	0	0	N/A	0	0	0	0	N/A
SMb20398	494	SMb20398	CONSERVED HYPOTHETICAL PROTEIN	4	2	4.57791	2.5551	-0.841312	2	1	8.30127	4.63324	-0.841312	4	2	5.04126	2.81371	-0.841312	2	0	15.5649	0	N/A
SMb20399	590	SMb20399	HYPOTHETICAL PROTEIN	1	3	0.972806	3.25775	1.74365	0	0	0	0	N/A	1	3	1.05525	3.53383	1.74365	1	1	7.78245	8.68732	0.158688
SMb20400	263	SMb20400	hypothetical protein	1	1	1.98912	2.2204	0.158688	1	1	4.15064	4.63324	0.158688	1	0	2.36728	0	N/A	1	0	7.78245	0	N/A
SMb20401	173	SMb20401	HYPOTHETICAL PROTEIN	0	1	0	3.11653	0.158688	0	1	0	4.63324	0.158688	0	1	0	4.01726	0.158688	0	1	0	8.68732	0.158688
SMb20402	1388	SMb20402	putative alcohol dehydrogenase cytochrome c subunit precursor protein	1	2	0.432959	0.966601	1.15869	0	0	0	0	N/A	1	2	0.448556	1.00142	1.15869	0	0	0	0	N/A
SMb20403	497	SMb20403	putative oxidoreductase subunit protein	2	0	2.2764	0	N/A	0	0	0	0	N/A	2	0	2.50541	0	N/A	1	0	7.78245	0	N/A
SMb20404	2240	SMb20404	putative aldehyde dehydrogenase protein	9	5	2.44688	1.51744	-0.689308	1	0	4.15064	0	N/A	8	5	2.22356	1.55131	-0.519383	2	1	15.5649	8.68732	-0.841312
SMb20405	794	SMb20405	putative transcriptional regulator protein	10	7	7.37673	5.7641	-0.355885	4	6	16.6025	27.7994	0.743651	9	6	7.05713	5.25178	-0.426274	1	1	7.78245	8.68732	0.158688
SMb20406	2114	hyuA	5-oxoprolinase (ATP-hydrolysing)	7	23	2.01394	7.38663	1.8749	0	0	0	0	N/A	7	21	2.06157	6.90383	1.74365	1	2	7.78245	17.3746	1.15869
SMb20407	2201	hyuB	5-oxoprolinase (ATP-hydrolysing)	5	10	1.38293	3.08745	1.15869	2	4	8.30127	18.533	1.15869	5	9	1.41435	2.84183	1.00669	0	1	0	8.68732	0.158688
SMb20408	497	SMb20408	CONSERVED HYPOTHETICAL PROTEIN	1	3	1.1382	3.81162	1.74365	0	1	0	4.63324	0.158688	1	2	1.25271	2.79672	1.15869	0	1	0	8.68732	0.158688
SMb20409	830	SMb20409	3-oxoacyl-[acyl-carrier-protein] reductase	1	4	0.707495	3.15903	2.15869	0	1	0	4.63324	0.158688	1	4	0.750115	3.34933	2.15869	0	2	0	17.3746	1.15869
SMb20410	938	SMb20410	ABC transporter periplasmic solute-binding protein	4	9	2.52063	6.33084	1.32861	0	6	0	27.7994	2.74365	4	8	2.65499	5.92739	1.15869	2	0	15.5649	0	N/A
SMb20411	248	SMb20411	CONSERVED HYPOTHETICAL PROTEIN	2	2	4.17849	4.66434	0.158688	2	2	8.30127	9.26648	0.158688	1	1	2.51047	2.80236	0.158688	0	0	0	0	N/A
SMb20412	164	SMb20412	CONSERVED HYPOTHETICAL PROTEIN	4	8	11.6373	25.9808	1.15869	4	8	16.6025	37.0659	1.15869	4	5	15.1853	21.1886	0.480617	3	2	23.3473	17.3746	-0.426274
SMb20413	227	SMb20413	HYPOTHETICAL PROTEIN	6	8	13.4858	20.0718	0.573726	4	6	16.6025	27.7994	0.743651	5	7	13.7136	21.4313	0.644115	2	6	15.5649	52.1239	1.74365
SMb20414	473	SMb20414	HYPOTHETICAL PROTEIN	2	1	2.38086	1.32885	-0.841312	0	0	0	0	N/A	2	1	2.63254	1.46931	-0.841312	2	1	15.5649	8.68732	-0.841312
SMb20415	1289	SMb20415	putative oxidoreductase protein	7	3	3.25479	1.5571	-1.0637	2	1	8.30127	4.63324	-0.841312	7	3	3.38105	1.6175	-1.0637	0	0	0	0	N/A
SMb20416	1292	ugpB	probable ABC transporter periplasmic glycerol-3- phosphate-binding protein precursor	534	939	247.739	486.283	0.972974	15	67	62.2596	310.427	2.31789	524	898	252.508	483.048	0.935837	87	148	677.073	1285.72	0.925198
SMb20417	881	ugpA	probable glycerol-3-phosphate ABC transporter permease protein	36	50	24.0746	37.3247	0.63262	31	42	128.67	194.596	0.59681	28	36	19.7874	28.399	0.521258	1	2	7.78245	17.3746	1.15869
SMb20418	848	ugpE	probable glycerol-3-phosphate ABC transporter permease protein	5	18	3.46657	13.9307	2.00669	1	11	4.15064	50.9656	3.61812	2	17	1.46839	13.9325	3.24615	1	3	7.78245	26.062	1.74365
SMb20419	1049	ugpC	glycerol-3-phosphate-transporting ATPase	11	21	6.23162	13.28	1.09157	4	5	16.6025	23.1662	0.480617	11	21	6.52865	13.913	1.09157	1	0	7.78245	0	N/A
SMb20420	626	SMb20420	glutathione transferase	9	15	8.28899	15.4213	0.895654	2	1	8.30127	4.63324	-0.841312	9	14	8.95106	15.5428	0.796118	1	3	7.78245	26.062	1.74365
SMb20422	1079	SMb20422	putative alcohol dehydrogenase	25	16	13.7864	9.84923	-0.485168	11	6	45.657	27.7994	-0.715781	24	15	13.8483	9.66153	-0.519383	2	3	15.5649	26.062	0.743651
SMb20423	1376	SMb20423	adenosylmethionine-8-amino-7- oxononanoatetransaminase	23	26	10.0419	12.6716	0.335566	2	0	8.30127	0	N/A	22	25	9.95429	12.6269	0.343113	8	5	62.2596	43.4366	-0.519383
SMb20424	1496	SMb20424	succinate-semialdehyde dehydrogenase [NAD(P)+]	7	6	2.819	2.69723	-0.063704	3	1	12.4519	4.63324	-1.42627	7	6	2.91321	2.78738	-0.063704	1	0	7.78245	0	N/A
SMb20425	494	SMb20425	putative transcriptional regulator	2	3	2.28895	3.83264	0.743651	2	3	8.30127	13.8997	0.743651	2	3	2.52063	4.22056	0.743651	0	0	0	0	N/A
SMb20426	1385	SMb20426	aspartate transaminase	23	17	9.97888	8.23328	-0.277411	5	1	20.7532	4.63324	-2.16324	22	17	9.88961	8.53051	-0.21328	0	2	0	17.3746	1.15869
SMb20427	785	ehuA	EhuA	16	15	11.93	12.4848	0.065579	9	2	37.3557	9.26648	-2.01124	16	11	12.6898	9.73866	-0.38188	4	7	31.1298	60.8113	0.966043
SMb20428	851	ehuB	Cystine-binding periplasmic protein precursor	53	77	36.6233	59.3939	0.697554	6	21	24.9038	97.298	1.96604	51	73	37.3118	59.6169	0.676088	19	12	147.866	104.248	-0.504277
SMb20429	659	ehuC	EhuC	20	16	17.5626	15.6837	-0.16324	15	16	62.2596	74.1318	0.251798	14	10	13.2266	10.5461	-0.326738	3	0	23.3473	0	N/A
SMb20430	662	ehuD	EhuD	9	3	7.86989	2.92831	-1.42627	3	0	12.4519	0	N/A	7	3	6.58334	3.14948	-1.0637	4	2	31.1298	17.3746	-0.841312
SMb20431	785	EutA	EutA	13	12	9.69311	9.98782	0.0432112	5	3	20.7532	13.8997	-0.578277	12	11	9.51739	9.73866	0.0331575	4	3	31.1298	26.062	-0.256349
SMb20432	1004	eutB	EutB	20	17	11.814	11.2095	-0.0757768	6	4	24.9038	18.533	-0.426274	19	16	11.7822	11.0755	-0.0892391	0	1	0	8.68732	0.158688
SMb20433	989	eutC	EutC	10	6	5.99226	4.01339	-0.578277	2	2	8.30127	9.26648	0.158688	10	5	6.2952	3.51358	-0.841312	2	1	15.5649	8.68732	-0.841312
SMb20434	1181	eutD	EutD	76	63	38.4381	35.5679	-0.111959	10	8	41.5064	37.0659	-0.16324	73	63	38.4839	37.0738	-0.0538562	1	9	7.78245	78.1859	3.32861
SMb20435	995	eutE	EutE	32	50	19.0651	33.2529	0.802545	6	13	24.9038	60.2321	1.27417	32	45	20.0232	31.4315	0.650542	5	10	38.9122	86.8732	1.15869
SMb20436	1274	SMb20436	probable nitrate transporter	182	327	85.5834	171.647	1.00404	76	116	315.448	537.456	0.768742	173	308	84.544	168.019	0.990847	5	17	38.9122	147.685	1.92422
SMb20441	740	SMb20441	Transcriptional regulator GntR family	10	14	7.88096	12.3162	0.644115	3	3	12.4519	13.8997	0.158688	9	12	7.57211	11.27	0.573726	0	3	0	26.062	1.74365
SMb20442	974	SMb20442	TRAP-type periplasmic solute-binding protein	26	103	15.8081	69.9058	2.14475	2	17	8.30127	78.7651	3.24615	26	102	16.6196	72.7809	2.13067	9	38	70.042	330.118	2.23669
SMb20443	572	SMb20443	TRAP-type small permease component	7	8	7.0067	8.93873	0.351333	5	5	20.7532	23.1662	0.158688	7	8	7.61918	9.72008	0.351333	1	0	7.78245	0	N/A
SMb20444	1406	SMb20444	TRAP-type large permease component	12	9	5.13128	4.29593	-0.256349	2	0	8.30127	0	N/A	12	8	5.31376	3.9544	-0.426274	1	1	7.78245	8.68732	0.158688
SMb20445	1058	SMb20445	zinc-binding deydrogenase	18	12	10.1144	7.52692	-0.426274	1	2	4.15064	9.26648	1.15869	15	12	8.82697	7.88264	-0.16324	0	1	0	8.68732	0.158688
SMb20446	1208	uxuA	D-mannonate dehydratase	46	27	22.7658	14.9162	-0.609986	9	3	37.3557	13.8997	-1.42627	45	25	23.1927	14.383	-0.689308	9	7	70.042	60.8113	-0.203882
SMb20447	1694	SMb20447	Diguanylate cyclase/phosphodiesterase	79	100	28.2024	39.8501	0.498764	31	28	128.67	129.731	0.011847	76	96	27.9323	39.3853	0.495723	6	9	46.6947	78.1859	0.743651
SMb20448	518	SMb20448	HYPOTHETICAL PROTEIN	38	38	41.6525	46.4955	0.158688	16	17	66.4102	78.7651	0.246151	35	34	42.0673	45.6168	0.116868	12	12	93.3893	104.248	0.158688
SMb20449	1058	SMb20449	probable methyltransferase	48	50	26.9717	31.3622	0.217582	14	13	58.1089	60.2321	0.0517732	42	44	24.7155	28.903	0.225803	5	7	38.9122	60.8113	0.644115
SMb20450	2360	SMb20450	putative regulatory protein	320	314	82.6683	90.55	0.131381	14	13	58.1089	60.2321	0.0517732	315	310	83.1007	91.2905	0.135605	35	19	272.386	165.059	-0.722667
SMb20451	563	SMb20451	CONSERVED HYPOTHETICAL PROTEIN	58	58	58.9079	65.7572	0.158688	41	23	170.176	106.565	-0.675302	45	43	49.7634	53.0806	0.0931001	11	19	85.6069	165.059	0.947184
SMb20452	338	SMb20452	CONSERVED HYPOTHETICAL PROTEIN	39	66	62.5805	118.219	0.91768	18	41	74.7115	189.963	1.34632	37	61	68.154	125.426	0.879972	21	28	163.431	243.245	0.573726
SMb20453	911	SMb20453	putative gluconolactonase precursor protein	8	12	5.1829	8.67828	0.743651	3	8	12.4519	37.0659	1.57373	6	12	4.10052	9.15459	1.15869	0	0	0	0	N/A
SMb20454	419	SMb20454	CONSERVED HYPOTHETICAL PROTEIN	35	18	46.4624	26.6732	-0.80067	22	11	91.314	50.9656	-0.841312	35	18	52.0068	29.8562	-0.80067	13	2	101.172	17.3746	-2.54175
SMb20455	614	SMb20455	putative transcriptional regulator protein	7	13	6.56351	13.6067	1.05177	3	6	12.4519	27.7994	1.15869	7	12	7.098	13.5828	0.936296	1	2	7.78245	17.3746	1.15869
SMb20456	746	SMb20456	3-oxoacyl-[acyl-carrier-protein] reductase	26	22	20.336	19.2082	-0.0823197	6	7	24.9038	32.4327	0.381081	25	21	20.8645	19.5639	-0.0928504	7	5	54.4771	43.4366	-0.326738
SMb20457	1148	SMb20457	putative transcriptional regulator TRANSCRIPTION REGULATOR protein	25	48	12.9924	27.8458	1.09979	15	33	62.2596	152.897	1.29619	23	41	12.4736	24.8209	0.992678	3	3	23.3473	26.062	0.158688
SMb20458	1046	SMb20458	putative dTDP-glucose 46-dehydratase protein	4	2	2.27225	1.26822	-0.841312	1	0	4.15064	0	N/A	4	2	2.38086	1.32885	-0.841312	1	1	7.78245	8.68732	0.158688
SMb20459	986	SMb20459	putative UDP-glucose 4-epimerase protein	3	1	1.80288	0.670836	-1.42627	1	1	4.15064	4.63324	0.158688	3	1	1.89431	0.704854	-1.42627	0	0	0	0	N/A
SMb20460	1865	SMb20460	cellulose synthase (UDP-forming)	2	1	0.65023	0.362917	-0.841312	0	0	0	0	N/A	2	0	0.667663	0	N/A	0	0	0	0	N/A
SMb20461	608	SMb20461	CONSERVED HYPOTHETICAL PROTEIN	6	6	5.67716	6.33726	0.158688	0	1	0	4.63324	0.158688	4	6	4.09602	6.85841	0.743651	2	0	15.5649	0	N/A
SMb20462	977	SMb20462	probable endoglucanase H	306	207	185.506	140.08	-0.405212	4	0	16.6025	0	N/A	191	115	121.715	81.8049	-0.57325	145	87	1128.45	755.797	-0.578277
SMb20463	509	SMb20463	CONSERVED HYPOTHETICAL PROTEIN	620	414	690.535	514.712	-0.423949	450	302	1867.79	1399.24	-0.416688	598	406	731.458	554.35	-0.399977	44	30	342.428	260.62	-0.393853
SMb20464	302	SMb20464	HYPOTHETICAL PROTEIN	129	261	228.167	515.316	1.17537	101	219	419.214	1014.68	1.27526	125	258	257.697	593.73	1.20413	33	70	256.821	608.113	1.24358
SMb20465	1070	SMb20465	probable glucokinase	3	10	1.66767	6.20523	1.89565	0	2	0	9.26648	1.15869	2	9	1.16373	5.84568	2.32861	0	0	0	0	N/A
SMb20466	1157	SMb20466	probable cellulase	61	57	31.4651	32.8204	0.0608411	8	4	33.2051	18.533	-0.841312	61	55	32.8248	33.0374	0.00931078	18	11	140.084	95.5606	-0.551805
SMb20467	1823	SMb20467	putative sensor kinase protein	23	30	7.64533	11.1316	0.542017	2	6	8.30127	27.7994	1.74365	22	27	7.5135	10.2933	0.454144	3	8	23.3473	69.4986	1.57373
SMb20468	644	SMb20468	putative sensory transduction DNA-binding response regulator protein	10	14	8.97112	14.0199	0.644115	5	11	20.7532	50.9656	1.29619	9	11	8.70087	11.8709	0.448195	1	2	7.78245	17.3746	1.15869
SMb20469	1328	SMb20469	HYPOTHETICAL PROTEIN	9	10	4.0663	5.04344	0.310692	1	2	4.15064	9.26648	1.15869	9	10	4.2194	5.23333	0.310692	0	0	0	0	N/A
SMb20470	431	SMb20470	hypothetical protein	1	0	1.29438	0	N/A	0	0	0	0	N/A	1	0	1.44454	0	N/A	1	0	7.78245	0	N/A
SMb20471	149	SMb20471	hypothetical protein	2	1	6.25724	3.49239	-0.841312	2	1	8.30127	4.63324	-0.841312	2	1	8.35699	4.66434	-0.841312	1	1	7.78245	8.68732	0.158688
SMb20472	1832	SMb20472	probable carbamoyltransferase	43	24	14.2251	8.86273	-0.682614	1	1	4.15064	4.63324	0.158688	42	24	14.2735	9.10462	-0.648667	1	1	7.78245	8.68732	0.158688
SMb20473	497	SMb20473	hypothetical protein	30	15	34.146	19.0581	-0.841312	30	15	124.519	69.4986	-0.841312	17	11	21.296	15.382	-0.469343	0	0	0	0	N/A
SMb20474	221	SMb20474	hypothetical protein	49	39	112.573	100.016	-0.170619	24	27	99.6153	125.097	0.328613	37	35	104.235	110.066	0.0785181	33	24	256.821	208.496	-0.300743
SMb20475	494	SMb20475	CONSERVED HYPOTHETICAL PROTEIN	15	21	17.1672	26.8285	0.644115	4	3	16.6025	13.8997	-0.256349	12	15	15.1238	21.1028	0.480617	6	10	46.6947	86.8732	0.895654
SMb20476	1565	SMb20476	putative ABC transporter periplasmic dipeptide- binding protein	98	72	37.7798	30.9839	-0.286096	7	11	29.0545	50.9656	0.810765	96	72	38.1912	31.9738	-0.256349	7	5	54.4771	43.4366	-0.326738
SMb20477	947	SMb20477	putative didpeptide ABC transporter permease protein	31	18	19.3585	12.5474	-0.625583	7	3	29.0545	13.8997	-1.0637	28	14	18.4083	10.2743	-0.841312	9	8	70.042	69.4986	-0.0112366
SMb20478	1802	SMb20478	putative dipeptide ABC transporter permease and ATP-binding protein	45	31	15.1279	11.6331	-0.378968	18	14	74.7115	64.8654	-0.203882	43	30	14.8566	11.5702	-0.360686	2	1	15.5649	8.68732	-0.841312
SMb20479	797	SMb20479	putative dipeptide ABC transporter ATP-binding protein	5	7	3.6753	5.74369	0.644115	3	4	12.4519	18.533	0.573726	5	7	3.90587	6.10402	0.644115	0	0	0	0	N/A
SMb20480	782	SMb20480	putative transcriptional regulator protein	3	3	2.24494	2.50596	0.158688	0	0	0	0	N/A	3	3	2.38847	2.66619	0.158688	2	0	15.5649	0	N/A
SMb20481	1775	asnO	AsnO	39	42	13.3048	15.9942	0.265604	9	6	37.3557	27.7994	-0.426274	39	39	13.6796	15.2701	0.158688	6	4	46.6947	34.7493	-0.426274
SMb20482	1787	SMb20482	probable D-alanine-D-alanine-ligase	70	40	23.7244	15.1331	-0.648667	9	10	37.3557	46.3324	0.310692	66	38	22.9946	14.7787	-0.637778	5	0	38.9122	0	N/A
SMb20483	1070	SMb20483	probable transcriptional regulator	4	5	2.22356	3.10262	0.480617	1	1	4.15064	4.63324	0.158688	4	5	2.32746	3.2476	0.480617	2	2	15.5649	17.3746	0.158688
SMb20484	992	SMb20484	putative ABC transporter periplasmic sugar- binding protein	71	295	42.4225	196.757	2.21351	11	44	45.657	203.863	2.15869	64	270	40.1675	189.159	2.2355	4	29	31.1298	251.932	3.01667
SMb20485	1529	SMb20485	putative sugar ABC transporter ATP-binding protein	36	151	14.1947	66.4616	2.22717	6	17	24.9038	78.7651	1.66119	35	149	14.2517	67.7259	2.24857	1	4	7.78245	34.7493	2.15869
SMb20486	1001	SMb20486	probable sugar ABC transporter	6	8	3.5543	5.29009	0.573726	3	5	12.4519	23.1662	0.895654	5	6	3.10987	4.16575	0.421723	0	0	0	0	N/A
SMb20487	998	SMb20487	probable sugar ABC transporter	3	4	1.78224	2.65262	0.573726	0	0	0	0	N/A	1	2	0.623843	1.39276	1.15869	1	2	7.78245	17.3746	1.15869
SMb20488	848	SMb20488	probable D-tagatose 3-epimerase	7	22	4.8532	17.0264	1.81077	3	3	12.4519	13.8997	0.158688	7	19	5.13935	15.5716	1.59926	3	10	23.3473	86.8732	1.89565
SMb20489	1472	SMb20489	probable carbohydrate kinase	19	29	7.77222	13.2422	0.768742	4	16	16.6025	74.1318	2.15869	18	22	7.61326	10.387	0.448195	2	0	15.5649	0	N/A
SMb20490	698	fucA2	L-fuculose-phosphate aldolase	18	24	14.9822	22.299	0.573726	4	5	16.6025	23.1662	0.480617	16	22	14.2715	21.905	0.61812	7	6	54.4771	52.1239	-0.063704
SMb20491	578	SMb20491	CONSERVED HYPOTHETICAL PROTEIN	1	3	0.991394	3.32	1.74365	0	1	0	4.63324	0.158688	1	3	1.07716	3.60719	1.74365	0	1	0	8.68732	0.158688
SMb20492	902	SMb20492	3-oxoacyl-[acyl-carrier-protein] reductase	169	120	110.524	87.6033	-0.3353	11	4	45.657	18.533	-1.30074	168	119	115.96	91.6888	-0.338811	30	15	233.473	130.31	-0.841312
SMb20493	734	SMb20493	3-oxoacyl-[acyl-carrier-protein] reductase	42	31	33.3533	27.4803	-0.279433	21	19	87.1634	88.0316	0.0142985	40	31	33.9289	29.3523	-0.209043	5	1	38.9122	8.68732	-2.16324
SMb20494	896	SMb20494	putative transcriptional regulator protein	8	4	5.26508	2.93863	-0.841312	3	1	12.4519	4.63324	-1.42627	7	4	4.86403	3.10262	-0.648667	4	2	31.1298	17.3746	-0.841312
SMb20495	1703	SMb20495	CONSERVED HYPOTHETICAL PROTEIN	78	67	27.7025	26.5625	-0.0606246	62	52	257.34	240.928	-0.0950682	70	59	25.5911	24.0776	-0.0879516	4	3	31.1298	26.062	-0.256349
SMb20496	1610	SMb20496	choline dehydrogenase	89	117	33.3801	48.9839	0.55332	1	1	4.15064	4.63324	0.158688	89	117	34.4168	50.5052	0.55332	4	2	31.1298	17.3746	-0.841312
SMb20497	1529	lyx	putative L-xylulose kinase protein	12	26	4.73157	11.4437	1.27417	3	21	12.4519	97.298	2.96604	12	24	4.8863	10.9089	1.15869	0	0	0	0	N/A
SMb20498	842	SMb20498	fructose-bisphosphate aldolase	3	14	2.09393	10.9079	2.38108	0	1	0	4.63324	0.158688	3	8	2.21827	6.60319	1.57373	0	6	0	52.1239	2.74365
SMb20499	1733	SMb20499	putative glycerol-3-phosphate dehydrogenase protein	6	5	2.09511	1.94892	-0.104346	5	3	20.7532	13.8997	-0.578277	4	4	1.43704	1.60412	0.158688	0	1	0	8.68732	0.158688
SMb20500	995	SMb20500	putative aldoketo reductase protein	30	40	17.8736	26.6023	0.573726	4	6	16.6025	27.7994	0.743651	29	39	18.146	27.2407	0.58611	5	3	38.9122	26.062	-0.578277
SMb20501	1004	SMb20501	putative transcriptional regulator protein	5	11	2.95349	7.25317	1.29619	1	4	4.15064	18.533	2.15869	5	7	3.10058	4.84552	0.644115	3	4	23.3473	34.7493	0.573726
SMb20502	992	SMb20502	probable sugar ABC transporter	3	6	1.7925	4.00184	1.15869	0	1	0	4.63324	0.158688	2	6	1.25523	4.20354	1.74365	0	3	0	26.062	1.74365
SMb20503	1538	SMb20503	putative sugar ABC transporter ATP-binding protein	2	7	0.784125	3.06354	1.96604	1	2	4.15064	9.26648	1.15869	2	7	0.809617	3.16314	1.96604	0	1	0	8.68732	0.158688
SMb20504	1028	SMb20504	putative ABC transporter periplasmic sugar- binding protein	9	9	5.19792	5.80229	0.158688	6	4	24.9038	18.533	-0.426274	8	9	4.8451	6.08451	0.328613	0	1	0	8.68732	0.158688
SMb20505	788	tfxG	putative trifolitoxin immunity protein	11	13	8.1725	10.7814	0.399697	0	7	0	32.4327	2.96604	10	13	7.90096	11.4655	0.5372	2	3	15.5649	26.062	0.743651
SMb20506	953	SMb20506	probable sugar ABC transporter	1	3	0.620733	2.07872	1.74365	0	1	0	4.63324	0.158688	1	3	0.653301	2.18778	1.74365	1	1	7.78245	8.68732	0.158688
SMb20507	1526	SMb20507	probable sugar ABC transporter	21	13	8.29601	5.73275	-0.533189	2	1	8.30127	4.63324	-0.841312	21	13	8.56783	5.92059	-0.533189	0	1	0	8.68732	0.158688
SMb20508	983	SMb20508	probable sugar ABC transporter	11	12	6.62977	8.07341	0.284219	1	9	4.15064	41.6992	3.32861	11	12	6.96699	8.48406	0.284219	3	1	23.3473	8.68732	-1.42627
SMb20509	755	SMb20509	putative transcriptional regulator	33	17	25.5226	14.6767	-0.798243	7	5	29.0545	23.1662	-0.326738	32	16	26.3882	14.7282	-0.841312	16	3	124.519	26.062	-2.25635
SMb20510	1148	dgoA	probable galactonate dehydratase	30	26	15.5909	15.0832	-0.0477625	13	12	53.9583	55.5989	0.0432112	22	26	11.9313	15.7401	0.399697	3	5	23.3473	43.4366	0.895654
SMb20511	779	SMb20511	putative oxidoreductase protein	10	9	7.5102	7.54508	0.00668532	10	5	41.5064	23.1662	-0.841312	10	8	7.99224	7.13721	-0.16324	0	2	0	17.3746	1.15869
SMb20513	926	SMb20513	hypothetical protein	250	114	159.476	81.1766	-0.974206	77	30	319.599	138.997	-1.20121	249	113	167.415	84.8093	-0.981135	3	0	23.3473	0	N/A
SMb20514	1217	SMb20514	protein-glutamate methylesterase	123	91	60.4414	49.9161	-0.276031	2	2	8.30127	9.26648	0.158688	111	82	56.7856	46.8273	-0.278175	82	68	638.161	590.738	-0.111401
SMb20515	3485	SMb20515	putative methyltransferase	90	135	15.8511	26.5412	0.743651	30	78	124.519	361.393	1.5372	83	126	14.828	25.1272	0.760929	1	4	7.78245	34.7493	2.15869
SMb20516	326	SMb20516	putative response regulator protein	2	4	3.31168	7.39347	1.15869	2	3	8.30127	13.8997	0.743651	1	1	1.9098	2.13186	0.158688	0	0	0	0	N/A
SMb20517	290	SMb20517	HYPOTHETICAL PROTEIN	11	13	20.1428	26.573	0.399697	10	12	41.5064	55.5989	0.421723	9	12	19.3219	28.758	0.573726	3	1	23.3473	8.68732	-1.42627
SMb20518	719	SMb20518	hypothetical protein	5	4	4.04809	3.61501	-0.16324	1	0	4.15064	0	N/A	5	4	4.32959	3.8664	-0.16324	0	1	0	8.68732	0.158688
SMb20519	368	SMb20519	CONSERVED HYPOTHETICAL PROTEIN	1	2	1.48946	3.32529	1.15869	1	0	4.15064	0	N/A	1	2	1.69184	3.7771	1.15869	0	2	0	17.3746	1.15869
SMb20520	557	SMb20520	HYPOTHETICAL PROTEIN	7	5	7.17985	5.72476	-0.326738	4	2	16.6025	9.26648	-0.841312	7	5	7.82436	6.23865	-0.326738	2	2	15.5649	17.3746	0.158688
SMb20521	1109	SMb20521	probable multimeric flavodoxin WrbA	11	7	5.90902	4.1975	-0.493388	2	5	8.30127	23.1662	1.48062	10	7	5.61403	4.38675	-0.355885	0	0	0	0	N/A
SMb20522	368	SMb20522	HYPOTHETICAL PROTEIN	13	12	19.363	19.9517	0.0432112	9	7	37.3557	32.4327	-0.203882	12	11	20.302	20.774	0.0331575	3	2	23.3473	17.3746	-0.426274
SMb20523	1208	SMb20523	diguanylate cyclase signal peptide	6	4	2.96945	2.20981	-0.426274	4	2	16.6025	9.26648	-0.841312	3	3	1.54618	1.72596	0.158688	1	2	7.78245	17.3746	1.15869
SMb20525	608	SMb20525	putative transcriptional regulator protein	8	3	7.56955	3.16863	-1.25635	2	0	8.30127	0	N/A	8	2	8.19205	2.28614	-1.84131	3	1	23.3473	8.68732	-1.42627
SMb20527	434	SMb20527	CONSERVED HYPOTHETICAL PROTEIN	11	6	14.1499	8.61553	-0.715781	9	4	37.3557	18.533	-1.01124	7	6	10.0419	9.6081	-0.063704	1	2	7.78245	17.3746	1.15869
SMb20528	800	SMb20528	hypothetical protein	10	1	7.32465	0.817631	-3.16324	2	0	8.30127	0	N/A	9	0	7.0042	0	N/A	6	0	46.6947	0	N/A
SMb20529	929	SMb20529	CONSERVED HYPOTHETICAL PROTEIN	26	14	16.5347	9.93851	-0.734396	24	9	99.6153	41.6992	-1.25635	19	12	12.7334	8.97721	-0.504277	0	0	0	0	N/A
SMb20530	338	SMb20530	HYPOTHETICAL PROTEIN	24	12	38.5111	21.4944	-0.841312	1	5	4.15064	23.1662	2.48062	19	10	34.998	20.5617	-0.767311	19	5	147.866	43.4366	-1.76731
SMb20531	536	rpoE7	RNA polymerase sigma factor ECF subfamily protein	6	7	6.3747	8.30188	0.381081	4	1	16.6025	4.63324	-1.84131	5	7	5.80779	9.07631	0.644115	2	3	15.5649	26.062	0.743651
SMb20532	638	SMb20532	hypothetical protein	4	5	3.61974	5.05077	0.480617	2	3	8.30127	13.8997	0.743651	4	4	3.90342	4.35728	0.158688	1	2	7.78245	17.3746	1.15869
SMb20533	203	SMb20533	HYPOTHETICAL PROTEIN	1	0	2.46085	0	N/A	1	0	4.15064	0	N/A	1	0	3.06697	0	N/A	0	0	0	0	N/A
SMb20534	809	SMb20534	HYPOTHETICAL PROTEIN	14	21	10.1471	16.9903	0.743651	1	1	4.15064	4.63324	0.158688	13	21	10.0046	18.0404	0.850566	3	6	23.3473	52.1239	1.15869
SMb20535	1010	SMb20535	putative dehydrogenase	8	5	4.69883	3.27824	-0.519383	3	1	12.4519	4.63324	-1.42627	8	5	4.93145	3.44052	-0.519383	0	1	0	8.68732	0.158688
SMb20536	1853	SMb20536	HYPOTHETICAL PROTEIN	68	51	22.2472	18.6255	-0.256349	9	3	37.3557	13.8997	-1.42627	67	51	22.5116	19.1281	-0.234975	3	1	23.3473	8.68732	-1.42627
SMb20537	1028	SMb20537	probable transcriptional regulator	19	12	10.9734	7.73639	-0.504277	1	3	4.15064	13.8997	1.74365	17	11	10.2958	7.43662	-0.469343	4	1	31.1298	8.68732	-1.84131
SMb20538	1286	SMb20538	probable sugar ABC transporter	11	40	5.12616	20.808	2.02118	1	12	4.15064	55.5989	3.74365	11	39	5.32547	21.0766	1.98466	0	0	0	0	N/A
SMb20539	1874	cyaF6	probable adenylate cyclase protein	7	8	2.26516	2.88975	0.351333	5	2	20.7532	9.26648	-1.16324	7	8	2.3256	2.96686	0.351333	0	0	0	0	N/A
SMb20540	221	SMb20540	hypothetical protein	2	1	4.5948	2.56452	-0.841312	2	1	8.30127	4.63324	-0.841312	2	1	5.63435	3.14473	-0.841312	1	1	7.78245	8.68732	0.158688
SMb20545	218	SMb20545	HYPOTHETICAL PROTEIN	13	14	30.2005	36.3052	0.265604	13	12	53.9583	55.5989	0.0432112	11	11	31.4154	35.0681	0.158688	6	6	46.6947	52.1239	0.158688
SMb20546	518	SMb20546	CONSERVED HYPOTHETICAL PROTEIN	23	25	25.2107	30.5892	0.278983	8	8	33.2051	37.0659	0.158688	23	22	27.6442	29.5168	0.0945581	9	7	70.042	60.8113	-0.203882
SMb20547	278	SMb20547	HYPOTHETICAL PROTEIN	0	0	0	0	N/A	0	0	0	0	N/A	0	0	0	0	N/A	0	0	0	0	N/A
SMb20548	494	SMb20548	HYPOTHETICAL PROTEIN	22	18	25.1785	22.9959	-0.130818	7	9	29.0545	41.6992	0.521258	22	18	27.7269	25.3234	-0.130818	3	1	23.3473	8.68732	-1.42627
SMb20549	317	SMb20549	hypothetical protein	0	0	0	0	N/A	0	0	0	0	N/A	0	0	0	0	N/A	0	0	0	0	N/A
SMb20550	245	SMb20550	CONSERVED HYPOTHETICAL PROTEIN	51	45	107.635	106.015	-0.0218838	40	41	166.025	189.963	0.194312	48	40	121.978	113.467	-0.104346	24	15	186.779	130.31	-0.519383
SMb20551	302	SMb20551	HYPOTHETICAL PROTEIN	45	76	79.5932	150.054	0.914763	25	46	103.766	213.129	1.03839	44	72	90.7093	165.692	0.869182	30	36	233.473	312.744	0.421723
SMb20552	731	SMb20552	putative peptidase	20	46	15.9435	40.9339	1.36032	4	10	16.6025	46.3324	1.48062	20	46	17.0341	43.7337	1.36032	3	13	23.3473	112.935	2.27417
SMb20553	194	SMb20553	HYPOTHETICAL PROTEIN	3	7	7.65486	19.9381	1.38108	3	7	12.4519	32.4327	1.38108	1	4	3.20926	14.3296	2.15869	0	0	0	0	N/A
SMb20554	509	SMb20554	HYPOTHETICAL PROTEIN	3	5	3.3413	6.21633	0.895654	1	1	4.15064	4.63324	0.158688	2	4	2.44635	5.46158	1.15869	0	1	0	8.68732	0.158688
SMb20555	221	SMb20555	hypothetical protein	2	4	4.5948	10.2581	1.15869	2	4	8.30127	18.533	1.15869	2	4	5.63435	12.5789	1.15869	0	0	0	0	N/A
SMb20556	680	SMb20556	conserved hypothetical protein	5689	5054	4851.98	4811.59	-0.012061	4443	3833	18441.3	17759.2	-0.0543717	4208	3890	3852.77	3975.73	0.0453239	323	321	2513.73	2788.63	0.149728
SMb20557	335	SMb20557	CONSERVED HYPOTHETICAL PROTEIN	22	25	35.5769	45.129	0.343113	22	25	91.314	115.831	0.343113	17	18	31.5944	37.3425	0.241151	0	0	0	0	N/A
SMb20558	410	SMb20558	HYPOTHETICAL PROTEIN	24	24	32.4832	36.2601	0.158688	18	21	74.7115	97.298	0.381081	24	22	36.4446	37.2919	0.0331575	5	1	38.9122	8.68732	-2.16324
SMb20559	584	SMb20559	hypothetical protein	3	3	2.94604	3.28858	0.158688	2	0	8.30127	0	N/A	2	3	2.13218	3.57013	0.743651	0	2	0	17.3746	1.15869
SMb20560	221	SMb20560	CONSERVED HYPOTHETICAL PROTEIN	5	2	11.487	5.12905	-1.16324	5	2	20.7532	9.26648	-1.16324	4	2	11.2687	6.28947	-0.841312	4	0	31.1298	0	N/A
SMb20561	458	SMb20561	HYPOTHETICAL PROTEIN	2	1	2.45116	1.36808	-0.841312	2	1	8.30127	4.63324	-0.841312	0	0	0	0	N/A	0	0	0	0	N/A
SMb20562	971	SMb20562	HYPOTHETICAL PROTEIN	16	15	9.75664	10.2104	0.065579	2	2	8.30127	9.26648	0.158688	16	14	10.259	10.0204	-0.0339567	4	0	31.1298	0	N/A
SMb20563	914	SMb20563	HYPOTHETICAL PROTEIN	17	15	10.9794	10.8141	-0.0218838	8	4	33.2051	18.533	-0.841312	14	15	9.53648	11.4057	0.258224	0	1	0	8.68732	0.158688
SMb20568	1211	SMb20568	ABC transporter periplasmic solute-binding protein	56	341	27.649	187.938	2.76496	15	241	62.2596	1116.61	4.16469	56	337	28.7905	193.402	2.74794	10	4	77.8245	34.7493	-1.16324
SMb20569	770	SMb20569	ABC transporter ATP-binding protein	27	145	20.5001	122.894	2.58371	12	25	49.8076	115.831	1.21758	21	86	16.9799	77.6218	2.19264	4	41	31.1298	356.18	3.51624
SMb20570	992	SMb20570	ABC transporter periplasmic solute-binding protein	79	82	47.2025	54.6918	0.21246	4	1	16.6025	4.63324	-1.84131	78	82	48.9541	57.4484	0.230838	8	21	62.2596	182.434	1.55101
SMb20571	845	SMb20571	ABC transporter permease	28	17	19.4779	13.2009	-0.561204	19	10	78.8621	46.3324	-0.767311	28	17	20.6304	13.982	-0.561204	1	0	7.78245	0	N/A
SMb20573	557	SMb20573	FMN reductase	9	13	9.23124	14.8844	0.689203	2	4	8.30127	18.533	1.15869	8	11	8.94213	13.725	0.61812	2	1	15.5649	8.68732	-0.841312
SMb20574	2627	SMb20574	(1->4)-alpha-D-glucan 1-alpha-D-glucosylmutase	2	3	0.465144	0.778841	0.743651	0	1	0	4.63324	0.158688	2	3	0.473997	0.793665	0.743651	0	0	0	0	N/A
SMb20575	1055	pcaB	3-carboxy-ciscis-muconate cycloisomerase protein	8	11	4.50748	6.91841	0.61812	0	2	0	9.26648	1.15869	6	10	3.54083	6.58754	0.895654	2	1	15.5649	8.68732	-0.841312
SMb20576	614	pcaG	Protocatechuate 34-dioxygenase alpha chain protein	3	9	2.81293	9.41999	1.74365	2	7	8.30127	32.4327	1.96604	3	9	3.042	10.1871	1.74365	0	2	0	17.3746	1.15869
SMb20577	761	pcaH	Protocatechuate 34-dioxygenase beta chain protein	10	18	7.67689	15.4251	1.00669	4	4	16.6025	18.533	0.158688	10	15	8.18128	13.6988	0.743651	3	3	23.3473	26.062	0.158688
SMb20578	407	pcaC	Gamma carboxymuconolactone decarboxylase protein	8	12	10.8988	18.2491	0.743651	6	5	24.9038	23.1662	-0.104346	7	12	10.708	20.491	0.936296	2	5	15.5649	43.4366	1.48062
SMb20579	806	pcaD	Beta-ketoadipate enol-lactone hydrolase protein	21	29	15.274	23.5451	0.624352	7	18	29.0545	83.3983	1.52126	20	28	15.449	24.1434	0.644115	2	3	15.5649	26.062	0.743651
SMb20580	941	pcaQ	PcaQ transcriptional activator	8	10	5.026	7.01298	0.480617	1	1	4.15064	4.63324	0.158688	8	10	5.29306	7.38561	0.480617	2	3	15.5649	26.062	0.743651
SMb20581	1889	SMb20581	putative 4-hydroxyphenylpyruvate dioxygenase protein	32	39	10.2749	13.9786	0.444091	14	23	58.1089	106.565	0.874895	30	37	9.8877	13.6127	0.461251	1	0	7.78245	0	N/A
SMb20582	920	SMb20582	putative transcriptional regulator LysR family protein	109	147	69.9618	105.323	0.590176	29	31	120.368	143.63	0.254904	108	140	73.0873	105.759	0.533084	33	31	256.821	269.307	0.0684906
SMb20583	1172	pobA	putative 4-hydroxybenzoate hydroxylase protein	12	20	6.11387	11.3746	0.895654	2	7	8.30127	32.4327	1.96604	8	18	4.2498	10.6738	1.32861	2	4	15.5649	34.7493	1.15869
SMb20584	662	SMb20584	putative oxidoreductase	31	50	27.1074	48.8052	0.848348	16	24	66.4102	111.198	0.743651	29	50	27.2738	52.4914	0.944564	0	7	0	60.8113	2.96604
SMb20585	1745	ggt	putative gamma-glutamyltranspeptidase protein	53	41	18.383	15.8743	-0.21168	11	6	45.657	27.7994	-0.715781	53	40	18.9098	15.9309	-0.247304	3	0	23.3473	0	N/A
SMb20586	755	pcaR	PcaR transcriptional activator	6	2	4.64046	1.72667	-1.42627	2	1	8.30127	4.63324	-0.841312	5	2	4.12315	1.84102	-1.16324	2	1	15.5649	8.68732	-0.841312
SMb20587	860	pcaI	Beta-ketoadipate succinyl-CoA transferase	13	10	8.89422	7.63721	-0.219823	7	7	29.0545	32.4327	0.158688	13	10	9.41133	8.08123	-0.219823	1	0	7.78245	0	N/A
SMb20588	785	pcaJ	Beta-ketoadipate succinyl-CoA transferase	4	3	2.98249	2.49696	-0.256349	2	0	8.30127	0	N/A	3	3	2.37935	2.656	0.158688	0	1	0	8.68732	0.158688
SMb20589	1202	pcaF	acetyl-CoA C-acyltransferase	9	9	4.47553	4.99591	0.158688	1	1	4.15064	4.63324	0.158688	8	8	4.14373	4.62553	0.158688	1	4	7.78245	34.7493	2.15869
SMb20590	323	SMb20590	putative acylphosphatase	12	8	20.0299	14.9059	-0.426274	6	4	24.9038	18.533	-0.426274	8	7	15.4203	15.0616	-0.0339567	4	4	31.1298	34.7493	0.158688
SMb20591	296	SMb20591	HYPOTHETICAL PROTEIN	2	2	3.59882	4.01726	0.158688	1	2	4.15064	9.26648	1.15869	1	1	2.10336	2.34793	0.158688	1	0	7.78245	0	N/A
SMb20592	683	rpoE8	RNA polymerase sigma factor ECF subfamily protein	24	20	20.3851	18.9628	-0.104346	7	5	29.0545	23.1662	-0.326738	23	20	20.9659	20.351	-0.0429455	2	2	15.5649	17.3746	0.158688
SMb20593	524	SMb20593	HYPOTHETICAL PROTEIN	2	0	2.16932	0	N/A	2	0	8.30127	0	N/A	0	0	0	0	N/A	0	0	0	0	N/A
SMb20594	317	amcY	putative amicyanin precursor protein	0	1	0	1.89369	0.158688	0	1	0	4.63324	0.158688	0	1	0	2.19238	0.158688	0	0	0	0	N/A
SMb20595	1835	ftsK2	putative cell division protein FtsK like protein	1814	1114	599.145	410.724	-0.544737	366	102	1519.13	472.59	-1.68459	1795	1105	609.024	418.507	-0.541249	14	19	108.954	165.059	0.599261
SMb20596	989	SMb20596	conserved hypothetical protein	312	125	186.958	83.6124	-1.16093	17	9	70.5608	41.6992	-0.758849	264	123	166.193	86.434	-0.943191	134	47	1042.85	408.304	-1.35281
SMb20597	419	SMb20597	putative membrane protein	10	11	13.275	16.3003	0.296192	6	4	24.9038	18.533	-0.426274	7	7	10.4014	11.6107	0.158688	0	1	0	8.68732	0.158688
SMb20598	1256	repA3	probable replication protein	71	58	33.8471	30.8646	-0.133078	7	15	29.0545	69.4986	1.25822	63	52	31.2289	28.7733	-0.118152	23	18	178.996	156.372	-0.194949
SMb20599	1061	repB3	putative smb01f11-replication protein	135	78	75.6529	48.7929	-0.632725	34	23	141.122	106.565	-0.405212	128	70	75.1105	45.852	-0.712029	38	23	295.733	199.808	-0.565677
SMb20600	623	SMb20600	HYPOTHETICAL PROTEIN	184	161	170.219	166.26	-0.0339567	42	33	174.327	152.897	-0.189235	180	156	179.883	174.025	-0.0477625	46	35	357.992	304.056	-0.235591
SMb20602	752	SMb20602	ABC transporter ATP-binding protein	25	48	19.4076	41.5952	1.09979	15	21	62.2596	97.298	0.644115	23	43	19.0422	39.7399	1.06139	2	14	15.5649	121.623	2.96604
SMb20603	1175	SMb20603	ABC transporter permease	24	22	12.1978	12.4814	0.0331575	3	0	12.4519	0	N/A	19	16	10.0675	9.46364	-0.0892391	7	8	54.4771	69.4986	0.351333
SMb20604	1613	SMb20604	ABC transporter permease	61	143	22.8372	59.7613	1.38782	43	119	178.477	551.356	1.62724	45	106	17.3694	45.6717	1.39476	2	0	15.5649	0	N/A
SMb20605	1292	SMb20605	ABC transporter periplasmic solute-binding protein	1063	2081	493.159	1077.69	1.12782	14	38	58.1089	176.063	1.59926	1054	2049	507.907	1102.19	1.11773	248	507	1930.05	4404.47	1.19033
SMb20606	449	SMb20606	HYPOTHETICAL PROTEIN	7	12	8.73381	16.7131	0.936296	7	9	29.0545	41.6992	0.521258	4	10	5.54651	15.4785	1.48062	0	3	0	26.062	1.74365
SMb20607	464	SMb20607	CONSERVED HYPOTHETICAL PROTEIN	13	15	15.7466	20.2817	0.365139	4	4	16.6025	18.533	0.158688	11	12	14.7598	17.9738	0.284219	4	7	31.1298	60.8113	0.966043
SMb20608	338	SMb20608	putative transcriptional regulator ArsR family protein	1	5	1.60463	8.956	2.48062	0	4	0	18.533	2.15869	1	4	1.842	8.22469	2.15869	1	2	7.78245	17.3746	1.15869
SMb20609	3380	SMb20609	putative two-component sensor histidine kinase protein	319	202	57.9032	40.9292	-0.500513	20	13	83.0127	60.2321	-0.4628	316	202	58.2072	41.5347	-0.486881	35	16	272.386	138.997	-0.970595
SMb20610	929	SMb20610	putative two-component response regulator protein	96	48	61.0513	34.0749	-0.841312	47	20	195.08	92.6648	-1.07397	75	39	50.2634	29.1759	-0.784728	21	16	163.431	138.997	-0.233629
SMb20611	1358	dctA	C4-dicarboxylate transport protein	321	546	141.941	269.504	0.925016	73	111	302.997	514.29	0.76328	321	546	147.167	279.427	0.925016	17	58	132.302	503.865	1.92921
SMb20612	1865	dctB	C4-dicarboxylate transport sensor protein	22	24	7.15253	8.71001	0.284219	7	6	29.0545	27.7994	-0.063704	22	22	7.34429	8.19823	0.158688	1	0	7.78245	0	N/A
SMb20613	1382	dctD	C4-dicarboxylate transport transcriptional regulatory protein	11	29	4.78251	14.0744	1.55724	4	2	16.6025	9.26648	-0.841312	10	29	4.50503	14.5836	1.69474	0	4	0	34.7493	2.15869
SMb20614	2018	SMb20614	HYPOTHETICAL PROTEIN	2071	1228	623.499	412.69	-0.595329	55	22	228.285	101.931	-1.16324	2068	1228	638.022	422.915	-0.593237	11	4	85.6069	34.7493	-1.30074
SMb20615	1835	thiC	putative thiamine biosynthesis protein	175	107	57.8007	39.4501	-0.551056	22	17	91.314	78.7651	-0.21328	164	103	55.6434	39.0101	-0.512363	6	4	46.6947	34.7493	-0.426274
SMb20616	977	thiO	putative thiamine biosynthesis oxidoreductase protein	385	216	233.398	146.17	-0.675139	21	5	87.1634	23.1662	-1.9117	302	176	192.45	125.197	-0.620285	156	109	1214.06	946.918	-0.358529
SMb20617	773	thiG	putative thiamine biosynthesis protein	249	98	188.367	82.7565	-1.1866	196	81	813.525	375.292	-1.11617	182	58	146.588	52.1464	-1.49113	13	4	101.172	34.7493	-1.54175
SMb20618	605	thiE	putative thiamine-phosphate pyrophosphorylase protein	56	26	53.2295	27.5872	-0.948227	23	11	95.4647	50.9656	-0.905442	53	26	54.5414	29.8672	-0.868792	14	8	108.954	69.4986	-0.648667
SMb20619	989	SMb20619	probable transcriptional regulator	60	75	35.9535	50.1674	0.480617	16	12	66.4102	55.5989	-0.256349	60	74	37.7712	52.001	0.461251	0	7	0	60.8113	2.96604
SMb20620	1043	SMb20620	putative sugar ABC transporter	10	58	5.69621	36.8794	2.69474	3	34	12.4519	157.53	3.66119	10	57	5.96928	37.981	2.66965	0	3	0	26.062	1.74365
SMb20621	956	SMb20621	putative sugar uptake ABC transporter permease protein	7	33	4.33218	22.7977	2.39573	4	6	16.6025	27.7994	0.743651	5	25	3.25625	18.1743	2.48062	2	16	15.5649	138.997	3.15869
SMb20622	1523	SMb20622	putative sugar uptake ABC transporter ATP- binding protein	46	240	18.2069	106.037	2.54202	8	148	33.2051	685.719	4.36814	44	238	17.987	108.606	2.59407	4	5	31.1298	43.4366	0.480617
SMb20623	1271	SMb20623	S-methyl-5-thioribose kinase	15	80	7.06959	42.0885	2.57373	11	58	45.657	268.728	2.55724	15	78	7.34771	42.6506	2.5372	2	4	15.5649	34.7493	1.15869
SMb20624	1094	SMb20624	probable translation initiation factor subunit	19	27	10.3403	16.4026	0.665648	2	7	8.30127	32.4327	1.96604	17	27	9.6747	17.1523	0.826113	1	2	7.78245	17.3746	1.15869
SMb20625	1205	SMb20625	putative sugar efflux transporter	9	10	4.46483	5.53774	0.310692	2	4	8.30127	18.533	1.15869	9	9	4.65009	5.19077	0.158688	3	2	23.3473	17.3746	-0.426274
SMb20626	986	SMb20626	putative transcriptional regulator AraC family protein	22	17	13.2211	11.4042	-0.21328	7	2	29.0545	9.26648	-1.64867	21	17	13.2601	11.9825	-0.146166	4	8	31.1298	69.4986	1.15869
SMb20627	308	SMb20627	CONSERVED HYPOTHETICAL PROTEIN	205	136	356.514	264.017	-0.433329	57	63	236.586	291.894	0.303078	80	68	161.713	153.438	-0.0757768	32	23	249.038	199.808	-0.31775
SMb20628	269	SMb20628	CONSERVED HYPOTHETICAL PROTEIN	72	90	140.523	196.078	0.480617	32	53	132.82	245.562	0.886609	58	75	134.24	193.769	0.529526	41	45	319.08	390.93	0.29299
SMb20629	278	SMb20629	HYPOTHETICAL PROTEIN	94	112	178.427	237.312	0.411454	86	96	356.955	444.791	0.317386	94	108	210.518	269.995	0.358987	28	41	217.908	356.18	0.708885
SMb20630	1085	SMb20630	putative sugar uptake ABC transporter ATP- binding protein	10	10	5.48542	6.12322	0.158688	1	5	4.15064	23.1662	2.48062	8	9	4.59057	5.76486	0.328613	3	0	23.3473	0	N/A
SMb20631	1922	SMb20631	conserved hypothetical protein	8	17	2.52574	5.99126	1.24615	0	1	0	4.63324	0.158688	8	16	2.59145	5.78552	1.15869	0	4	0	34.7493	2.15869
SMb20632	863	SMb20632	putative sugar uptake ABC transporter permease protein	0	1	0	0.761211	0.158688	0	1	0	4.63324	0.158688	0	1	0	0.805314	0.158688	0	0	0	0	N/A
SMb20633	917	SMb20633	putative sugar uptake ABC transporter permease protein	3	3	1.93153	2.15611	0.158688	0	0	0	0	N/A	3	2	2.03684	1.51578	-0.426274	0	0	0	0	N/A
SMb20634	1235	SMb20634	putative sugar uptake ABC transporter periplasmic solute-binding protein precursor	13	16	6.29863	8.65352	0.458249	3	12	12.4519	55.5989	2.15869	12	13	6.04951	7.31564	0.274166	3	1	23.3473	8.68732	-1.42627
SMb20647	251	SMb20647	hypothetical protein	19	10	39.3001	23.0892	-0.767311	17	8	70.5608	37.0659	-0.928774	14	9	34.7264	24.9198	-0.478742	9	5	70.042	43.4366	-0.689308
SMb20648	1043	SMb20648	putative oxidoreductase protein	97	89	55.2532	56.5908	0.034509	71	74	294.695	342.86	0.218395	93	83	55.5143	55.3057	-0.00543097	1	1	7.78245	8.68732	0.158688
SMb20649	1004	nadE1	NAD+ synthase	83	78	49.0279	51.4316	0.0690512	18	16	74.7115	74.1318	-0.0112366	81	71	50.2293	49.1474	-0.0314145	13	11	101.172	95.5606	-0.0823197
SMb20650	1547	SMb20650	long-chain-fatty-acid-CoA ligase	134	181	52.2403	78.768	0.592445	48	89	199.231	412.358	1.04946	124	173	49.9042	77.7198	0.63912	9	8	70.042	69.4986	-0.0112366
SMb20651	266	SMb20651	putative acyl carrier protein	32	57	63.0477	125.361	0.991578	17	30	70.5608	138.997	0.978116	27	47	63.1958	122.798	0.95839	17	28	132.302	243.245	0.87858
SMb20652	1937	asnB	putative asparagine synthetase protein	95	88	29.7668	30.7794	0.0482644	34	18	141.122	83.3983	-0.758849	93	76	29.8923	27.2684	-0.132543	6	3	46.6947	26.062	-0.841312
SMb20654	395	SMb20654	HYPOTHETICAL PROTEIN	25	21	34.9773	32.7971	-0.0928504	8	6	33.2051	27.7994	-0.256349	23	19	36.2524	33.4297	-0.116946	16	13	124.519	112.935	-0.140872
SMb20655	476	SMb20655	CONSERVED HYPOTHETICAL PROTEIN	4	2	4.73457	2.64253	-0.841312	2	0	8.30127	0	N/A	4	2	5.2319	2.92011	-0.841312	1	1	7.78245	8.68732	0.158688
SMb20656	914	SMb20656	putative oxidoreductase protein	4	7	2.58338	5.04658	0.966043	3	5	12.4519	23.1662	0.895654	4	6	2.72471	4.56227	0.743651	0	0	0	0	N/A
SMb20657	656	SMb20657	hypothetical protein	1	1	0.881863	0.984399	0.158688	0	0	0	0	N/A	1	1	0.949079	1.05943	0.158688	0	0	0	0	N/A
SMb20658	899	SMb20658	putative sugar uptake ABC transporter permease protein	31	25	20.3377	18.3084	-0.151652	2	5	8.30127	23.1662	1.48062	21	20	14.5434	15.4613	0.0882991	15	15	116.737	130.31	0.158688
SMb20659	932	SMb20659	putative sugar uptake ABC transporter permease protein	6	10	3.80405	7.07725	0.895654	4	3	16.6025	13.8997	-0.256349	6	5	4.00813	3.72847	-0.104346	2	0	15.5649	0	N/A
SMb20660	1304	SMb20660	putative sugar uptake ABC transporter periplasmic solute-binding protein precursor	32	110	14.7142	56.4612	1.94005	26	68	107.917	315.06	1.54571	29	105	13.8461	55.9613	2.01495	2	3	15.5649	26.062	0.743651
SMb20661	1067	SMb20661	putative sugar uptake ABC transporter ATP- binding protein	15	76	8.36073	47.2864	2.49973	6	45	24.9038	208.496	3.06558	15	66	8.75252	42.9888	2.29619	6	6	46.6947	52.1239	0.158688
SMb20662	776	SMb20662	3-oxoacyl-[acyl-carrier-protein] reductase	18	40	13.5675	33.6555	1.31069	11	8	45.657	37.0659	-0.300743	14	35	11.2324	31.346	1.48062	3	21	23.3473	182.434	2.96604
SMb20663	983	SMb20663	conserved hypothetical protein	25	52	15.0677	34.9848	1.21527	11	36	45.657	166.797	1.86918	20	39	12.6673	27.5732	1.12216	11	5	85.6069	43.4366	-0.978815
SMb20664	689	SMb20664	putative transcriptional regulator GntR family protein	52	77	43.8092	72.414	0.725035	35	16	145.272	74.1318	-0.970595	51	65	46.0847	65.5647	0.508631	6	21	46.6947	182.434	1.96604
SMb20666	677	SMb20666	L-fuculose-phosphate aldolase	27	50	23.1225	47.7982	1.04766	17	30	70.5608	138.997	0.978116	24	47	22.0713	48.2487	1.12831	4	11	31.1298	95.5606	1.61812
SMb20667	1004	SMb20667	putative transcriptional repressor	396	256	233.916	168.801	-0.470668	335	197	1390.46	912.748	-0.607277	393	249	243.705	172.362	-0.499695	12	19	93.3893	165.059	0.821653
SMb20668	905	SMb20668	putative 3-hydroxyisobutyrate dehydrogenase	19	13	12.3867	9.46054	-0.388799	11	7	45.657	32.4327	-0.493388	19	13	13.0711	9.98322	-0.388799	1	1	7.78245	8.68732	0.158688
SMb20669	776	SMb20669	hydroxypyruvate isomerase	12	8	9.04497	6.7311	-0.426274	3	1	12.4519	4.63324	-1.42627	7	7	5.6162	6.2692	0.158688	2	3	15.5649	26.062	0.743651
SMb20670	1277	SMb20670	conserved hypothetical protein	50	29	23.4588	15.1881	-0.627187	11	4	45.657	18.533	-1.30074	50	29	24.3773	15.7828	-0.627187	8	5	62.2596	43.4366	-0.519383
SMb20671	968	SMb20671	putative sugar uptake ABC transporter periplasmic solute-binding protein precursor	6	171	3.66952	116.741	4.99158	3	45	12.4519	208.496	4.06558	6	160	3.85906	114.874	4.89565	0	21	0	182.434	4.55101
SMb20672	1322	SMb20672	putative sugar ABC transporter	7	55	3.17651	27.8602	3.13269	1	3	4.15064	13.8997	1.74365	5	41	2.35475	21.554	3.19431	2	19	15.5649	165.059	3.40662
SMb20673	1580	SMb20673	putative sugar uptake ABC transporter ATP- binding protein	112	932	42.7796	397.378	3.21552	20	293	83.0127	1357.54	4.03152	112	929	44.1334	408.634	3.21087	1	3	7.78245	26.062	1.74365
SMb20674	1019	SMb20674	putative transcriptional regulator LacI family protein	14	47	8.15373	30.556	1.90592	4	9	16.6025	41.6992	1.32861	14	46	8.55382	31.3733	1.8749	3	9	23.3473	78.1859	1.74365
SMb20675	575	SMb20675	conserved hypothetical protein	10	46	9.96153	51.151	2.36032	5	33	20.7532	152.897	2.88115	7	40	7.57942	48.3468	2.67326	1	3	7.78245	26.062	1.74365
SMb20676	920	SMb20676	HYPOTHETICAL PROTEIN	48	63	30.8089	45.1383	0.551006	23	18	95.4647	83.3983	-0.194949	46	60	31.1298	45.3252	0.542017	2	20	15.5649	173.746	3.48062
SMb20677	491	SMb20677	putative ureidoglycolate hydrolase	2	2	2.30165	2.56926	0.158688	1	0	4.15064	0	N/A	2	2	2.53603	2.8309	0.158688	1	0	7.78245	0	N/A
SMb20678	1268	ttuD2	putative hydroxypyruvate reductase protein	3	3	1.41714	1.58191	0.158688	3	2	12.4519	9.26648	-0.426274	2	1	0.982012	0.548096	-0.841312	0	0	0	0	N/A
SMb20679	884	QglxR	probable tartronic semialdehyde reductase	17	13	11.332	9.67325	-0.228335	3	1	12.4519	4.63324	-1.42627	16	12	11.2687	9.4342	-0.256349	3	4	23.3473	34.7493	0.573726
SMb20680	815	hyi	putative hydroxypyruvate isomerase protein	5	1	3.59882	0.803452	-2.16324	1	0	4.15064	0	N/A	5	0	3.8196	0	N/A	3	0	23.3473	0	N/A
SMb20681	1784	gcl	putative glyoxylate carboligase protein	0	1	0	0.378945	0.158688	0	1	0	4.63324	0.158688	0	1	0	0.389566	0.158688	0	0	0	0	N/A
SMb20682	821	iclR	putative acetate operon repressor IclR protein	85	36	60.7585	28.725	-1.08078	14	2	58.1089	9.26648	-2.64867	80	32	60.6671	27.0884	-1.16324	15	6	116.737	52.1239	-1.16324
SMb20683	899	SMb20683	putative transcriptional regulator LysR family protein	379	325	248.645	238.009	-0.0630697	5	2	20.7532	9.26648	-1.16324	370	314	256.241	242.743	-0.0780723	162	135	1260.76	1172.79	-0.104346
SMb20684	836	SMb20684	conserved hypothetical protein	48	63	33.7298	49.4177	0.551006	7	5	29.0545	23.1662	-0.326738	38	61	28.2998	50.7107	0.841498	5	20	38.9122	173.746	2.15869
SMb20685	2456	SMb20685	putative DNA ligase	81	96	20.1238	26.6236	0.403801	19	33	78.8621	152.897	0.955155	76	87	19.266	24.6188	0.353704	21	14	163.431	121.623	-0.426274
SMb20686	884	SMb20686	putative DNA ligase	74	62	49.3277	46.134	-0.0965686	27	28	112.067	129.731	0.211156	61	55	42.9619	43.2401	0.00931078	20	14	155.649	121.623	-0.355885
SMb20687	1085	SMb20687	probable O-linked GlcNAc transferase	76	70	41.6892	42.8626	0.0400439	57	44	236.586	203.863	-0.21477	71	67	40.7413	42.9162	0.0750305	0	2	0	17.3746	1.15869
SMb20688	641	SMb20688	CONSERVED HYPOTHETICAL PROTEIN	12	14	10.8121	14.0808	0.381081	7	8	29.0545	37.0659	0.351333	12	11	11.6555	11.9264	0.0331575	1	1	7.78245	8.68732	0.158688
SMb20689	773	xthA4	probable exodeoxyribonuclease III protein	3	3	2.26949	2.53336	0.158688	1	3	4.15064	13.8997	1.74365	2	3	1.61086	2.69723	0.743651	0	0	0	0	N/A
SMb20690	326	SMb20690	HYPOTHETICAL PROTEIN	1	4	1.65584	7.39347	2.15869	0	4	0	18.533	2.15869	1	2	1.9098	4.26372	1.15869	1	1	7.78245	8.68732	0.158688
SMb20691	221	SMb20691	hypothetical protein	0	5	0	12.8226	2.48062	0	5	0	23.1662	2.48062	0	3	0	9.4342	1.74365	0	3	0	26.062	1.74365
SMb20692	806	idnO1	putative 5-keto-D-gluconate 5-reductase protein	22	22	16.0013	17.8618	0.158688	8	6	33.2051	27.7994	-0.256349	22	22	16.9939	18.9698	0.158688	2	1	15.5649	8.68732	-0.841312
SMb20694	176	SMb20694	putative choline dehydrogenase	1	0	2.75485	0	N/A	1	0	4.15064	0	N/A	0	0	0	0	N/A	0	0	0	0	N/A
SMb20695	506	SMb20695	HYPOTHETICAL PROTEIN	2870	2731	3213.76	3413.68	0.087067	2693	2600	11177.7	12046.4	0.107986	2675	2535	3291.39	3481.8	0.0811353	30	14	233.473	121.623	-0.940847
SMb20696	485	SMb20696	HYPOTHETICAL PROTEIN	4993	4654	5810.5	6045.73	0.0572527	1590	1290	6599.51	5976.88	-0.142967	4615	4337	5924.29	6214.75	0.0690552	2045	2039	15915.1	17713.5	0.154449
SMb20697	1694	SMb20697	putative amino acid degradation protein	40	30	14.2797	11.955	-0.256349	6	8	24.9038	37.0659	0.573726	39	28	14.3337	11.4874	-0.319359	8	6	62.2596	52.1239	-0.256349
SMb20698	1652	SMb20698	putative transport protein similar to E. coli multidrug resistance protein EmrB	4	1	1.46321	0.408335	-1.84131	1	1	4.15064	4.63324	0.158688	4	1	1.5075	0.420694	-1.84131	0	0	0	0	N/A
SMb20699	1097	SMb20699	putative multidrug resistance efflux protein	4	2	2.17121	1.21183	-0.841312	2	1	8.30127	4.63324	-0.841312	2	2	1.13509	1.26707	0.158688	1	1	7.78245	8.68732	0.158688
SMb20700	413	SMb20700	conserved hypothetical exported protein	4	0	5.3788	0	N/A	1	0	4.15064	0	N/A	4	0	6.02998	0	N/A	2	0	15.5649	0	N/A
SMb20701	752	SMb20701	conserved hypothetical protein	2	0	1.55261	0	N/A	1	0	4.15064	0	N/A	2	0	1.65584	0	N/A	0	0	0	0	N/A
SMb20702	1664	SMb20702	putative regulatory protein possibly two- component response regulator	67	53	24.3372	21.4902	-0.17948	17	12	70.5608	55.5989	-0.343812	67	53	25.0685	22.136	-0.17948	3	1	23.3473	8.68732	-1.42627
SMb20703	509	SMb20703	conserved hypothetical protein	0	0	0	0	N/A	0	0	0	0	N/A	0	0	0	0	N/A	0	0	0	0	N/A
SMb20704	1460	SMb20704	putative glycogen synthase protein	52	26	21.4404	11.9666	-0.841312	5	2	20.7532	9.26648	-1.16324	52	26	22.1746	12.3765	-0.841312	0	5	0	43.4366	2.48062
SMb20705	911	SMb20705	conserved hypothetical membrane protein	181	126	117.263	91.122	-0.363878	40	27	166.025	125.097	-0.408352	179	124	122.332	94.5974	-0.370931	36	39	280.168	338.806	0.274166
SMb20706	776	SMb20706	putative amino acid uptake ABC transporter periplasmic solute-binding protein precursor	57	299	42.9636	251.575	2.5498	28	194	116.218	898.849	2.95125	56	296	44.9296	265.098	2.56079	8	17	62.2596	147.685	1.24615
SMb20707	1262	cyaG2	putative adenylate cyclase protein	49	63	23.2524	33.372	0.521258	17	27	70.5608	125.097	0.826113	46	58	22.6937	31.9407	0.493107	3	5	23.3473	43.4366	0.895654
SMb20708	551	SMb20708	putative methylated-DNA--protein-cysteine methyltransferase	21	25	21.7546	28.9096	0.410227	3	0	12.4519	0	N/A	17	15	19.2089	18.9198	-0.0218838	10	12	77.8245	104.248	0.421723
SMb20709	557	SMb20709	putative 3-methyladenine DNA glycosylase protein	0	1	0	1.14495	0.158688	0	0	0	0	N/A	0	1	0	1.24773	0.158688	0	1	0	8.68732	0.158688
SMb20710	887	SMb20710	3-hydroxyisobutyrate dehydrogenase	34	26	22.5915	19.2846	-0.228335	12	8	49.8076	37.0659	-0.426274	33	26	23.1631	20.3716	-0.185266	4	6	31.1298	52.1239	0.743651
SMb20711	812	SMb20711	Epimerase/isomerase	17	2	12.2786	1.6125	-2.92877	6	1	24.9038	4.63324	-2.42627	17	2	13.0346	1.71179	-2.92877	1	0	7.78245	0	N/A
SMb20712	929	SMb20712	ABC transporter periplasmic solute-binding protein	60	20	38.157	14.1979	-1.42627	2	5	8.30127	23.1662	1.48062	56	17	37.53	12.7177	-1.5612	31	8	241.256	69.4986	-1.79551
SMb20713	1541	SMb20713	ABC transporter ATP binding protein	57	25	22.3054	10.9206	-1.03035	10	7	41.5064	32.4327	-0.355885	54	22	21.8171	9.92193	-1.13677	2	0	15.5649	0	N/A
SMb20714	1025	SMb20714	ABC transporter permease	40	14	23.1663	9.05098	-1.35588	0	1	0	4.63324	0.158688	40	14	24.2964	9.49249	-1.35588	17	4	132.302	34.7493	-1.92877
SMb20715	905	SMb20715	putative transcriptional regulator LysR family protein	15	24	9.77899	17.4656	0.83676	2	5	8.30127	23.1662	1.48062	12	23	8.25541	17.6626	1.09729	5	4	38.9122	34.7493	-0.16324
SMb20716	896	SMb20716	conserved hypothetical membrane protein	9	10	5.92321	7.34657	0.310692	3	8	12.4519	37.0659	1.57373	8	10	5.55889	7.75654	0.480617	2	0	15.5649	0	N/A
SMb20717	1025	SMb20717	putative transcriptional regulator LacI family protein	13	9	7.52906	5.81849	-0.371826	0	7	0	32.4327	2.96604	13	9	7.89633	6.10232	-0.371826	0	0	0	0	N/A
SMb20718	1526	SMb20718	putative sugar uptake ABC transporter ATP- binding protein	8	6	3.16038	2.64589	-0.256349	0	0	0	0	N/A	8	6	3.26394	2.73258	-0.256349	0	0	0	0	N/A
SMb20719	1010	SMb20719	putative sugar ABC transporter	0	3	0	1.96694	1.74365	0	0	0	0	N/A	0	3	0	2.06431	1.74365	0	2	0	17.3746	1.15869
SMb20720	950	SMb20720	putative sugar uptake ABC transporter periplasmic solute-binding protein precursor	6	35	3.73557	24.3245	2.70301	3	8	12.4519	37.0659	1.57373	6	34	3.93218	24.8732	2.66119	0	3	0	26.062	1.74365
SMb20721	1397	SMb20721	putative two-component sensor histidine kinase protein	111	64	47.7596	30.7388	-0.635727	4	1	16.6025	4.63324	-1.84131	110	63	49.0233	31.3415	-0.645391	31	11	241.256	95.5606	-1.33608
SMb20722	677	SMb20722	putative two-component response regulator protein	15	5	12.8459	4.77982	-1.42627	8	2	33.2051	9.26648	-1.84131	15	5	13.7946	5.13284	-1.42627	3	1	23.3473	8.68732	-1.42627
SMb20723	1067	SMb20723	putative iron ABC transporter periplasmic solute- binding protein precursor	20	15	11.1476	9.33285	-0.256349	8	4	33.2051	18.533	-0.841312	20	14	11.67	9.11884	-0.355885	2	1	15.5649	8.68732	-0.841312
SMb20724	944	SMb20724	conserved hypothetical exported protein	140	241	87.6895	168.503	0.942295	28	104	116.218	481.857	2.05177	124	179	81.7816	131.782	0.688308	20	45	155.649	390.93	1.32861
SMb20725	491	SMb20725	hypothetical membrane protein	74	94	85.161	120.755	0.503824	44	74	182.628	342.86	0.90871	60	79	76.0809	111.821	0.555579	7	6	54.4771	52.1239	-0.063704
SMb20726	1517	SMb20726	conserved hypothetical membrane protein	96	84	38.1424	37.2552	-0.0339567	10	7	41.5064	32.4327	-0.355885	92	84	37.7579	38.4831	0.0274439	7	2	54.4771	17.3746	-1.64867
SMb20727	233	SMb20727	hypothetical protein	348	313	765.595	768.659	0.00576376	150	138	622.596	639.387	0.0383942	300	260	801.625	775.521	-0.0477625	265	227	2062.35	1972.02	-0.0646117
SMb20728	209	SMb20728	HYPOTHETICAL PROTEIN	5	1	12.0192	2.68334	-2.16324	5	1	20.7532	4.63324	-2.16324	5	1	14.8946	3.32529	-2.16324	5	0	38.9122	0	N/A
SMb20729	413	SMb20729	conserved hypothetical protein	3	4	4.0341	6.0042	0.573726	3	4	12.4519	18.533	0.573726	3	4	4.52249	6.7311	0.573726	0	0	0	0	N/A
SMb20745	1034	glnII	glutamate-ammonia ligase	12856	12107	7383.85	7762.17	0.072088	1441	1228	5981.07	5689.62	-0.0720714	12856	12106	7740.9	8136.85	0.0719688	533	540	4148.04	4691.16	0.177512
SMb20746	185	gstI	glutamine synthetase translation inhibitor	41	27	108.623	79.8495	-0.443976	37	25	153.574	115.831	-0.406909	39	26	131.25	97.6737	-0.426274	37	25	287.95	217.183	-0.406909
SMb20747	674	SMb20747	hypothetical enzyme haloacid dehalogenaseepoxide hydrolase family protein	39	35	33.5376	33.5974	0.00256921	22	14	91.314	64.8654	-0.493388	34	35	31.4069	36.0898	0.200509	7	2	54.4771	17.3746	-1.64867
SMb20748	1064	pssF	putative glycosyltransferase protein	86	42	48.0639	26.2023	-0.875259	19	16	78.8621	74.1318	-0.0892391	75	34	43.886	22.2082	-0.982667	21	4	163.431	34.7493	-2.23363
SMb20749	1463	uxuB	probable mannitol dehydrogenase	165	120	67.8971	55.1212	-0.300743	25	20	103.766	92.6648	-0.16324	157	114	66.8131	54.1547	-0.303042	11	8	85.6069	69.4986	-0.300743
SMb20750	749	SMb20750	gluconate 5-dehydrogenase	37	23	28.8311	20.0059	-0.527203	21	13	87.1634	60.2321	-0.533189	34	19	28.262	17.6298	-0.680847	10	8	77.8245	69.4986	-0.16324
SMb20751	896	SMb20751	putative 3-hydroxyisobutyrate dehydrogenase protein	73	133	48.0438	97.7094	1.02415	17	49	70.5608	227.029	1.68594	64	111	44.4711	86.0976	0.953104	14	36	108.954	312.744	1.52126
SMb20752	1070	SMb20752	putative enoyl-CoA hydratase protein	56	128	31.1298	79.427	1.35133	9	23	37.3557	106.565	1.51233	53	118	30.8388	76.6433	1.31341	13	38	101.172	330.118	1.70618
SMb20753	1142	SMb20753	acyl-CoA dehydrogenase	39	64	20.3702	37.3147	0.873286	10	21	41.5064	97.298	1.22908	33	59	17.9909	35.9056	0.996937	6	13	46.6947	112.935	1.27417
SMb20754	1475	SMb20754	probable transcriptional regulator	70	36	28.5782	16.4062	-0.80067	2	0	8.30127	0	N/A	69	36	29.1248	16.9624	-0.779911	16	3	124.519	26.062	-2.25635
SMb20755	1532	pccB	putative propionyl-CoA carboxylase beta chain protein	989	1251	389.221	549.575	0.497728	275	318	1141.43	1473.37	0.368284	976	1233	396.641	559.346	0.495908	17	28	132.302	243.245	0.87858
SMb20756	2012	pccA	putative propionyl-CoA carboxylase alpha chain protein	595	931	179.653	313.789	0.80458	84	94	348.654	435.525	0.32096	565	814	174.834	281.172	0.685466	28	127	217.908	1103.29	2.34002
SMb20757	2138	bhbA	methylmalonyl-CoA mutase protein	418	218	118.942	69.2445	-0.780486	90	56	373.557	259.461	-0.52581	410	207	119.394	67.2882	-0.827305	15	6	116.737	52.1239	-1.16324
SMb20758	734	SMb20758	putative transcriptional regulator GntR or ArsR family protein	13	6	10.3237	5.31877	-0.956789	5	5	20.7532	23.1662	0.158688	11	6	9.33045	5.68108	-0.715781	2	0	15.5649	0	N/A
SMb20759	470	phnG	probable protein PhnG	3	1	3.5919	1.33651	-1.42627	2	0	8.30127	0	N/A	3	1	3.97401	1.47869	-1.42627	0	1	0	8.68732	0.158688
SMb20760	602	phnH	probable protein PhnH	4	2	3.8196	2.13186	-0.841312	0	1	0	4.63324	0.158688	4	2	4.13685	2.30892	-0.841312	1	1	7.78245	8.68732	0.158688
SMb20761	1106	phnI	probable protein PhnI	4	2	2.15431	1.2024	-0.841312	1	1	4.15064	4.63324	0.158688	3	2	1.68878	1.25676	-0.426274	1	0	7.78245	0	N/A
SMb20762	893	phnJ	probable protein PhnJ	35	22	23.108	16.2139	-0.511163	3	0	12.4519	0	N/A	35	22	24.4018	17.1217	-0.511163	6	10	46.6947	86.8732	0.895654
SMb20763	776	phnK	putative phosphonate uptake ABC transporter ATP- binding protein	10	11	7.53748	9.25526	0.296192	6	10	24.9038	46.3324	0.895654	10	7	8.02314	6.2692	-0.355885	0	0	0	0	N/A
SMb20764	707	phnL	putative phosphonate uptake ABC transporter ATP- binding protein	7	9	5.75716	8.26271	0.521258	3	2	12.4519	9.26648	-0.426274	7	9	6.16431	8.84706	0.521258	2	4	15.5649	34.7493	1.15869
SMb20765	614	SMb20765	chloramphenicol O-acetyltransferase	17	16	15.9399	16.7466	0.0712256	2	4	8.30127	18.533	1.15869	9	7	9.12599	7.92329	-0.203882	3	2	23.3473	17.3746	-0.426274
SMb20767	1718	dak	putative dihydroxyacetone (glycerone) kinase protein	78	55	27.4675	21.62	-0.345354	13	11	53.9583	50.9656	-0.0823197	75	52	27.1797	21.0357	-0.369691	6	6	46.6947	52.1239	0.158688
SMb20768	941	SMb20768	hypothetical protein	16	13	10.052	9.11687	-0.140872	3	4	12.4519	18.533	0.573726	14	10	9.26285	7.38561	-0.326738	7	3	54.4771	26.062	-1.0637
SMb20769	1538	SMb20769	conserved hypothetical membrane protein	9	7	3.52856	3.06354	-0.203882	1	3	4.15064	13.8997	1.74365	9	7	3.64328	3.16314	-0.203882	1	1	7.78245	8.68732	0.158688
SMb20770	500	SMb20770	conserved hypothetical membrane protein	11	9	12.4519	11.3725	-0.130818	9	5	37.3557	23.1662	-0.689308	9	9	11.2067	12.5097	0.158688	0	2	0	17.3746	1.15869
SMb20771	986	SMb20771	conserved hypothetical protein	18	27	10.8173	18.1126	0.743651	7	7	29.0545	32.4327	0.158688	18	22	11.3658	15.5068	0.448195	7	2	54.4771	17.3746	-1.64867
SMb20772	1046	pdxA2	probable pyridoxal phosphate biosynthetic protein PdxA	19	22	10.7932	13.9504	0.370193	1	2	4.15064	9.26648	1.15869	18	22	10.7139	14.6173	0.448195	3	12	23.3473	104.248	2.15869
SMb20773	686	SMb20773	putative transcriptional regulator GntR family protein	15	21	12.6888	19.8298	0.644115	5	9	20.7532	41.6992	1.00669	15	21	13.6136	21.2751	0.644115	6	4	46.6947	34.7493	-0.426274
SMb20774	545	SMb20774	hypothetical protein	8	33	8.37103	38.5454	2.20308	0	17	0	78.7651	4.24615	7	32	7.99664	40.8065	2.35133	5	7	38.9122	60.8113	0.644115
SMb20775	3602	SMb20775	hypothetical exported protein TonB-dependent receptor protein	94	46	16.0252	8.75393	-0.872338	14	5	58.1089	23.1662	-1.32674	94	46	16.2476	8.87545	-0.872338	5	6	38.9122	52.1239	0.421723
SMb20776	1949	cyaK	putative adenylate cyclase protein	20	8	6.22907	2.78133	-1.16324	6	7	24.9038	32.4327	0.381081	18	7	5.74999	2.4961	-1.20388	0	0	0	0	N/A
SMb20780	1259	SMb20780	RNA-directed DNA polymerase	1	0	0.475627	0	N/A	0	0	0	0	N/A	1	0	0.494516	0	N/A	0	0	0	0	N/A
SMb20784	716	SMb20784	putative branched-chain amino acid uptake ABC transporter ATP-binding protein	9	6	7.31509	5.44375	-0.426274	4	2	16.6025	9.26648	-0.841312	9	5	7.82592	4.85325	-0.689308	2	1	15.5649	8.68732	-0.841312
SMb20785	764	SMb20785	ABC transporter ATP-binding protein	5	5	3.8243	4.26896	0.158688	1	3	4.15064	13.8997	1.74365	4	4	3.25966	3.63867	0.158688	4	1	31.1298	8.68732	-1.84131
SMb20786	1001	SMb20786	ABC transporter permease	4	8	2.36954	5.29009	1.15869	1	4	4.15064	18.533	2.15869	4	8	2.48789	5.55433	1.15869	1	2	7.78245	17.3746	1.15869
SMb20787	863	SMb20787	ABC transporter permease	15	20	10.2288	15.2242	0.573726	9	9	37.3557	41.6992	0.158688	10	18	7.21432	14.4957	1.00669	0	2	0	17.3746	1.15869
SMb20803	830	kdsB2	probable 3-deoxy-manno-octulosonate cytidylyltransferase (CMP KDO transferase) protein	71	56	50.2321	44.2264	-0.183704	25	12	103.766	55.5989	-0.900205	70	55	52.5081	46.0533	-0.189235	2	4	15.5649	34.7493	1.15869
SMb20804	731	SMb20804	putative membrane-anchored protein	5	13	3.98589	11.5683	1.5372	1	8	4.15064	37.0659	3.15869	5	10	4.25852	9.50733	1.15869	1	0	7.78245	0	N/A
SMb20805	905	SMb20805	putative glycosyltransferase protein	13	14	8.47512	10.1883	0.265604	4	3	16.6025	13.8997	-0.256349	13	14	8.94336	10.7512	0.265604	1	3	7.78245	26.062	1.74365
SMb20806	689	SMb20806	hypothetical protein	3290	3547	2771.77	3335.74	0.2672	2118	2175	8791.05	10077.3	0.197001	3206	3485	2897.01	3515.28	0.279073	217	244	1688.79	2119.71	0.327875
[truncated: 4,163 more rows]

## Sheet: Data analysis AbcR2
Normalization of read counts over the 5'/3' regions and coding sequences of mRNAs captured with AbcR2 and MS2AbcR2
				50+CDS					50-ATG-100					CDS					50-TGA-30
Gene ID	Length	Name	Product	Reads AbcR2	Reads MS2AbcR2	RPKM AbcR2	RPKM MS2AbcR2	log2 fold change	Reads AbcR2	Reads MS2AbcR2	RPKM AbcR2	RPKM MS2AbcR2	log2 fold change	Reads AbcR2	Reads MS2AbcR2	RPKM AbcR2	RPKM MS2AbcR2	log2 fold change	Reads AbcR2	Reads MS2AbcR2	RPKM AbcR2	RPKM MS2AbcR2	log2 fold change
AL591688_new	737	visN	Transcriptional regulator of motility genes, LuxR family	118	94	123.003	125.154	0.0250148	53	66	289.863	461.047	0.669543	3644	3222	4056.2	4580.9	0.175503	3	1	30.7638	13.0979	-1.23189
SMa_ORF_1	386	SMa_ORF_1	HYPOTHETICAL PROTEIN	24	13	45.1578	31.2428	-0.531454	11	7	60.1603	48.899	-0.299008	24	13	51.0073	35.2898	-0.531454	13	7	133.31	91.6855	-0.540016
SMa_ORF_10	209	SMa_ORF_10	HYPOTHETICAL PROTEIN	3	3	9.50233	12.1371	0.353069	3	3	16.4073	20.9567	0.353069	3	3	11.7756	15.0407	0.353069	3	3	30.7638	39.2938	0.353069
SMa_ORF_11	257	SMa_ORF_11	HYPOTHETICAL PROTEIN	54	39	144.299	133.113	-0.116416	39	28	213.296	195.596	-0.124978	51	36	162.797	146.778	-0.149431	25	16	256.365	209.567	-0.290787
SMa_ORF_12	245	SMa_ORF_12	HYPOTHETICAL PROTEIN	7	2	19.4663	7.10396	-1.45429	4	2	21.8765	13.9711	-0.646931	7	2	23.4391	8.55375	-1.45429	4	0	41.0184	0	N/A
SMa_ORF_13	269	SMa_ORF_13	HYPOTHETICAL PROTEIN	32	13	82.2939	42.7017	-0.946491	14	4	76.5676	27.9423	-1.45429	24	11	73.1926	42.8483	-0.772462	18	8	184.583	104.783	-0.816856
SMa_ORF_14	311	SMa_ORF_14	HYPOTHETICAL PROTEIN	45	20	102.262	58.0518	-0.816856	25	8	136.728	55.8845	-1.29079	34	11	89.6865	37.0617	-1.27496	14	4	143.564	52.3917	-1.45429
SMa_ORF_15	155	SMa_ORF_15	HYPOTHETICAL PROTEIN	15	6	60.0269	30.6683	-0.968859	10	6	54.6912	41.9134	-0.383897	10	6	52.9269	40.5613	-0.383897	9	6	92.2913	78.5876	-0.231893
SMa_ORF_16	398	SMa_ORF_16	HYPOTHETICAL PROTEIN	21	17	38.4547	39.7616	0.0482145	14	11	76.5676	76.8412	0.00514573	19	16	39.1633	42.124	0.105142	4	4	41.0184	52.3917	0.353069
SMa_ORF_17	200	SMa_ORF_17	HYPOTHETICAL PROTEIN	285	180	935.219	754.441	-0.309896	254	162	1389.16	1131.66	-0.295766	196	130	803.96	681.093	-0.239273	99	48	1015.2	628.701	-0.691325
SMa_ORF_18	116	SMa_ORF_18	HYPOTHETICAL PROTEIN	1	3	4.94197	18.9368	1.93803	1	3	5.46912	20.9567	1.93803	1	2	7.07213	18.0661	1.35307	1	1	10.2546	13.0979	0.353069
SMa_ORF_19	119	SMa_ORF_19	HYPOTHETICAL PROTEIN	6	10	29.1255	62.0021	1.09003	6	9	32.8147	62.8701	0.938032	6	7	41.3631	61.6373	0.575461	6	7	61.5276	91.6855	0.575461
SMa_ORF_2	326	SMa_ORF_2	HYPOTHETICAL PROTEIN	21	21	45.8184	58.5227	0.353069	16	15	87.5059	104.783	0.25996	21	20	52.8458	64.2843	0.28268	9	8	92.2913	104.783	0.183144
SMa_ORF_20	203	SMa_ORF_20	HYPOTHETICAL PROTEIN	8	3	25.9405	12.4249	-1.06197	6	2	32.8147	13.9711	-1.23189	7	3	28.2885	15.4852	-0.869323	6	2	61.5276	26.1959	-1.23189
SMa_ORF_21	170	SMa_ORF_21	HYPOTHETICAL PROTEIN	8	13	29.8315	61.9175	1.05351	7	11	38.2838	76.8412	1.00515	7	12	33.7798	73.9648	1.13068	4	13	41.0184	170.273	2.05351
SMa_ORF_22	206	SMa_ORF_22	HYPOTHETICAL PROTEIN	4	1	12.8182	4.0931	-1.64693	3	1	16.4073	6.98556	-1.23189	4	1	15.9295	5.08658	-1.64693	2	0	20.5092	0	N/A
SMa_ORF_23	254	SMa_ORF_23	HYPOTHETICAL PROTEIN	21	37	56.6701	127.533	1.1702	12	31	65.6294	216.553	1.7223	17	36	54.9065	148.512	1.43553	8	10	82.0367	130.979	0.674997
SMa_ORF_24	137	SMa_ORF_24	HYPOTHETICAL PROTEIN	0	2	0	11.2068	1.35307	0	2	0	13.9711	1.35307	0	2	0	15.2969	1.35307	0	2	0	26.1959	1.35307
SMa_ORF_25	200	SMa_ORF_25	HYPOTHETICAL PROTEIN	55	31	180.481	129.932	-0.474094	43	25	235.172	174.639	-0.42934	48	30	196.888	157.175	-0.325003	37	21	379.42	275.057	-0.464067
SMa_ORF_26	320	SMa_ORF_26	HYPOTHETICAL PROTEIN	1894	1265	4199.39	3582.46	-0.22923	1449	963	7924.75	6727.1	-0.236381	1865	1249	4781.2	4089.83	-0.225333	709	452	7270.51	5920.27	-0.296394
SMa_ORF_27	290	SMa_ORF_27	HYPOTHETICAL PROTEIN	119	65	287.129	200.321	-0.519381	79	51	432.06	356.264	-0.278286	111	64	314.003	231.246	-0.441347	52	25	533.239	327.448	-0.703514
SMa_ORF_28	269	SMa_ORF_28	HYPOTHETICAL PROTEIN	10	2	25.7168	6.5695	-1.96886	10	2	54.6912	13.9711	-1.96886	10	2	30.4969	7.79059	-1.96886	1	1	10.2546	13.0979	0.353069
SMa_ORF_29	179	SMa_ORF_29	HYPOTHETICAL PROTEIN	17	15	60.9006	68.6355	0.172497	14	15	76.5676	104.783	0.452605	15	15	68.7459	87.8074	0.353069	11	12	112.801	157.175	0.4786
SMa_ORF_3	251	SMa_ORF_3	HYPOTHETICAL PROTEIN	43	48	117.195	167.097	0.511767	38	42	207.826	293.394	0.497459	43	48	140.541	200.383	0.511767	15	19	153.819	248.861	0.694106
SMa_ORF_4	254	SMa_ORF_4	HYPOTHETICAL PROTEIN	25	12	67.4644	41.3619	-0.705825	16	4	87.5059	27.9423	-1.64693	21	8	67.8257	33.0027	-1.03925	12	5	123.055	65.4897	-0.909965
SMa_ORF_5	260	SMa_ORF_5	HYPOTHETICAL PROTEIN	1	0	2.64635	0	N/A	1	0	5.46912	0	N/A	1	0	3.15526	0	N/A	0	0	0	0	N/A
SMa_ORF_6	275	SMa_ORF_6	HYPOTHETICAL PROTEIN	45	29	113.589	93.4991	-0.280803	33	22	180.481	153.682	-0.231893	45	29	134.242	110.499	-0.280803	27	15	276.874	196.469	-0.494928
SMa_ORF_7	245	SMa_ORF_7	HYPOTHETICAL PROTEIN	2	1	5.56181	3.55198	-0.646931	1	1	5.46912	6.98556	0.353069	2	1	6.69688	4.27688	-0.646931	1	0	10.2546	0	N/A
SMa_ORF_8	191	SMa_ORF_8	HYPOTHETICAL PROTEIN	7	2	23.8281	8.69572	-1.45429	6	2	32.8147	13.9711	-1.23189	5	0	21.4756	0	N/A	2	0	20.5092	0	N/A
SMa_ORF_9	311	SMa_ORF_9	HYPOTHETICAL PROTEIN	9	4	20.4524	11.6104	-0.816856	7	2	38.2838	13.9711	-1.45429	9	3	23.7405	10.1077	-1.23189	2	0	20.5092	0	N/A
SMa0002	3104	fdoI	formate dehydrogenase major subunit (formate dehydrogenase alpha subunit)	536	341	139.416	113.288	-0.299392	148	94	809.429	656.643	-0.301795	529	335	139.811	113.088	-0.306038	110	49	1128.01	641.799	-0.813581
SMa0005	992	fdoH	formate dehydrogenase-O iron-sulfur subunit	1832	979	1442.34	984.482	-0.55097	170	75	929.75	523.917	-0.827503	1796	960	1485.26	1014.03	-0.550612	117	94	1199.79	1231.21	0.0372932
SMa0007	686	fdoI	formate dehydrogenase cytochrome B556 (FDO) subunit	179	132	199.519	187.927	-0.0863526	152	120	831.306	838.268	0.0120321	102	72	121.979	109.977	-0.149431	6	1	61.5276	13.0979	-2.23189
SMa0009	920	fdhE	Formate dehydrogenase accessory protein FdhE	185	113	156.462	122.067	-0.358133	26	18	142.197	125.74	-0.177446	183	113	163.182	128.701	-0.342452	46	25	471.711	327.448	-0.526637
SMa0011	1400	selA	L-seryl-tRNA selenium transferase	82	42	46.3932	30.3511	-0.612166	39	23	213.296	160.668	-0.408771	65	31	38.0885	23.2021	-0.715102	6	1	61.5276	13.0979	-2.23189
SMa0013	872	SMa0013	hypothetical protein	17	10	15.1261	11.3648	-0.412466	11	4	60.1603	27.9423	-1.10636	13	7	12.2302	8.41152	-0.540016	3	2	30.7638	26.1959	-0.231893
SMa0015	2000	selB	Selenocysteine-specific elongation factor	33	23	13.2059	11.7562	-0.167763	6	3	32.8147	20.9567	-0.646931	31	21	12.7157	11.0023	-0.20881	0	2	0	26.1959	1.35307
SMa0017	557	SMa0017	hypothetical protein	10	23	13.5151	39.7038	1.5547	5	12	27.3456	83.8268	1.6161	10	21	14.7283	39.5054	1.42346	5	3	51.273	39.2938	-0.383897
SMa0021	644	SMa0021	hypothetical protein	2	2	2.36417	3.0197	0.353069	0	0	0	0	N/A	2	2	2.54772	3.25415	0.353069	0	1	0	13.0979	0.353069
SMa0025	1067	SMa0025	hypothetical protein	83	66	60.9584	61.9132	0.0224237	29	25	158.604	174.639	0.138944	83	66	63.8149	64.8145	0.0224237	6	7	61.5276	91.6855	0.575461
SMa0026	377	SMa0026	hypothetical protein predicted by Glimmer	71	36	136.408	88.342	-0.626753	70	35	382.838	244.495	-0.646931	42	19	91.3937	52.8086	-0.791321	1	1	10.2546	13.0979	0.353069
SMa0028	1049	selD	selenide water dikinase	159	79	118.688	75.3221	-0.656033	6	4	32.8147	27.9423	-0.231893	146	73	114.179	72.9189	-0.646931	88	47	902.404	615.603	-0.551774
SMa0031	227	SMa0031	conserved hypothetical protein	9	4	26.6545	15.1312	-0.816856	7	4	38.2838	27.9423	-0.454286	8	2	28.9116	9.23202	-1.64693	2	2	20.5092	26.1959	0.353069
SMa0034	1655	SMa0034	Serralysin-like metalloprotease	33	30	15.8781	18.437	0.215566	5	3	27.3456	20.9567	-0.383897	31	30	15.3664	18.994	0.305763	5	2	51.273	26.1959	-0.968859
SMa0036	1622	SMa0036	ABC transporter ATP-binding protein	71	64	34.8362	40.1085	0.203322	33	29	180.481	202.581	0.166656	71	64	35.91	41.3449	0.203322	2	2	20.5092	26.1959	0.353069
SMa0039	899	SMa0039	Transcriptional regulator LysR family	1	3	0.864455	3.31244	1.93803	1	1	5.46912	6.98556	0.353069	1	3	0.912533	3.49667	1.93803	0	0	0	0	N/A
SMa0041	989	SMa0041	quinone oxidoreductase and related zinc dependent oxidoreductases	4	4	3.1583	4.03401	0.353069	0	1	0	6.98556	0.353069	4	4	3.31797	4.23796	0.353069	0	0	0	0	N/A
SMa0044	266	SMa0044	conserved hypothetical protein	106	72	275.187	238.747	-0.204926	72	44	393.776	307.365	-0.357424	100	69	308.409	271.807	-0.182263	71	47	728.076	615.603	-0.242089
SMa0045	749	cah	Carbonic anhydrase	8	3	8.21394	3.9343	-1.06197	3	1	16.4073	6.98556	-1.23189	4	2	4.38113	2.79796	-0.646931	1	0	10.2546	0	N/A
SMa0050	221	SMa0050	hypothetical protein	1	1	3.02719	3.86655	0.353069	0	1	0	6.98556	0.353069	1	1	3.71207	4.74133	0.353069	1	0	10.2546	0	N/A
SMa0052	206	SMa0052	hypothetical protein	1	0	3.20456	0	N/A	1	0	5.46912	0	N/A	1	0	3.98237	0	N/A	0	0	0	0	N/A
SMa0056	1133	SMa0056	dehydratase/enolase	33	11	22.8843	9.74318	-1.23189	28	9	153.135	62.8701	-1.28436	28	7	20.2739	6.47382	-1.64693	0	1	0	13.0979	0.353069
SMa0058	1196	SMa0058	N-acylglucosamine 2-epimerase family protein	32	10	21.0688	8.40959	-1.325	0	0	0	0	N/A	30	8	20.5778	7.00893	-1.55382	19	5	194.837	65.4897	-1.57293
SMa0059	785	SMa0059	dehydrogenase related to short chain alcohol dehydrogenases	5	4	4.91238	5.01957	0.0311409	2	2	10.9382	13.9711	0.353069	5	4	5.22527	5.33929	0.0311409	0	0	0	0	N/A
SMa0060	935	SMa0060	gluconolactonase/regucalcin homolog	9	11	7.49574	11.7017	0.642576	3	6	16.4073	41.9134	1.35307	9	11	7.89658	12.3275	0.642576	1	1	10.2546	13.0979	0.353069
SMa0062	689	SMa0062	Transcriptional regulator GntR family	7	2	7.77073	2.83582	-1.45429	3	0	16.4073	0	N/A	5	2	5.95332	3.04161	-0.968859	1	0	10.2546	0	N/A
SMa0063	734	SMa0063	Transcriptional regulator GntR family	11	7	11.5103	9.35567	-0.299008	4	2	21.8765	13.9711	-0.646931	11	7	12.2943	9.99297	-0.299008	3	4	30.7638	52.3917	0.768107
SMa0064	1202	SMa0064	dehydratase/enolase	16	15	10.4839	12.5539	0.25996	3	3	16.4073	20.9567	0.353069	11	3	7.50752	2.61523	-1.5214	1	1	10.2546	13.0979	0.353069
SMa0065	692	SMa0065	Transcriptional regulator GntR family	7	34	7.73932	48.014	2.63318	5	26	27.3456	181.625	2.73158	7	30	8.29851	45.4264	2.4526	0	1	0	13.0979	0.353069
SMa0067	962	SMa0067	ABC transporter periplasmic solute-binding protein	36	28	29.183	28.9915	-0.00950105	8	9	43.7529	62.8701	0.522994	34	27	28.9943	29.4091	0.0204937	7	8	71.7821	104.783	0.545714
SMa0070	983	SMa0070	ABC transporter permease	14	4	11.1182	4.05744	-1.45429	7	3	38.2838	20.9567	-0.869323	12	3	10.0147	3.19787	-1.64693	1	0	10.2546	0	N/A
SMa0072	731	SMa0072	ABC transporter ATP-binding protein	3	11	3.15122	14.7582	2.22754	1	0	5.46912	0	N/A	3	11	3.36676	15.7677	2.22754	0	4	0	52.3917	2.35307
SMa0074	758	SMa0074	dehydrogenase related to short chain alcohol dehydrogenases	3	22	3.04592	28.5302	3.22754	0	11	0	76.8412	3.8125	3	20	3.24684	27.6474	3.09003	2	0	20.5092	0	N/A
SMa0077	887	SMa0077	conserved hypothetical protein	8	4	7.0042	4.47315	-0.646931	2	1	10.9382	6.98556	-0.646931	8	4	7.39903	4.7253	-0.646931	2	0	20.5092	0	N/A
SMa0078	1022	SMa0078	Transcriptional regulator LacI family	21	19	16.0706	18.5717	0.208679	7	5	38.2838	34.9278	-0.132358	21	18	16.8569	18.455	0.130677	4	0	41.0184	0	N/A
SMa0079	668	SMa0079	ABC transporter permease	2	34	2.28515	49.6189	4.44053	2	32	10.9382	223.538	4.35307	2	33	2.45619	51.7643	4.39746	0	0	0	0	N/A
SMa0081	656	SMa0081	ABC transporter permease	5	4	5.80997	5.93674	0.0311409	0	0	0	0	N/A	4	4	5.00224	6.38924	0.353069	4	4	41.0184	52.3917	0.353069
SMa0082	815	SMa0082	ABC transporter periplasmic solute-binding protein	46	27	43.6265	32.707	-0.415605	11	10	60.1603	69.8556	0.215566	44	25	44.2898	32.1422	-0.462506	13	5	133.31	65.4897	-1.02544
SMa0083	779	SMa0083	ABC transporter ATP-binding protein	22	14	21.7709	17.6956	-0.299008	14	6	76.5676	41.9134	-0.869323	19	14	20.009	18.8314	-0.0875036	1	1	10.2546	13.0979	0.353069
SMa0085	953	SMa0085	dehydrogenase	15	7	12.2687	7.3129	-0.746467	0	1	0	6.98556	0.353069	10	4	8.60826	4.39805	-0.968859	7	3	71.7821	39.2938	-0.869323
SMa0087	332	SMa0087	conserved hypothetical protein	34	11	73.017	30.1733	-1.27496	28	10	153.135	69.8556	-1.13236	33	10	81.5425	31.5613	-1.3694	7	2	71.7821	26.1959	-1.45429
SMa0089	398	SMa0089	conserved hypothetical protein	38	16	69.5847	37.4227	-0.894858	14	8	76.5676	55.8845	-0.454286	32	11	65.9592	28.9603	-1.1875	13	2	133.31	26.1959	-2.34737
SMa0091	695	SMa0091	conserved hypothetical protein	29	25	31.9338	35.1622	0.138944	22	15	120.321	104.783	-0.199472	27	25	31.8704	37.6919	0.242038	2	3	20.5092	39.2938	0.938032
SMa0093	851	SMa0093	Branched-chain amino acid aminotransferase	92	73	83.7667	84.8967	0.0193316	25	47	136.728	328.322	1.2638	90	65	86.7604	80.0344	-0.116416	16	11	164.073	144.077	-0.187499
SMa0095	1037	SMa0095	D-aminopeptidase	94	45	70.9425	43.3786	-0.709667	28	14	153.135	97.7979	-0.646931	85	41	67.2432	41.4284	-0.69877	18	12	184.583	157.175	-0.231893
SMa0097	941	SMa0097	Transcriptional regulator LysR family	19	11	15.7285	11.6309	-0.435427	10	8	54.6912	55.8845	0.0311409	19	11	16.5643	12.2489	-0.435427	2	1	20.5092	13.0979	-0.646931
SMa0101	1625	SMa0101	Amidohydrolase	2738	6657	1340.99	4164.44	1.63482	1459	1560	7979.44	10897.5	0.449635	2730	6604	1378.22	4258.4	1.62751	128	568	1312.59	7439.63	2.50282
SMa0104	1592	SMa0104	ABC transporter periplasmic solute-binding protein	1593	2223	795.886	1418.6	0.833831	97	493	530.504	3443.88	2.6986	1571	2067	809.546	1360.47	0.748924	53	69	543.493	903.757	0.733673
SMa0105	935	SMa0105	ABC transporter permease	47	34	39.1444	36.1689	-0.114057	7	10	38.2838	69.8556	0.867642	42	28	36.8507	31.379	-0.231893	8	7	82.0367	91.6855	0.160424
SMa0106	821	SMa0106	ABC transporter permease	39	34	36.7329	40.9028	0.15513	12	15	65.6294	104.783	0.674997	34	32	33.9738	40.8413	0.265606	6	4	61.5276	52.3917	-0.231893
SMa0108	914	SMa0108	ABC transporter ATP-binding protein	289	186	245.94	202.176	-0.282698	13	9	71.0985	62.8701	-0.177446	284	182	254.906	208.65	-0.288883	21	13	215.346	170.273	-0.338809
SMa0110	962	SMa0110	ABC transporter ATP-binding protein	95	89	77.0108	92.1515	0.258947	37	21	202.357	146.697	-0.464067	92	87	78.4551	94.7626	0.272451	8	3	82.0367	39.2938	-1.06197
SMa0112	431	SMa0112	conserved hypothetical protein	1	3	1.70555	6.53535	1.93803	1	2	5.46912	13.9711	1.35307	1	3	1.9034	7.29351	1.93803	0	1	0	13.0979	0.353069
SMa0113	2561	SMa0113	Sensor histidine kinase	156	124	49.0147	49.7631	0.0218631	21	13	114.851	90.8123	-0.338809	155	122	49.6513	49.9164	0.00768197	4	8	41.0184	104.783	1.35307
SMa0114	362	SMa0114	two-component response regulator	10	21	19.9118	53.4091	1.42346	8	19	43.7529	132.726	1.601	8	18	18.1297	52.1023	1.52299	1	1	10.2546	13.0979	0.353069
SMa0116	917	SMa0116	DnaJ/CbpA-type protein	9	10	7.63527	10.8359	0.505072	3	3	16.4073	20.9567	0.353069	9	10	8.05159	11.4268	0.505072	3	2	30.7638	26.1959	-0.231893
SMa0117	338	SMa0117	hypothetical protein	4	3	8.4574	8.10181	-0.0619685	3	2	16.4073	13.9711	-0.231893	4	2	9.70849	6.20021	-0.646931	0	1	0	13.0979	0.353069
SMa0118	527	SMa0118	hypothetical protein	481	341	683.876	619.258	-0.143196	83	69	453.937	482.004	0.0865541	471	338	733.194	672.046	-0.125635	205	128	2102.19	1676.54	-0.326411
SMa0121	167	SMa0121	hypothetical protein	15	18	56.7074	86.9172	0.616103	4	3	21.8765	20.9567	-0.0619685	4	2	19.6495	12.5489	-0.646931	4	1	41.0184	13.0979	-1.64693
SMa0123	383	SMa0123	hypothetical protein	5	5	9.47306	12.0997	0.353069	4	3	21.8765	20.9567	-0.0619685	4	5	8.56781	13.6793	0.674997	1	2	10.2546	26.1959	1.35307
SMa0124	1634	groEL3	60 kDa chaperonin	43	24	20.9476	14.9335	-0.488233	6	4	32.8147	27.9423	-0.231893	39	21	19.5804	13.4667	-0.540016	0	0	0	0	N/A
SMa0125	317	groES3	10 kDa chaperonin	39	15	87.178	42.827	-1.02544	34	12	185.95	83.8268	-1.14943	39	15	100.928	49.5821	-1.02544	9	3	92.2913	39.2938	-1.23189
SMa0126	209	cspA8	CspA8 Cold shock family protein	0	1	0	4.04569	0.353069	0	1	0	6.98556	0.353069	0	1	0	5.01356	0.353069	0	1	0	13.0979	0.353069
SMa0128	380	SMa0128	hypothetical protein	1	1	1.90783	2.43682	0.353069	0	0	0	0	N/A	0	0	0	0	N/A	0	0	0	0	N/A
SMa0130	1010	SMa0130	Fatty acid desaturase	1	1	0.773932	0.988523	0.353069	1	1	5.46912	6.98556	0.353069	0	1	0	1.03746	0.353069	0	0	0	0	N/A
SMa0132	287	SMa0132	hypothetical protein	0	2	0	6.2186	1.35307	0	2	0	13.9711	1.35307	0	2	0	7.30198	1.35307	0	1	0	13.0979	0.353069
SMa0134	605	SMa0134	conserved hypothetical protein	709	673	888.001	1076.63	0.27789	285	199	1558.7	1390.13	-0.165124	614	619	832.571	1072.08	0.36477	133	180	1363.86	2357.63	0.78964
SMa0136	2012	SMa0136	conserved hypothetical protein	33	34	13.1291	17.2776	0.396138	1	1	5.46912	6.98556	0.353069	33	33	13.4553	17.1862	0.353069	6	3	61.5276	39.2938	-0.646931
SMa0137	2201	SMa0137	Diguanylate cyclase/phosphodiesterase	53	69	19.3156	32.1193	0.733673	3	14	16.4073	97.7979	2.57546	50	69	18.6362	32.849	0.817737	18	8	184.583	104.783	-0.816856
SMa0139	320	SMa0139	conserved hypothetical protein	40	24	88.6884	67.9677	-0.383897	30	21	164.073	146.697	-0.161504	26	17	66.6549	55.6662	-0.259908	8	4	82.0367	52.3917	-0.646931
SMa0142	1400	SMa0142	extracellular serine protease	29	16	16.4073	11.5623	-0.504912	9	5	49.222	34.9278	-0.494928	29	16	16.9933	11.9753	-0.504912	4	1	41.0184	13.0979	-1.64693
SMa0143	542	rpoE6	RNA polymerase ECF sigma factor	12	16	16.6291	28.3199	0.768107	4	4	21.8765	27.9423	0.353069	10	16	15.1359	30.9324	1.03114	5	6	51.273	78.5876	0.616103
SMa0144	785	SMa0144	hypothetical protein	24	12	23.5794	15.0587	-0.646931	13	7	71.0985	48.899	-0.540016	22	9	22.9912	12.0134	-0.936438	2	0	20.5092	0	N/A
SMa0146	524	SMa0146	hypothetical protein	4	1	5.71685	1.8255	-1.64693	2	0	10.9382	0	N/A	0	1	0	1.99968	0.353069	0	0	0	0	N/A
SMa0148	713	SMa0148	conserved hypothetical protein	5	1	5.37593	1.37331	-1.96886	0	0	0	0	N/A	4	1	4.60234	1.46961	-1.64693	3	0	30.7638	0	N/A
SMa0149	482	SMa0149	conserved hypothetical protein	646	367	996.16	722.848	-0.462685	486	251	2657.99	1753.38	-0.6002	640	366	1089.28	795.659	-0.453159	35	27	358.911	353.644	-0.0213265
SMa0150	1526	SMa0150	fatty acid CoA ligase	141	58	73.3958	38.5624	-0.928501	39	13	213.296	90.8123	-1.23189	135	57	72.5751	39.1393	-0.890857	17	6	174.328	78.5876	-1.14943
SMa0151	2729	SMa0151	hypothetical protein	213	81	62.8781	30.5414	-1.04179	72	32	393.776	223.538	-0.816856	178	68	53.5088	26.1095	-1.0352	22	6	225.601	78.5876	-1.5214
SMa0155	569	SMa0155	hypothetical protein	134	71	177.592	120.188	-0.563273	35	27	191.419	188.61	-0.0213265	118	57	170.129	104.968	-0.696684	61	22	625.53	288.155	-1.11824
SMa0157	1004	SMa0157	ABC transporter periplasmic solute-binding protein	301	570	234.28	566.666	1.27427	89	333	486.751	2326.19	2.25671	300	568	245.13	592.799	1.274	51	51	522.984	667.995	0.353069
SMa0160	674	SMa0160	Transcriptional regulator GntR family	125	69	141.638	99.8627	-0.504191	89	43	486.751	300.379	-0.6964	125	69	152.145	107.271	-0.504191	5	11	51.273	144.077	1.49057
SMa0162	245	SMa0162	hypothetical protein	1	0	2.78091	0	N/A	1	0	5.46912	0	N/A	0	0	0	0	N/A	0	0	0	0	N/A
SMa0163	1400	pilQ2	PilQ2 pilus assembly protein	47	72	26.5912	52.0304	0.968405	16	42	87.5059	293.394	1.74539	46	69	26.9549	51.6433	0.938032	10	8	102.546	104.783	0.0311409
SMa0164	296	SMa0164	hypothetical protein	24	142	56.9041	430.036	2.91785	16	42	87.5059	293.394	1.74539	19	122	52.6587	431.878	3.03588	9	107	92.2913	1401.48	3.92461
SMa0166	530	SMa0166	conserved hypothetical protein	19	148	26.8741	267.379	3.31459	12	136	65.6294	950.037	3.85557	18	138	27.8615	272.832	3.29167	6	8	61.5276	104.783	0.768107
SMa0168	812	SMa0168	conserved hypothetical protein	11	17	10.4687	20.665	0.9811	4	3	21.8765	20.9567	-0.0619685	11	16	11.1134	20.647	0.893637	2	9	20.5092	117.881	2.52299
SMa0169	785	SMa0169	putative methyltransferase	16	26	15.7196	32.6272	1.05351	5	9	27.3456	62.8701	1.20107	16	20	16.7209	26.6964	0.674997	7	10	71.7821	130.979	0.867642
SMa0171	764	SMa0171	conserved hypothetical protein	4	2	4.03129	2.57453	-0.646931	1	2	5.46912	13.9711	1.35307	4	2	4.29512	2.74302	-0.646931	1	0	10.2546	0	N/A
SMa0172	920	SMa0172	conserved hypothetical protein	49	41	41.4412	44.2899	0.0959112	25	17	136.728	118.755	-0.203324	46	41	41.0184	46.697	0.187059	4	3	41.0184	39.2938	-0.0619685
SMa0175	1082	SMa0175	conserved hypothetical protein	3	6	2.17412	5.55389	1.35307	2	4	10.9382	27.9423	1.35307	3	6	2.27459	5.81054	1.35307	1	1	10.2546	13.0979	0.353069
SMa0179	917	SMa0179	Transcriptional regulator LysR family	10	3	8.48363	3.25078	-1.3839	4	0	21.8765	0	N/A	10	3	8.94621	3.42803	-1.3839	3	1	30.7638	13.0979	-1.23189
SMa0180	872	SMa0180	epimerase	216	113	192.19	128.422	-0.58164	16	6	87.5059	41.9134	-1.06197	216	113	203.21	135.786	-0.58164	125	65	1281.82	851.366	-0.590347
SMa0181	203	cspA7	CspA7 cold shock protein	435	393	1410.51	1627.66	0.206583	387	339	2116.55	2368.11	0.162021	428	384	1729.64	1982.11	0.196565	270	260	2768.74	3405.46	0.298621
SMa0185	1544	SMa0185	conserved hypothetical protein	54	36	27.7916	23.665	-0.231893	10	12	54.6912	83.8268	0.616103	52	36	27.629	24.4314	-0.177446	0	0	0	0	N/A
SMa0187	953	SMa0187	dehydrogenase related to short chain alcohol dehydrogenases	63	31	51.5286	32.3857	-0.670015	19	7	103.913	48.899	-1.0875	63	29	54.2321	31.8858	-0.76623	7	3	71.7821	39.2938	-0.869323
SMa0189	443	SMa0189	hypothetical protein	53	30	88.1937	63.7628	-0.467961	25	8	136.728	55.8845	-1.29079	51	28	94.4441	66.2288	-0.512001	12	11	123.055	144.077	0.227538
SMa0190	629	SMa0190	putative transcriptional regulator	14	13	16.9148	20.0616	0.246154	13	9	71.0985	62.8701	-0.177446	14	11	18.2594	18.3246	0.00514573	0	0	0	0	N/A
SMa0191	530	SMa0191	conserved hypothetical protein	30	23	42.4328	41.5521	-0.0302596	12	7	65.6294	48.899	-0.424539	25	17	38.6966	33.6098	-0.203324	4	4	41.0184	52.3917	0.353069
SMa0193	326	SMa0193	conserved hypothetical protein	12	9	26.1819	25.0811	-0.0619685	4	3	21.8765	20.9567	-0.0619685	10	7	25.1646	22.4995	-0.161504	6	4	61.5276	52.3917	-0.231893
SMa0196	914	SMa0196	gluconolactonase	4	1	3.40401	1.08697	-1.64693	2	1	10.9382	6.98556	-0.646931	3	1	2.69267	1.14643	-1.23189	0	0	0	0	N/A
SMa0197	947	SMa0197	ABC transporter permease	1	2	0.822836	2.10198	1.35307	0	1	0	6.98556	0.353069	1	1	0.86628	1.10648	0.353069	1	0	10.2546	0	N/A
SMa0198	947	SMa0198	ABC transporter permease	1	0	0.822836	0	N/A	0	0	0	0	N/A	1	0	0.86628	0	N/A	0	0	0	0	N/A
SMa0199	1463	SMa0199	ABC transporter ATP-binding protein	6	8	3.25327	5.54043	0.768107	3	2	16.4073	13.9711	-0.231893	6	8	3.36446	5.72979	0.768107	0	0	0	0	N/A
SMa0203	1016	SMa0203	ABC transporter periplasmic solute-binding protein	15	11	11.5436	10.8126	-0.0943899	1	4	5.46912	27.9423	2.35307	15	11	12.1117	11.3447	-0.0943899	4	2	41.0184	26.1959	-0.646931
SMa0204	1247	SMa0204	sensor histidine kinase	10	16	6.32512	12.9263	1.03114	1	3	5.46912	20.9567	1.93803	10	16	6.57873	13.4446	1.03114	2	1	20.5092	13.0979	-0.646931
SMa0206	722	SMa0206	Response regulator	11	6	11.6892	8.14379	-0.5214	4	2	21.8765	13.9711	-0.646931	10	6	11.3624	8.70777	-0.383897	1	0	10.2546	0	N/A
SMa0209	1088	SMa0209	conserved hypothetical protein	10	15	7.20885	13.8115	0.938032	6	2	32.8147	13.9711	-1.23189	10	15	7.54014	14.4463	0.938032	2	2	20.5092	26.1959	0.353069
SMa0210	266	SMa0210	hypothetical protein	0	0	0	0	N/A	0	0	0	0	N/A	0	0	0	0	N/A	0	0	0	0	N/A
SMa0211	194	SMa0211	hypothetical protein	0	0	0	0	N/A	0	0	0	0	N/A	0	0	0	0	N/A	0	0	0	0	N/A
SMa0214	842	kduI	putative KduI DKI isomerase	7	3	6.43786	3.52411	-0.869323	0	0	0	0	N/A	7	3	6.82016	3.73338	-0.869323	1	1	10.2546	13.0979	0.353069
SMa0216	740	SMa0216	ABC transporter ATP-binding protein	2	0	2.07688	0	N/A	0	0	0	0	N/A	2	0	2.21721	0	N/A	0	0	0	0	N/A
SMa0217	1079	SMa0217	ABC transporter permease	2	1	1.45326	0.928109	-0.646931	1	0	5.46912	0	N/A	2	1	1.52061	0.971116	-0.646931	0	0	0	0	N/A
SMa0218	950	SMa0218	ABC transporter periplasmic solute-binding protein	6	5	4.9222	5.23917	0.0900346	1	4	5.46912	27.9423	2.35307	6	2	5.18127	2.20597	-1.23189	1	0	10.2546	0	N/A
SMa0220	1514	SMa0220	NAD-dependent aldehyde dehydrogenase	13	25	6.81891	16.7493	1.29649	1	1	5.46912	6.98556	0.353069	12	25	6.50225	17.3024	1.41196	0	17	0	222.665	4.44053
SMa0222	728	SMa0222	Transcriptional regulator GntR family	1670	1018	1760.94	1371.07	-0.361042	741	451	4052.62	3150.49	-0.363277	1615	976	1819.91	1404.79	-0.373512	67	32	687.058	419.134	-0.71302
SMa0223	785	SMa0223	Transcriptional regulator TetR family	23	8	22.5969	10.0391	-1.17049	0	1	0	6.98556	0.353069	18	7	18.811	9.34375	-1.0095	10	1	102.546	13.0979	-2.96886
SMa0224	1472	SMa0224	Permease MFS	4	1	2.15602	0.688459	-1.64693	1	1	5.46912	6.98556	0.353069	4	1	2.22926	0.711844	-1.64693	0	0	0	0	N/A
SMa0226	992	SMa0226	dehydrogenase	52	33	40.9396	33.1848	-0.302977	4	4	21.8765	27.9423	0.353069	51	33	42.1761	34.8574	-0.274962	0	0	0	0	N/A
SMa0228	1346	gdhA	NADP-specific glutamate dehydrogenase	26	39	15.279	29.2733	0.938032	9	9	49.222	62.8701	0.353069	26	39	15.8466	30.3607	0.938032	6	3	61.5276	39.2938	-0.646931
SMa0229	422	SMa0229	conserved hypothetical protein	213	157	370.208	348.538	-0.0870198	95	58	519.566	405.163	-0.358806	196	143	381.024	355.072	-0.101769	64	44	656.294	576.309	-0.187499
SMa0232	551	SMa0232	conserved hypothetical protein	73	84	99.6453	146.453	0.555562	41	45	224.234	314.35	0.48737	64	83	95.2877	157.841	0.728108	13	14	133.31	183.371	0.459984
SMa0233	1391	otsA	OtsA trehalose-6-phosphate synthase	54	24	30.7424	17.4518	-0.816856	7	4	38.2838	27.9423	-0.454286	37	13	21.8214	9.79285	-1.15594	11	6	112.801	78.5876	-0.5214
SMa0235	1778	SMa0235	dihydroxy-acid dehydratase	252	96	113.092	55.0285	-1.03925	3	5	16.4073	34.9278	1.09003	252	95	116.273	55.9867	-1.05436	10	7	102.546	91.6855	-0.161504
SMa0237	881	SMa0237	dehydrogenase	24	11	21.148	12.3804	-0.772462	11	8	60.1603	55.8845	-0.106363	22	11	20.4859	13.0831	-0.646931	3	3	30.7638	39.2938	0.353069
SMa0241	983	SMa0241	epimerase	29	17	23.0306	17.2441	-0.417449	10	4	54.6912	27.9423	-0.968859	28	17	23.3675	18.1213	-0.366823	4	4	41.0184	52.3917	0.353069
SMa0244	1445	SMa0244	Dehydrogenase FAD-dependent	268	124	147.063	86.9107	-0.758824	7	6	38.2838	41.9134	0.130677	268	123	152.151	89.1929	-0.770506	43	24	440.947	314.35	-0.488233
SMa0246	710	SMa0246	Transcriptional regulator GntR family	41	27	44.2567	37.2257	-0.249595	28	22	153.135	153.682	0.00514573	33	18	38.1298	26.5648	-0.5214	2	2	20.5092	26.1959	0.353069
SMa0247	1196	SMa0247	conserved hypothetical protein	53	47	34.8952	39.5251	0.179737	14	11	76.5676	76.8412	0.00514573	53	47	36.3541	41.1775	0.179737	9	11	92.2913	144.077	0.642576
SMa0249	533	SMa0249	TRAP-type small permease component	20	17	28.143	30.5544	0.118604	12	12	65.6294	83.8268	0.353069	11	10	16.9307	19.6592	0.215566	5	2	51.273	26.1959	-0.968859
SMa0250	1277	SMa0250	TRAP-type large permease component	25	15	15.4553	11.8444	-0.383897	7	2	38.2838	13.9711	-1.45429	18	8	11.5635	6.56435	-0.816856	0	1	0	13.0979	0.353069
SMa0252	1004	SMa0252	TRAP-type periplasmic solute-binding protein	491	224	382.164	222.69	-0.779155	18	17	98.4441	118.755	0.270607	491	224	401.196	233.78	-0.779155	42	37	430.693	484.624	0.170205
SMa0254	680	SMa0254	conserved hypothetical protein	27	43	30.3424	61.7218	1.02445	10	15	54.6912	104.783	0.938032	27	38	32.5734	58.5555	0.846109	5	14	51.273	183.371	1.8385
SMa0255	977	SMa0255	conserved hypothetical protein	34	123	27.1592	125.495	2.20812	17	102	92.975	712.528	2.93803	34	118	28.5491	126.555	2.14825	6	3	61.5276	39.2938	-0.646931
SMa0257	2093	SMa0257	oxidoreductase	32	26	12.25	12.7129	0.0535088	1	3	5.46912	20.9567	1.93803	32	25	12.5426	12.5159	-0.00307478	4	1	41.0184	13.0979	-1.64693
SMa0259	845	SMa0259	conserved hypothetical protein	10	10	9.16612	11.7077	0.353069	2	4	10.9382	27.9423	1.35307	8	9	7.76679	11.1604	0.522994	1	1	10.2546	13.0979	0.353069
SMa0260	1463	gabD3	GabD3 succinate-semialdehyde dehdyrogenase	11	5	5.96434	3.46277	-0.784434	0	2	0	13.9711	1.35307	11	4	6.16818	2.86489	-1.10636	1	3	10.2546	39.2938	1.93803
SMa0263	1199	SMa0263	alcohol dehydrogenase	21	9	13.7932	7.55045	-0.869323	3	0	16.4073	0	N/A	20	9	13.6842	7.86531	-0.798934	0	1	0	13.0979	0.353069
SMa0265	1004	SMa0265	dehydrogenase	9	3	7.00503	2.98245	-1.23189	4	1	21.8765	6.98556	-1.64693	8	3	6.53679	3.13098	-1.06197	2	0	20.5092	0	N/A
SMa0267	692	SMa0267	Transcriptional regulator GntR family	9	5	9.95055	7.06088	-0.494928	2	1	10.9382	6.98556	-0.646931	9	5	10.6695	7.57106	-0.494928	1	1	10.2546	13.0979	0.353069
SMa0270	1592	SMa0270	ABC transporter ATP-binding protein	32	94	15.9877	59.9857	1.90766	2	2	10.9382	13.9711	0.353069	31	93	15.9745	61.2114	1.93803	5	51	51.273	667.995	3.70357
SMa0271	995	SMa0271	ABC transporter permease	23	82	18.0559	82.2224	2.18706	7	57	38.2838	398.177	3.3786	16	54	13.1918	56.8674	2.10796	5	2	51.273	26.1959	-0.968859
SMa0273	965	SMa0273	ABC transporter periplasmic solute-binding protein	22	41	17.7814	42.3263	1.25119	10	17	54.6912	118.755	1.1186	20	41	17.0024	44.5194	1.38869	2	2	20.5092	26.1959	0.353069
SMa0275	587	SMa0275	conserved hypothetical protein	49	112	63.1052	184.235	1.54571	17	6	92.975	41.9134	-1.14943	48	111	67.0829	198.143	1.56252	13	53	133.31	694.19	2.38055
SMa0277	350	SMa0277	conserved hypothetical protein	657	422	1347.45	1105.47	-0.285581	449	290	2455.63	2025.81	-0.277594	640	412	1500.1	1233.45	-0.282359	249	147	2553.39	1925.4	-0.407261
SMa0279	611	SMa0279	conserved hypothetical protein	4	2	4.9644	3.17045	-0.646931	3	1	16.4073	6.98556	-1.23189	4	2	5.37065	3.4299	-0.646931	1	1	10.2546	13.0979	0.353069
SMa0280	788	SMa0280	conserved hypothetical protein	21	7	20.5581	8.7528	-1.23189	12	2	65.6294	13.9711	-2.23189	21	7	21.8626	9.30818	-1.23189	3	1	30.7638	13.0979	-1.23189
SMa0281	404	SMa0281	Transcriptional regulator MerR/CueR family	24	24	43.3674	55.3921	0.353069	13	10	71.0985	69.8556	-0.0254426	24	24	48.7347	62.2476	0.353069	8	8	82.0367	104.783	0.353069
SMa0285	224	SMa0285	conserved hypothetical protein	1	1	2.99404	3.82421	0.353069	0	1	0	6.98556	0.353069	0	1	0	4.67783	0.353069	0	0	0	0	N/A
SMa0286	461	SMa0286	hypothetical protein	5	5	8.02708	10.2528	0.353069	3	4	16.4073	27.9423	0.768107	5	3	8.89769	6.81888	-0.383897	0	0	0	0	N/A
SMa0287	446	SMa0287	conserved hypothetical protein	9	12	14.8857	25.3508	0.768107	4	7	21.8765	48.899	1.16042	8	11	14.7151	25.8435	0.812501	3	4	30.7638	52.3917	0.768107
SMa0288	836	SMa0288	conserved hypothetical protein	8	15	7.40738	17.7399	1.25996	2	7	10.9382	48.899	2.16042	8	15	7.85041	18.8009	1.25996	4	6	41.0184	78.5876	0.938032
SMa0291	311	SMa0291	conserved hypothetical protein	60	42	136.349	121.909	-0.161504	34	20	185.95	139.711	-0.412466	57	40	150.357	134.77	-0.157893	35	30	358.911	392.938	0.130677
SMa0293	395	SMa0293	conserved hypothetical protein	6	4	11.0611	9.41874	-0.231893	3	3	16.4073	20.9567	0.353069	6	4	12.4613	10.611	-0.231893	2	1	20.5092	13.0979	-0.646931
SMa0298	1814	SMa0298	ABC transporter ATP-binding protein	11	5	4.84122	2.81072	-0.784434	0	0	0	0	N/A	11	4	4.97466	2.31055	-1.10636	0	0	0	0	N/A
SMa0299	887	SMa0299	ABC transporter permease	0	1	0	1.11829	0.353069	0	0	0	0	N/A	0	1	0	1.18132	0.353069	0	0	0	0	N/A
SMa0300	953	SMa0300	ABC transporter permease	4	1	3.27165	1.0447	-1.64693	3	1	16.4073	6.98556	-1.23189	3	0	2.58248	0	N/A	0	0	0	0	N/A
SMa0301	668	SMa0301	hypothetical protein	2	1	2.28515	1.45938	-0.646931	0	0	0	0	N/A	2	1	2.45619	1.56861	-0.646931	2	1	20.5092	13.0979	-0.646931
SMa0302	1526	SMa0302	ABC transporter periplasmic solute-binding protein	14	51	7.28753	33.9084	2.21814	2	33	10.9382	230.524	4.39746	14	51	7.52631	35.0194	2.21814	3	0	30.7638	0	N/A
SMa0303	878	SMa0303	Transcriptional regulator LysR family	8	12	7.07213	13.5496	0.938032	0	2	0	13.9711	1.35307	8	12	7.47487	14.3212	0.938032	5	5	51.273	65.4897	0.353069
SMa0306	1640	SMa0306	histidine ammonia-lyase	2	3	0.970849	1.86006	0.938032	1	0	5.46912	0	N/A	2	3	1.00045	1.91677	0.938032	0	0	0	0	N/A
SMa0307	986	SMa0307	Transcriptional regulator LysR family	8	10	6.33488	10.1142	0.674997	0	0	0	0	N/A	8	10	6.65613	10.6271	0.674997	1	2	10.2546	26.1959	1.35307
SMa0308	959	SMa0308	conserved hypothetical protein	6	5	4.8783	5.19244	0.0900346	0	1	0	6.98556	0.353069	6	5	5.13264	5.46316	0.0900346	3	0	30.7638	0	N/A
SMa0310	731	SMa0310	hypothetical protein	0	2	0	2.68332	1.35307	0	1	0	6.98556	0.353069	0	1	0	1.43343	0.353069	0	1	0	13.0979	0.353069
SMa0312	533	SMa0312	hypothetical protein	8	2	11.2572	3.59463	-1.64693	1	2	5.46912	13.9711	1.35307	8	2	12.3132	3.93184	-1.64693	4	0	41.0184	0	N/A
SMa0314	251	SMa0314	conserved hypothetical protein	6	4	16.3528	13.9247	-0.231893	4	1	21.8765	6.98556	-1.64693	3	2	9.80519	8.34928	-0.231893	1	2	10.2546	26.1959	1.35307
SMa0316	1262	SMa0316	conserved hypothetical protein	28	14	17.5078	11.1812	-0.646931	12	3	65.6294	20.9567	-1.64693	27	14	17.5514	11.6242	-0.594464	3	0	30.7638	0	N/A
SMa0319	1001	SMa0319	Transcriptional regulator AraC family	6	8	4.68335	7.97591	0.768107	2	1	10.9382	6.98556	-0.646931	5	8	4.09774	8.3743	1.03114	0	2	0	26.1959	1.35307
SMa0320	749	SMa0320	dehydrogenase related to short chain alcohol dehydrogenases	2	3	2.05349	3.9343	0.938032	1	1	5.46912	6.98556	0.353069	2	3	2.19057	4.19693	0.938032	0	1	0	13.0979	0.353069
SMa0322	548	SMa0322	conserved hypothetical protein	1	3	1.37185	5.2567	1.93803	0	1	0	6.98556	0.353069	1	2	1.49702	3.82421	1.35307	0	1	0	13.0979	0.353069
SMa0323	284	SMa0323	conserved hypothetical protein	0	4	0	12.5489	2.35307	0	3	0	20.9567	1.93803	0	2	0	7.37912	1.35307	0	1	0	13.0979	0.353069
SMa0325	302	SMa0325	conserved hypothetical protein	6	3	13.9835	8.93041	-0.646931	2	3	10.9382	20.9567	0.938032	5	3	13.5822	10.409	-0.383897	3	0	30.7638	0	N/A
SMa0326	839	SMa0326	dehydrogenase related to short chain alcohol dehydrogenases	8	1	7.38238	1.17867	-2.64693	5	1	27.3456	6.98556	-1.96886	8	1	7.82234	1.24891	-2.64693	0	0	0	0	N/A
SMa0329	761	SMa0329	dehydrogenase related to short chain alcohol dehydrogenases	10	6	10.1155	7.75217	-0.383897	3	2	16.4073	13.9711	-0.231893	10	6	10.7801	8.26151	-0.383897	3	1	30.7638	13.0979	-1.23189
SMa0333	212	SMa0333	conserved hypothetical protein	2	1	6.26235	3.99937	-0.646931	2	1	10.9382	6.98556	-0.646931	2	1	7.73932	4.94262	-0.646931	0	1	0	13.0979	0.353069
SMa0335	776	SMa0335	dehydrogenase related to short chain alcohol dehydrogenases	4	2	3.97272	2.53713	-0.646931	3	1	16.4073	6.98556	-1.23189	4	2	4.2287	2.7006	-0.646931	0	1	0	13.0979	0.353069
SMa0337	482	SMa0337	hypothetical protein	3	1	4.62613	1.96961	-1.23189	0	0	0	0	N/A	2	0	3.40401	0	N/A	2	0	20.5092	0	N/A
SMa0339	773	SMa0339	dehydrogenase related to short chain alcohol dehydrogenases	0	0	0	0	N/A	0	0	0	0	N/A	0	0	0	0	N/A	0	0	0	0	N/A
SMa0340	608	wrbA2	WrbA2 flavoprotein	3	1	3.74028	1.59245	-1.23189	1	1	5.46912	6.98556	0.353069	3	1	4.04787	1.72341	-1.23189	0	0	0	0	N/A
SMa0341	194	SMa0341	conserved hypothetical protein	1	0	3.36216	0	N/A	1	0	5.46912	0	N/A	0	0	0	0	N/A	0	0	0	0	N/A
SMa0343	434	SMa0343	conserved hypothetical protein	0	0	0	0	N/A	0	0	0	0	N/A	0	0	0	0	N/A	0	0	0	0	N/A
SMa0346	617	SMa0346	NAD(P)H dehydrogenase	0	0	0	0	N/A	0	0	0	0	N/A	0	0	0	0	N/A	0	0	0	0	N/A
SMa0347	887	SMa0347	Transcriptional regulator LysR family	10	12	8.75526	13.4194	0.616103	3	2	16.4073	13.9711	-0.231893	10	12	9.24879	14.1759	0.616103	1	0	10.2546	0	N/A
SMa0349	596	SMa0349	conserved hypothetical protein	6	4	7.61951	6.48814	-0.231893	0	1	0	6.98556	0.353069	6	4	8.25873	7.03245	-0.231893	3	1	30.7638	13.0979	-1.23189
SMa0352	896	SMa0352	conserved hypothetical protein	1	0	0.867196	0	N/A	0	0	0	0	N/A	1	0	0.915589	0	N/A	0	0	0	0	N/A
SMa0353	914	SMa0353	Transcriptional regulator LysR family	22	11	18.7221	11.9566	-0.646931	3	1	16.4073	6.98556	-1.23189	22	6	19.7463	6.87856	-1.5214	1	0	10.2546	0	N/A
SMa0355	494	SMa0355	Transcriptional regulator LysR family	8	94	12.0642	181.06	3.90766	4	74	21.8765	516.932	4.56252	7	89	11.6246	188.78	4.02145	1	3	10.2546	39.2938	1.93803
SMa0357	281	SMa0357	conserved hypothetical protein	4	3	9.91381	9.49699	-0.0619685	4	3	21.8765	20.9567	-0.0619685	4	1	11.6778	3.72895	-1.64693	1	0	10.2546	0	N/A
SMa0359	245	SMa0359	conserved hypothetical protein	5	15	13.9045	53.2797	1.93803	4	14	21.8765	97.7979	2.16042	2	10	6.69688	42.7688	2.675	2	3	20.5092	39.2938	0.938032
SMa0364	1784	SMa0364	hypothetical protein	4	3	1.78924	1.71402	-0.0619685	1	1	5.46912	6.98556	0.353069	4	3	1.83939	1.76205	-0.0619685	0	0	0	0	N/A
SMa0367	896	SMa0367	conserved hypothetical protein	4	0	3.46878	0	N/A	1	0	5.46912	0	N/A	4	0	3.66235	0	N/A	2	0	20.5092	0	N/A
SMa0369	266	SMa0369	hypothetical protein	0	0	0	0	N/A	0	0	0	0	N/A	0	0	0	0	N/A	0	0	0	0	N/A
SMa0372	899	SMa0372	Transcriptional regulator LysR family	30	28	25.9336	30.9161	0.253533	5	2	27.3456	13.9711	-0.968859	30	28	27.376	32.6356	0.253533	2	0	20.5092	0	N/A
SMa0374	932	SMa0374	dioxygenase/lyase	62	46	51.7951	49.0839	-0.0775653	4	2	21.8765	13.9711	-0.646931	62	45	54.5738	50.5929	-0.109274	42	32	430.693	419.134	-0.0392484
SMa0376	689	SMa0376	hydrolase	15	7	16.6516	9.92536	-0.746467	6	2	32.8147	13.9711	-1.23189	15	7	17.86	10.6456	-0.746467	1	2	10.2546	26.1959	1.35307
SMa0380	1982	SMa0380	hydrolase	169	79	68.2294	40.7377	-0.74403	50	28	273.456	195.596	-0.483432	168	77	69.5367	40.708	-0.772462	1	1	10.2546	13.0979	0.353069
SMa0383	1598	SMa0383	conserved hypothetical protein	0	8	0	5.08658	3.35307	0	3	0	20.9567	1.93803	0	6	0	3.9343	2.93803	0	0	0	0	N/A
SMa0387	1112	hisC3	HisC3 histidinol-phosphate aminotransferase	36	30	25.4159	27.0525	0.0900346	9	16	49.222	111.769	1.18314	34	30	25.0832	28.2689	0.172497	11	8	112.801	104.783	-0.106363
SMa0389	767	SMa0389	dehydrogenase related to short chain alcohol dehydrogenases	25	15	25.103	19.2381	-0.383897	13	4	71.0985	27.9423	-1.34737	24	14	25.6699	19.1261	-0.424539	4	4	41.0184	52.3917	0.353069
SMa0391	1133	SMa0391	ABC transporter ATP-binding protein	98	149	67.9594	131.976	0.957528	25	97	136.728	677.6	2.30913	94	148	68.0623	136.875	1.00793	11	26	112.801	340.546	1.59408
SMa0392	1115	SMa0392	ABC transporter periplasmic solute-binding protein	425	527	299.276	473.999	0.663409	29	65	158.604	454.062	1.51746	422	508	310.489	477.399	0.620655	48	52	492.22	681.093	0.468546
SMa0394	944	SMa0394	ABC transporter permease	5	12	4.1266	12.6499	1.6161	2	9	10.9382	62.8701	2.52299	4	11	3.47613	12.2099	1.8125	1	1	10.2546	13.0979	0.353069
SMa0396	800	SMa0396	ABC transporter permease	7	3	6.75597	3.69824	-0.869323	2	1	10.9382	6.98556	-0.646931	6	2	6.15276	2.61959	-1.23189	0	1	0	13.0979	0.353069
SMa0398	1370	hisD2	HisD2 histidinol dehydrogenase	46	22	26.5753	16.2341	-0.711061	0	3	0	20.9567	1.93803	45	19	26.9464	14.532	-0.890857	6	6	61.5276	78.5876	0.353069
SMa0400	1013	SMa0400	Dehydrogenase Zn-dependent	29	19	22.3807	18.7289	-0.256984	9	12	49.222	83.8268	0.768107	25	18	20.246	18.619	-0.120862	2	0	20.5092	0	N/A
SMa0402	731	SMa0402	Transcriptional regulator GntR family	5	9	5.25203	12.0749	1.20107	4	6	21.8765	41.9134	0.938032	5	8	5.61127	11.4674	1.03114	1	0	10.2546	0	N/A
SMa0403	1388	SMa0403	hypothetical protein	18	15	10.2689	10.9301	0.0900346	3	2	16.4073	13.9711	-0.231893	18	14	10.6388	10.5689	-0.00950105	1	0	10.2546	0	N/A
SMa0404	1145	SMa0404	FMN-dependent dehydrogenase	2	3	1.373	2.63055	0.938032	1	0	5.46912	0	N/A	2	3	1.43296	2.74542	0.938032	0	0	0	0	N/A
SMa0407	635	SMa0407	conserved hypothetical protein	15	4	17.9643	6.11874	-1.55382	9	1	49.222	6.98556	-2.81686	12	4	15.503	6.60053	-1.23189	1	2	10.2546	26.1959	1.35307
SMa0412	314	SMa0412	conserved hypothetical protein	232	156	522.872	449.072	-0.21951	188	138	1028.19	964.008	-0.0929954	227	155	593.068	517.243	-0.197355	61	29	625.53	379.84	-0.719687
SMa0414	1670	SMa0414	conserved hypothetical protein	11	8	5.24654	4.87365	-0.106363	2	0	10.9382	0	N/A	9	7	4.42114	4.39212	-0.00950105	0	0	0	0	N/A
SMa0417	857	SMa0417	conserved hypothetical protein	4	1	3.61794	1.15528	-1.64693	3	1	16.4073	6.98556	-1.23189	4	1	3.82902	1.22268	-1.64693	0	0	0	0	N/A
SMa0421	518	SMa0421	conserved hypothetical protein	3	0	4.33293	0	N/A	1	0	5.46912	0	N/A	2	0	3.16744	0	N/A	1	0	10.2546	0	N/A
SMa0424	1040	SMa0424	ATP-dependent DNA ligase	2	4	1.50526	3.84526	1.35307	1	2	5.46912	13.9711	1.35307	2	3	1.57763	3.0226	0.938032	1	0	10.2546	0	N/A
SMa0426	806	SMa0426	conserved hypothetical protein	1	2	0.958373	2.44821	1.35307	0	0	0	0	N/A	1	2	1.01783	2.60009	1.35307	0	2	0	26.1959	1.35307
SMa0429	1016	SMa0429	conserved hypothetical protein	36	32	27.7047	31.4547	0.183144	21	14	114.851	97.7979	-0.231893	32	29	25.8383	29.9087	0.21105	0	1	0	13.0979	0.353069
SMa0431	593	SMa0431	conserved hypothetical protein	58	33	73.9989	53.7769	-0.460518	13	6	71.0985	41.9134	-0.762408	56	29	77.4715	51.2432	-0.596305	14	7	143.564	91.6855	-0.646931
SMa0433	470	SMa0433	hypothetical protein	2	20	3.15526	40.3013	3.675	0	1	0	6.98556	0.353069	1	19	1.74546	42.3593	4.601	1	4	10.2546	52.3917	2.35307
SMa0436	383	SMa0436	hypothetical protein	9	4	17.0515	9.67977	-0.816856	8	4	43.7529	27.9423	-0.646931	9	4	19.2776	10.9434	-0.816856	0	0	0	0	N/A
SMa0447	1121	SMa0447	conserved hypothetical protein	18	21	12.6103	18.7912	0.575461	4	10	21.8765	69.8556	1.675	17	21	12.4409	19.6294	0.657924	1	1	10.2546	13.0979	0.353069
SMa0448	410	SMa0448	hypothetical protein	4	0	7.13363	0	N/A	2	0	10.9382	0	N/A	4	0	8.00358	0	N/A	2	0	20.5092	0	N/A
SMa0450	287	SMa0450	hypothetical protein	33	39	80.3327	121.263	0.594077	24	31	131.259	216.553	0.722303	32	38	91.4695	138.738	0.600997	13	9	133.31	117.881	-0.177446
SMa0453	407	SMa0453	Yle homolog	24	14	43.0828	32.1	-0.424539	17	12	92.975	83.8268	-0.149431	20	12	40.3129	30.8944	-0.383897	4	1	41.0184	13.0979	-1.64693
SMa0462	1841	SMa0462	conserved hypothetical protein	12	7	5.20593	3.87882	-0.424539	2	0	10.9382	0	N/A	12	7	5.34732	3.98416	-0.424539	2	4	20.5092	52.3917	1.35307
SMa0464	3176	cyaI2	adenylate/guanylate cyclase	30	25	7.62896	8.12023	0.0900346	1	0	5.46912	0	N/A	29	20	7.49076	6.59846	-0.182984	0	0	0	0	N/A
SMa0466	1604	SMa0466	ABC transporter periplasmic solute-binding protein	37	39	18.3516	24.7071	0.429018	17	16	92.975	111.769	0.265606	36	32	18.4122	20.9044	0.183144	1	8	10.2546	104.783	3.35307
SMa0467	1016	SMa0467	ABC transporter permease	22	18	16.9307	17.6933	0.0635624	12	14	65.6294	97.7979	0.575461	21	12	16.9564	12.376	-0.454286	2	2	20.5092	26.1959	0.353069
SMa0469	797	SMa0469	ABC transporter permease	7	4	6.7799	4.94845	-0.454286	3	3	16.4073	20.9567	0.353069	7	4	7.20523	5.25889	-0.454286	0	0	0	0	N/A
SMa0470	1835	SMa0470	ABC transporter ATP-binding protein	0	3	0	1.66764	1.93803	0	0	0	0	N/A	0	3	0	1.71308	1.93803	0	0	0	0	N/A
SMa0471	308	SMa0471	conserved hypothetical protein	83	55	190.197	160.98	-0.240611	49	39	267.987	272.437	0.0237614	80	54	213.082	183.711	-0.213972	38	16	389.675	209.567	-0.894858
SMa0473	293	SMa0473	conserved hypothetical protein	53	30	126.762	91.6474	-0.467961	47	26	257.048	181.625	-0.50108	51	28	142.794	100.134	-0.512001	8	4	82.0367	52.3917	-0.646931
SMa0478	1205	SMa0478	Dehydrogenase NAD-dependent	14	6	9.15151	5.00957	-0.869323	10	4	54.6912	27.9423	-0.968859	14	6	9.53124	5.21743	-0.869323	0	1	0	13.0979	0.353069
SMa0483	926	SMa0483	Phosphatase	20	19	16.8108	20.3984	0.279068	1	3	5.46912	20.9567	1.93803	20	18	17.7185	20.3683	0.201066	4	5	41.0184	65.4897	0.674997
SMa0485	1454	thrC2	ThrC2 threonine synthase	14	10	7.6364	6.96699	-0.132358	1	0	5.46912	0	N/A	14	9	7.899	6.48591	-0.284361	1	1	10.2546	13.0979	0.353069
SMa0486	950	SMa0486	putative cyclodeaminase	3	2	2.4611	2.09567	-0.231893	0	0	0	0	N/A	3	2	2.59063	2.20597	-0.231893	0	0	0	0	N/A
SMa0489	767	SMa0489	ABC transporter ATP-binding protein	8	3	8.03297	3.84762	-1.06197	3	0	16.4073	0	N/A	8	3	8.55664	4.09844	-1.06197	0	2	0	26.1959	1.35307
SMa0492	683	SMa0492	ABC transporter permease	5	0	5.59596	0	N/A	1	0	5.46912	0	N/A	5	0	6.00562	0	N/A	2	0	20.5092	0	N/A
SMa0493	698	SMa0493	ABC transporter permease	5	6	5.48374	8.40509	0.616103	3	5	16.4073	34.9278	1.09003	5	6	5.87656	9.00718	0.616103	1	0	10.2546	0	N/A
SMa0495	818	SMa0495	ABC transporter periplasmic solute-binding protein	10	258	9.45124	311.453	5.04237	1	244	5.46912	1704.48	8.28381	10	256	10.0289	327.929	5.03114	2	4	20.5092	52.3917	1.35307
SMa0496	668	SMa0496	conserved hypothetical protein	30	11	34.2772	16.0532	-1.09439	5	3	27.3456	20.9567	-0.383897	26	11	31.9305	17.2548	-0.887939	7	2	71.7821	26.1959	-1.45429
SMa0498	899	SMa0498	Transcriptional regulator LysR family	1	4	0.864455	4.41658	2.35307	0	2	0	13.9711	1.35307	1	4	0.912533	4.66222	2.35307	0	0	0	0	N/A
SMa0499	632	SMa0499	hypothetical protein	13	4	15.6375	6.14566	-1.34737	6	4	32.8147	27.9423	-0.231893	12	4	15.5766	6.63187	-1.23189	2	0	20.5092	0	N/A
SMa0501	686	SMa0501	ABC transporter permease	7	5	7.80241	7.11844	-0.132358	4	2	21.8765	13.9711	-0.646931	6	5	7.17523	7.63728	0.0900346	1	0	10.2546	0	N/A
SMa0503	656	SMa0503	ABC transporter permease	18	7	20.9159	10.3893	-1.0095	2	0	10.9382	0	N/A	12	7	15.0067	11.1812	-0.424539	5	2	51.273	26.1959	-0.968859
SMa0506	797	SMa0506	ABC transporter periplasmic solute-binding protein	35	14	33.8995	17.3196	-0.968859	14	7	76.5676	48.899	-0.646931	32	14	32.9382	18.4061	-0.839576	1	1	10.2546	13.0979	0.353069
SMa0508	731	SMa0508	ABC transporter ATP-binding protein	11	6	11.5545	8.04995	-0.5214	3	2	16.4073	13.9711	-0.231893	11	6	12.3448	8.60056	-0.5214	0	1	0	13.0979	0.353069
SMa0510	947	SMa0510	putative D-isomer specific 2-hydroxyacid dehydrogenase	10	15	8.22836	15.7648	0.938032	3	4	16.4073	27.9423	0.768107	10	15	8.6628	16.5972	0.938032	0	0	0	0	N/A
SMa0512	1031	idnD	IdnD L-idonate 5-dehydrogenase	8	2	6.07117	1.93864	-1.64693	0	0	0	0	N/A	6	2	4.7742	2.03266	-1.23189	3	2	30.7638	26.1959	-0.231893
SMa0513	755	idnO1	IdnO1 gluconate 5-dehydrogenase	18	8	18.3436	10.4133	-0.816856	8	5	43.7529	34.9278	-0.325003	17	7	18.4718	9.71502	-0.927039	0	0	0	0	N/A
SMa0514	518	idnK	IdnK gluconate kinase IdnK	0	1	0	1.84478	0.353069	0	0	0	0	N/A	0	1	0	2.02285	0.353069	0	0	0	0	N/A
SMa0516	887	SMa0516	dehydrogenase	2	3	1.75105	3.35486	0.938032	1	0	5.46912	0	N/A	2	1	1.84976	1.18132	-0.646931	0	1	0	13.0979	0.353069
SMa0518	332	SMa0518	conserved hypothetical protein	1	3	2.14756	8.22907	1.93803	0	2	0	13.9711	1.35307	0	3	0	9.46839	1.93803	0	1	0	13.0979	0.353069
SMa0520	842	SMa0520	Transcriptional regulator RpiR family	31	85	28.5105	99.8497	1.80826	15	53	82.0367	370.235	2.1741	31	83	30.2036	103.29	1.77391	4	12	41.0184	157.175	1.93803
SMa0522	728	SMa0522	ABC transporter periplasmic solute-binding protein	15	17	15.8169	22.8961	0.533641	2	5	10.9382	34.9278	1.675	12	11	13.5225	15.8327	0.227538	8	4	82.0367	52.3917	-0.646931
SMa0523	404	SMa0523	ABC transporter periplasmic solute-binding protein	43	25	77.7	57.7001	-0.42934	21	16	114.851	111.769	-0.0392484	43	25	87.3163	64.8413	-0.42934	11	8	112.801	104.783	-0.106363
SMa0525	1805	SMa0525	ABC transporter permease	15	14	6.6337	7.90819	0.253533	10	8	54.6912	55.8845	0.0311409	8	8	3.63598	4.64414	0.353069	0	0	0	0	N/A
SMa0526	1046	SMa0526	ABC transporter ATP-binding protein	0	2	0	1.91211	1.35307	0	1	0	6.98556	0.353069	0	2	0	2.00351	1.35307	0	0	0	0	N/A
SMa0527	599	SMa0527	phosphatase	0	0	0	0	N/A	0	0	0	0	N/A	0	0	0	0	N/A	0	0	0	0	N/A
SMa0535	239	SMa0535	hypothetical protein	7	5	19.8705	18.1286	-0.132358	6	3	32.8147	20.9567	-0.646931	6	4	20.595	17.537	-0.231893	2	2	20.5092	26.1959	0.353069
SMa0537	413	SMa0537	conserved hypothetical protein	4	14	7.08741	31.684	2.16042	1	8	5.46912	55.8845	3.35307	4	14	7.94545	35.5198	2.16042	3	2	30.7638	26.1959	-0.231893
SMa0538	362	SMa0538	conserved hypothetical protein	15	5	29.8677	12.7164	-1.23189	9	2	49.222	13.9711	-1.81686	14	5	31.7269	14.4729	-1.13236	6	3	61.5276	39.2938	-0.646931
SMa0541	395	SMa0541	conserved hypothetical protein	166	75	306.025	176.601	-0.793152	73	35	399.245	244.495	-0.707473	156	74	323.993	196.303	-0.72288	66	31	676.803	406.036	-0.737129
SMa0543	590	SMa0543	hypothetical protein	77	27	98.7005	44.2055	-1.15883	75	23	410.184	160.668	-1.35219	59	19	82.0367	33.7438	-1.28165	0	1	0	13.0979	0.353069
SMa0545	440	SMa0545	conserved hypothetical protein	51	33	85.3852	70.5685	-0.274962	31	23	169.543	160.668	-0.0775653	38	26	70.8499	61.9175	-0.194419	12	4	123.055	52.3917	-1.23189
SMa0548	239	SMa0548	conserved hypothetical protein	55	35	156.125	126.9	-0.299008	37	20	202.357	139.711	-0.534456	51	33	175.057	144.68	-0.274962	25	19	256.365	248.861	-0.0428596
SMa0551	1292	SMa0551	hydrolase	1	1	0.611302	0.780801	0.353069	0	1	0	6.98556	0.353069	1	1	0.634959	0.811018	0.353069	0	0	0	0	N/A
SMa0552	491	SMa0552	putative cyclic amidohydrolase	0	6	0	11.6211	2.93803	0	1	0	6.98556	0.353069	0	6	0	12.8045	2.93803	0	2	0	26.1959	1.35307
SMa0554	797	SMa0554	hypothetical protein	2	4	1.93711	4.94845	1.35307	0	3	0	20.9567	1.93803	2	2	2.05864	2.62945	0.353069	0	0	0	0	N/A
SMa0557	887	SMa0557	Transcriptional regulator LysR family	31	25	27.1413	27.9572	0.0427289	2	3	10.9382	20.9567	0.938032	30	25	27.7464	29.5331	0.0900346	2	11	20.5092	144.077	2.8125
SMa0558	392	SMa0558	conserved hypothetical protein	2	4	3.71207	9.48267	1.35307	1	2	5.46912	13.9711	1.35307	2	3	4.18555	8.01914	0.938032	1	1	10.2546	13.0979	0.353069
SMa0559	743	SMa0559	4-carboxymuconolactone decarboxylase	6	4	6.20707	5.28542	-0.231893	0	2	0	13.9711	1.35307	6	4	6.62477	5.6411	-0.231893	1	1	10.2546	13.0979	0.353069
SMa0561	383	SMa0561	conserved hypothetical protein	0	1	0	2.41994	0.353069	0	0	0	0	N/A	0	1	0	2.73586	0.353069	0	0	0	0	N/A
SMa0563	989	SMa0563	aldo/keto reductase	3	1	2.36872	1.0085	-1.23189	0	0	0	0	N/A	3	1	2.48848	1.05949	-1.23189	1	0	10.2546	0	N/A
SMa0564	1103	SMa0564	dehydrogenase	2	2	1.42301	1.81758	0.353069	2	0	10.9382	0	N/A	2	1	1.48752	0.949986	-0.646931	0	0	0	0	N/A
SMa0567	557	SMa0567	hypothetical protein	1	3	1.35151	5.17875	1.93803	1	2	5.46912	13.9711	1.35307	0	2	0	3.76242	1.35307	0	1	0	13.0979	0.353069
SMa0570	1889	cyaF4	CyaF4 adenylate cyclase	38	39	16.0773	21.0756	0.390544	7	17	38.2838	118.755	1.63318	37	39	16.0686	21.6334	0.429018	0	0	0	0	N/A
SMa0572	323	SMa0572	conserved hypothetical protein	37	17	81.3769	47.7565	-0.768921	33	17	180.481	118.755	-0.603862	29	15	73.6553	48.6611	-0.598021	6	0	61.5276	0	N/A
SMa0574	713	SMa0574	conserved hypothetical protein	6	5	6.45112	6.86654	0.0900346	1	2	5.46912	13.9711	1.35307	6	5	6.90351	7.34807	0.0900346	1	1	10.2546	13.0979	0.353069
SMa0575	287	SMa0575	hypothetical protein	0	0	0	0	N/A	0	0	0	0	N/A	0	0	0	0	N/A	0	0	0	0	N/A
SMa0576	1091	SMa0576	ABC transporter periplasmic solute-binding protein	9	86	6.47091	78.9779	3.60941	7	77	38.2838	537.888	3.8125	9	85	6.76747	81.637	3.59253	1	1	10.2546	13.0979	0.353069
SMa0579	2459	cyaN	adenylate/guanylate cyclase	2	6	0.65394	2.50578	1.93803	1	0	5.46912	0	N/A	1	6	0.333618	2.55673	2.93803	0	0	0	0	N/A
SMa0581	800	nrtC	Nitrate transporter ATP binding protein	1	0	0.965138	0	N/A	0	0	0	0	N/A	1	0	1.02546	0	N/A	1	0	10.2546	0	N/A
SMa0583	893	nrtB	Nitrate transporter permease	1	0	0.869955	0	N/A	1	0	5.46912	0	N/A	0	0	0	0	N/A	0	0	0	0	N/A
SMa0585	1292	nrtA	Nitrate transporter periplasmic nitrate binding protein	24	9	14.6713	7.02721	-1.06197	1	0	5.46912	0	N/A	24	9	15.239	7.29916	-1.06197	3	0	30.7638	0	N/A
SMa0590	458	SMa0590	hypothetical protein	0	0	0	0	N/A	0	0	0	0	N/A	0	0	0	0	N/A	0	0	0	0	N/A
SMa0592	1172	SMa0592	conserved hypothetical protein	19	11	12.7553	9.43223	-0.435427	0	3	0	20.9567	1.93803	18	10	12.5995	8.94057	-0.494928	4	1	41.0184	13.0979	-1.64693
SMa0594	1031	SMa0594	conserved hypothetical protein	11	5	8.34786	4.8466	-0.784434	5	3	27.3456	20.9567	-0.383897	11	5	8.75271	5.08164	-0.784434	3	0	30.7638	0	N/A
SMa0599	1331	SMa0599	conserved hypothetical protein	4	5	2.37615	3.79375	0.674997	0	2	0	13.9711	1.35307	4	5	2.46542	3.93627	0.674997	0	0	0	0	N/A
SMa0601	2246	SMa0601	conserved hypothetical protein	26	12	9.28988	5.47649	-0.762408	9	3	49.222	20.9567	-1.23189	24	10	8.76617	4.66534	-0.909965	1	0	10.2546	0	N/A
SMa0604	812	SMa0604	conserved hypothetical protein	4	6	3.80681	7.29351	0.938032	3	6	16.4073	41.9134	1.35307	3	6	3.03091	7.74262	1.35307	1	0	10.2546	0	N/A
SMa0606	335	SMa0606	hypothetical protein	2	0	4.26165	0	N/A	1	0	5.46912	0	N/A	2	0	4.89772	0	N/A	1	0	10.2546	0	N/A
SMa0607	1550	SMa0607	conserved hypothetical protein	8	9	4.10184	5.89407	0.522994	2	1	10.9382	6.98556	-0.646931	7	9	3.70489	6.0842	0.715639	0	2	0	26.1959	1.35307
SMa0609	575	SMa0609	hypothetical protein	6	5	7.87553	8.38268	0.0900346	5	3	27.3456	20.9567	-0.383897	6	4	8.56036	7.28928	-0.231893	0	1	0	13.0979	0.353069
SMa0610	860	SMa0610	hypothetical protein	1	2	0.901503	2.30293	1.35307	0	1	0	6.98556	0.353069	1	2	0.953916	2.43682	1.35307	1	0	10.2546	0	N/A
SMa0612	1655	fixN3	FixN3 cytochrome c oxidase subunit 1	62	45	29.8315	27.6555	-0.109274	18	24	98.4441	167.654	0.768107	61	45	30.2371	28.491	-0.0858152	6	4	61.5276	52.3917	-0.231893
SMa0615	752	fixO3	FixO3 cytochrome-c oxidase subunit	83	41	84.9009	53.5676	-0.664418	7	6	38.2838	41.9134	0.130677	54	28	58.9094	39.0151	-0.594464	35	15	358.911	196.469	-0.869323
SMa0616	170	fixQ3	FixQ3 nitrogen fixation protein	187	107	697.312	509.629	-0.452358	143	81	782.084	565.831	-0.466952	150	84	723.854	517.754	-0.483432	126	77	1292.08	1008.54	-0.357424
SMa0617	881	fixP3	FixP3 Diheme c-type cytochrome	229	125	201.787	140.687	-0.52035	196	108	1071.95	754.441	-0.506753	196	106	182.511	126.073	-0.53372	6	2	61.5276	26.1959	-1.23189
SMa0620	806	SMa0620	conserved hypothetical protein	10	8	9.58373	9.79285	0.0311409	4	4	21.8765	27.9423	0.353069	9	7	9.16043	9.1003	-0.00950105	3	1	30.7638	13.0979	-1.23189
SMa0621	2267	fixI2	FixI2 E1-E2 type cation ATPase	15	23	5.31097	10.4015	0.96974	4	3	21.8765	20.9567	-0.0619685	12	21	4.34248	9.70645	1.16042	0	0	0	0	N/A
SMa0622	260	fixS2	FixS2 nitrogen fixation protein	7	4	18.5244	13.5204	-0.454286	4	3	21.8765	20.9567	-0.0619685	6	4	18.9316	16.1205	-0.231893	5	3	51.273	39.2938	-0.383897
SMa0625	161	SMa0625	hypothetical protein	1	1	3.888	4.96604	0.353069	1	1	5.46912	6.98556	0.353069	1	0	5.09545	0	N/A	0	0	0	0	N/A
SMa0626	1262	SMa0626	outer membrane protein	7	5	4.37696	3.99327	-0.132358	2	1	10.9382	6.98556	-0.646931	7	5	4.55037	4.15148	-0.132358	0	0	0	0	N/A
SMa0627	698	aqpZ2	AqpZ2 aquaporin	10	6	10.9675	8.40509	-0.383897	5	6	27.3456	41.9134	0.616103	8	4	9.40249	6.00478	-0.646931	2	0	20.5092	0	N/A
SMa0629	377	SMa0629	hypothetical protein	0	8	0	19.6316	3.35307	0	8	0	55.8845	3.35307	0	5	0	13.897	2.675	0	0	0	0	N/A
SMa0630	1571	SMa0630	conserved hypothetical membrane protein	16	16	8.0974	10.3426	0.353069	3	2	16.4073	13.9711	-0.231893	16	15	8.35511	10.0048	0.25996	0	8	0	104.783	3.35307
SMa0631	566	SMa0631	hypothetical protein	16	15	21.3082	25.5155	0.25996	5	7	27.3456	48.899	0.838496	16	15	23.1906	27.7695	0.25996	3	2	30.7638	26.1959	-0.231893
SMa0633	386	SMa0633	hypothetical protein	13	39	24.4605	93.7283	1.93803	8	25	43.7529	174.639	1.99693	13	32	27.629	86.8671	1.65263	5	13	51.273	170.273	1.73158
SMa0636	653	SMa0636	conserved hypothetical protein	66	120	77.0188	178.862	1.21557	26	74	142.197	516.932	1.86208	55	90	69.0968	144.418	1.06356	8	19	82.0367	248.861	1.601
SMa0637	389	SMa0637	hypothetical protein	0	6	0	14.3212	2.93803	0	4	0	27.9423	2.35307	0	5	0	13.4683	2.675	0	2	0	26.1959	1.35307
SMa0638	257	SMa0638	hypothetical protein	0	2	0	6.82628	1.35307	0	2	0	13.9711	1.35307	0	2	0	8.15436	1.35307	0	0	0	0	N/A
SMa0639	404	SMa0639	conserved hypothetical protein	0	0	0	0	N/A	0	0	0	0	N/A	0	0	0	0	N/A	0	0	0	0	N/A
SMa0640	419	SMa0640	hypothetical protein	1	0	1.74918	0	N/A	0	0	0	0	N/A	1	0	1.95792	0	N/A	1	0	10.2546	0	N/A
SMa0645	308	SMa0645	hypothetical protein	4	1	9.16612	2.92691	-1.64693	2	1	10.9382	6.98556	-0.646931	4	1	10.6541	3.40206	-1.64693	2	0	20.5092	0	N/A
SMa0647	251	SMa0647	hypothetical protein	1	1	2.72547	3.48118	0.353069	1	1	5.46912	6.98556	0.353069	1	1	3.2684	4.17464	0.353069	0	0	0	0	N/A
SMa0649	317	SMa0649	hypothetical protein	1	0	2.23533	0	N/A	0	0	0	0	N/A	1	0	2.58791	0	N/A	1	0	10.2546	0	N/A
SMa0657	197	SMa0657	cytochrome c binding protein amino terminus	0	0	0	0	N/A	0	0	0	0	N/A	0	0	0	0	N/A	0	0	0	0	N/A
SMa0659	398	SMa0659	cytochrome c binding protein carboxyl terminus	0	0	0	0	N/A	0	0	0	0	N/A	0	0	0	0	N/A	0	0	0	0	N/A
SMa0661	479	SMa0661	conserved hypothetical protein	7	5	10.8555	9.90392	-0.132358	2	5	10.9382	34.9278	1.675	7	4	11.9887	8.75019	-0.454286	5	0	51.273	0	N/A
SMa0662	635	SMa0662	Transcriptional regulator CAP/Crp family	18	13	21.5571	19.8859	-0.116416	4	6	21.8765	41.9134	0.938032	18	13	23.2545	21.4517	-0.116416	0	0	0	0	N/A
SMa0663	269	SMa0663	hypothetical protein	3	2	7.71505	6.5695	-0.231893	1	2	5.46912	13.9711	1.35307	2	2	6.09939	7.79059	0.353069	1	1	10.2546	13.0979	0.353069
SMa0664	1757	SMa0664	conserved hypothetical protein	423	284	192.04	164.685	-0.221698	12	4	65.6294	27.9423	-1.23189	423	284	197.505	169.371	-0.221698	2	2	20.5092	26.1959	0.353069
SMa0665	1154	SMa0665	conserved hypothetical protein	1	0	0.681368	0	N/A	0	0	0	0	N/A	1	0	0.71089	0	N/A	0	0	0	0	N/A
SMa0667	488	SMa0667	conserved hypothetical protein	15	8	22.8727	15.5812	-0.553822	8	2	43.7529	13.9711	-1.64693	15	8	25.2162	17.1776	-0.553822	5	3	51.273	39.2938	-0.383897
SMa0669	1229	SMa0669	HlyD-family protein	53	36	33.9949	29.4934	-0.204926	6	4	32.8147	27.9423	-0.231893	50	34	33.3754	28.9881	-0.203324	2	4	20.5092	52.3917	1.35307
SMa0670	854	SMa0670	conserved hypothetical protein	13	16	11.7973	18.5457	0.652629	5	9	27.3456	62.8701	1.20107	12	16	11.5274	19.6316	0.768107	0	2	0	26.1959	1.35307
SMa0674	344	SMa0674	hypothetical protein	4	8	8.3286	21.2758	1.35307	2	4	10.9382	27.9423	1.35307	4	7	9.53916	21.3222	1.16042	2	3	20.5092	39.2938	0.938032
SMa0675	1145	SMa0675	Ca2+/H+ antiporter	1	13	0.6865	11.399	4.05351	0	0	0	0	N/A	1	12	0.716478	10.9817	3.93803	1	0	10.2546	0	N/A
SMa0677	941	SMa0677	ABC transporter periplasmic solute-binding protein	9	18	7.45036	19.0323	1.35307	0	7	0	48.899	3.16042	9	17	7.84623	18.9301	1.27061	0	2	0	26.1959	1.35307
SMa0678	1358	SMa0678	amino acid transporter	3	14	1.74794	10.4188	2.57546	1	5	5.46912	34.9278	2.675	3	14	1.8123	10.8024	2.57546	0	1	0	13.0979	0.353069
SMa0680	2348	SMa0680	decarboxylase (lysine ornithine arginine)	276	229	94.4209	100.064	0.0837484	231	167	1263.37	1166.59	-0.114976	148	125	51.7097	55.7834	0.1094	1	3	10.2546	39.2938	1.93803
SMa0682	2270	SMa0682	decarboxylase (lysine ornithine arginine)	444	323	157.001	145.884	-0.105956	5	5	27.3456	34.9278	0.353069	440	312	159.014	144.02	-0.142888	222	151	2276.52	1977.79	-0.202942
SMa0683	926	SMa0683	Cation efflux protein	2	1	1.68108	1.0736	-0.646931	0	1	0	6.98556	0.353069	2	0	1.77185	0	N/A	2	0	20.5092	0	N/A
SMa0684	1325	SMa0684	amino acid transporter	10	12	5.96631	9.14474	0.616103	3	3	16.4073	20.9567	0.353069	9	9	5.57231	7.11737	0.353069	0	0	0	0	N/A
SMa0687	506	SMa0687	hypothetical protein	12	88	17.7058	165.844	3.22754	5	20	27.3456	139.711	2.35307	10	86	16.2128	178.09	3.45741	4	52	41.0184	681.093	4.05351
SMa0689	950	SMa0689	conserved hypothetical protein	15	13	12.3055	13.6219	0.146618	4	9	21.8765	62.8701	1.52299	15	13	12.9532	14.3388	0.146618	1	0	10.2546	0	N/A
SMa0690	1400	SMa0690	conserved hypothetical protein	82	68	46.3932	49.1398	0.0829799	15	13	82.0367	90.8123	0.146618	81	64	47.4641	47.901	0.013219	1	3	10.2546	39.2938	1.93803
SMa0693	1229	arcA1	ArcA1 arginine deiminase	40	52	25.6565	42.6016	0.731581	10	25	54.6912	174.639	1.675	33	49	22.0278	41.777	0.923385	11	6	112.801	78.5876	-0.5214
SMa0695	1004	arcB	ArcB ornithine carbamoyltransferase catabolic	29	24	22.5718	23.8596	0.0800505	19	10	103.913	69.8556	-0.57293	22	20	17.9762	20.8732	0.215566	1	1	10.2546	13.0979	0.353069
SMa0697	974	arcC	ArcC carbamate kinase	13	15	10.4148	15.3491	0.55952	2	4	10.9382	27.9423	1.35307	12	14	10.1072	15.0613	0.575461	0	3	0	39.2938	1.93803
SMa0699	470	SMa0699	hypothetical protein	8	18	12.621	36.2712	1.52299	5	12	27.3456	83.8268	1.6161	7	16	12.2182	35.671	1.54571	3	3	30.7638	39.2938	0.353069
SMa0702	434	SMa0702	hypothetical protein	2	1	3.38995	2.16495	-0.646931	1	1	5.46912	6.98556	0.353069	2	1	3.7805	2.41437	-0.646931	1	0	10.2546	0	N/A
SMa0705	941	dgoK2	DgoK2 2-dehydro-3-deoxygalactonokinase	2	3	1.65564	3.17205	0.938032	2	2	10.9382	13.9711	0.353069	2	3	1.74361	3.3406	0.938032	0	0	0	0	N/A
SMa0707	962	SMa0707	dihydrodipicolinate synthase family protein	25	49	20.266	50.7351	1.32392	7	4	38.2838	27.9423	-0.454286	25	44	21.3193	47.9259	1.16864	5	33	51.273	432.232	3.07554
SMa0708	1169	SMa0708	enolase	19	76	12.7867	65.3285	2.35307	5	52	27.3456	363.249	3.73158	17	69	11.9301	61.8482	2.37413	1	6	10.2546	78.5876	2.93803
SMa0709	1265	SMa0709	ABC transporter periplasmic solute-binding protein	101	63	63.0092	50.2004	-0.327863	5	14	27.3456	97.7979	1.8385	101	60	65.4997	49.6997	-0.398252	1	5	10.2546	65.4897	2.675
SMa0710	1013	SMa0710	ABC transporter permease	4	12	3.08699	11.8288	1.93803	3	8	16.4073	55.8845	1.76811	4	11	3.23936	11.3783	1.8125	0	2	0	26.1959	1.35307
SMa0711	830	SMa0711	ABC transporter permease	3	4	2.79671	4.76289	0.768107	0	2	0	13.9711	1.35307	3	2	2.96518	2.5249	-0.231893	3	1	30.7638	13.0979	-1.23189
SMa0713	593	SMa0713	ABC transporter ATP-binding protein amino terminus	6	4	7.65506	6.51841	-0.231893	3	2	16.4073	13.9711	-0.231893	5	4	6.91709	7.06802	0.0311409	0	1	0	13.0979	0.353069
SMa0714	497	SMa0714	ABC transporter ATP-binding protein carboxyl terminus	7	4	10.4983	7.66241	-0.454286	2	2	10.9382	13.9711	0.353069	7	4	11.5545	8.43328	-0.454286	4	1	41.0184	13.0979	-1.64693
SMa0715	980	SMa0715	Nucleoside-diphosphate-sugar epimerase	8	10	6.37179	10.1732	0.674997	4	1	21.8765	6.98556	-1.64693	6	10	5.02266	10.6922	1.09003	1	4	10.2546	52.3917	2.35307
SMa0717	1709	SMa0717	conserved hypothetical protein	26	10	12.126	5.95699	-1.02544	1	4	5.46912	27.9423	2.35307	26	9	12.4807	5.51815	-1.17745	0	0	0	0	N/A
SMa0719	719	SMa0719	dehydrogenase related to short chain alcohol dehydrogenases	1	0	1.0668	0	N/A	0	0	0	0	N/A	1	0	1.14098	0	N/A	1	0	10.2546	0	N/A
SMa0723	788	SMa0723	conserved hypothetical protein	1	1	0.978959	1.2504	0.353069	0	0	0	0	N/A	1	1	1.04108	1.32974	0.353069	0	0	0	0	N/A
SMa0726	392	SMa0726	hypothetical protein	1	0	1.85603	0	N/A	0	0	0	0	N/A	1	0	2.09277	0	N/A	1	0	10.2546	0	N/A
SMa0728	200	SMa0728	hypothetical protein	0	5	0	20.9567	2.675	0	5	0	34.9278	2.675	0	5	0	26.1959	2.675	0	0	0	0	N/A
SMa0731	347	SMa0731	hypothetical protein	0	1	0	2.63938	0.353069	0	1	0	6.98556	0.353069	0	1	0	3.0197	0.353069	0	0	0	0	N/A
SMa0734	323	SMa0734	hypothetical protein	0	0	0	0	N/A	0	0	0	0	N/A	0	0	0	0	N/A	0	0	0	0	N/A
SMa0736	272	SMa0736	hypothetical protein	1	0	2.54772	0	N/A	0	0	0	0	N/A	0	0	0	0	N/A	0	0	0	0	N/A
SMa0738	203	cspA6	CspA6 cold shock protein	541	283	1754.22	1172.08	-0.581758	493	263	2696.27	1837.2	-0.553456	527	279	2129.72	1440.13	-0.564469	316	166	3240.45	2174.26	-0.575672
SMa0739	428	SMa0739	hypothetical protein	10	5	17.1625	10.9606	-0.646931	2	1	10.9382	6.98556	-0.646931	7	2	13.4172	4.89642	-1.45429	5	1	51.273	13.0979	-1.96886
SMa0740	380	SMa0740	hypothetical protein	0	0	0	0	N/A	0	0	0	0	N/A	0	0	0	0	N/A	0	0	0	0	N/A
SMa0742	440	SMa0742	hypothetical protein	0	4	0	8.55375	2.35307	0	3	0	20.9567	1.93803	0	4	0	9.52577	2.35307	0	1	0	13.0979	0.353069
SMa0744	1637	groEL2	groEL2 chaperonin	39	15	18.9652	9.31685	-1.02544	21	7	114.851	48.899	-1.23189	39	15	19.5445	9.60142	-1.02544	1	0	10.2546	0	N/A
SMa0745	296	groES2	groES2 chaperonin	8	12	18.968	36.3411	0.938032	8	12	43.7529	83.8268	0.938032	8	12	22.1721	42.4798	0.938032	0	0	0	0	N/A
SMa0747	161	SMa0747	hypothetical protein	0	0	0	0	N/A	0	0	0	0	N/A	0	0	0	0	N/A	0	0	0	0	N/A
SMa0748	449	SMa0748	Transcriptional regulator MucR family	26	20	42.7446	41.9974	-0.0254426	5	2	27.3456	13.9711	-0.968859	23	16	42.0233	37.3393	-0.170493	11	9	112.801	117.881	0.0635624
SMa0750	878	SMa0750	Transcriptional regulator LysR family	7	3	6.18812	3.3874	-0.869323	1	2	5.46912	13.9711	1.35307	7	3	6.54051	3.5803	-0.869323	1	0	10.2546	0	N/A
SMa0751	1238	SMa0751	Ring-hydroxylating dioxygenase	37	21	23.5665	17.0843	-0.464067	1	3	5.46912	20.9567	1.93803	37	21	24.5183	17.7743	-0.464067	0	1	0	13.0979	0.353069
SMa0752	1061	SMa0752	oxidoreductase	32	13	23.6289	12.2609	-0.946491	0	1	0	6.98556	0.353069	32	13	24.7425	12.8387	-0.946491	0	0	0	0	N/A
SMa0753	692	SMa0753	oxidoreductase	6	48	6.6337	67.7845	3.35307	5	48	27.3456	335.307	3.6161	2	26	2.371	39.3695	4.05351	0	0	0	0	N/A
SMa0754	326	SMa0754	hypothetical protein	1	0	2.18183	0	N/A	1	0	5.46912	0	N/A	1	0	2.51646	0	N/A	0	0	0	0	N/A
SMa0757	932	nodD2	NodD2 nod box-dependent transcription activator	84	53	70.174	56.5532	-0.311328	8	2	43.7529	13.9711	-1.64693	51	28	44.8914	31.48	-0.512001	42	27	430.693	353.644	-0.284361
SMa0758	575	SMa0758	conserved hypothetical protein	1	1	1.31259	1.67654	0.353069	1	1	5.46912	6.98556	0.353069	1	1	1.42673	1.82232	0.353069	0	0	0	0	N/A
SMa0759	401	SMa0759	hypothetical protein	13	10	23.647	23.2336	-0.0254426	0	0	0	0	N/A	0	0	0	0	N/A	0	0	0	0	N/A
SMa0760	347	fixT2	FixT2 anti-kinase protein	29	23	59.9261	60.7058	0.01865	27	22	147.666	153.682	0.0576131	29	23	68.561	69.453	0.01865	2	0	20.5092	0	N/A
SMa0762	635	fixK2	FixK2 transcriptional regulator	137	104	164.073	159.087	-0.0445233	38	31	207.826	216.553	0.0593378	114	89	147.279	146.862	-0.00408755	60	45	615.276	589.407	-0.0619685
SMa0763	647	SMa0763	hypothetical protein	357	197	420.188	296.16	-0.504659	163	108	891.466	754.441	-0.240772	345	188	437.445	304.471	-0.522795	35	6	358.911	78.5876	-2.19125
SMa0765	1619	fixN2	FixN2 cytochrome c oxidase subunit I	81	58	39.8141	36.4137	-0.1288	28	12	153.135	83.8268	-0.869323	70	57	35.4699	36.891	0.056676	1	1	10.2546	13.0979	0.353069
SMa0766	731	fixO2	FixO2 cytochrome c oxidase subunit	19	21	19.9577	28.1748	0.497459	7	5	38.2838	34.9278	-0.132358	16	17	17.9561	24.3682	0.440532	1	5	10.2546	65.4897	2.675
SMa0767	152	fixQ2	FixQ2 nitrogen fixation protein	10	11	40.6122	57.0603	0.490573	8	10	43.7529	69.8556	0.674997	7	8	37.7801	55.1492	0.545714	6	5	61.5276	65.4897	0.0900346
SMa0769	863	fixP2	FixP2 Diheme c-type cytochrome	34	41	30.5504	47.055	0.623158	13	7	71.0985	48.899	-0.540016	31	39	29.4686	47.3529	0.684275	3	11	30.7638	144.077	2.22754
SMa0771	473	SMa0771	hypothetical protein	4	5	6.27432	10.0175	0.674997	4	4	21.8765	27.9423	0.353069	2	3	3.46878	6.64589	0.938032	0	0	0	0	N/A
SMa0772	551	nodL	NodL Nod factor acetyltransferase	1	1	1.365	1.74349	0.353069	1	1	5.46912	6.98556	0.353069	1	1	1.48887	1.9017	0.353069	0	0	0	0	N/A
SMa0773	1430	noeA	NoeA host specific nodulation protein	5	1	2.77151	0.707996	-1.96886	3	0	16.4073	0	N/A	5	1	2.86842	0.732752	-1.96886	1	0	10.2546	0	N/A
SMa0774	1661	noeB	NoeB host specific nodulation protein	2	1	0.958933	0.612411	-0.646931	1	0	5.46912	0	N/A	2	1	0.987799	0.630846	-0.646931	0	1	0	13.0979	0.353069
SMa0775	326	SMa0775	hypothetical protein	3	0	6.54548	0	N/A	3	0	16.4073	0	N/A	2	0	5.03293	0	N/A	0	0	0	0	N/A
SMa0781	449	SMa0781	conserved hypothetical protein	0	0	0	0	N/A	0	0	0	0	N/A	0	0	0	0	N/A	0	0	0	0	N/A
SMa0783	269	SMa0783	conserved hypothetical protein	0	0	0	0	N/A	0	0	0	0	N/A	0	0	0	0	N/A	0	0	0	0	N/A
SMa0785	2084	SMa0785	Recombinase	0	0	0	0	N/A	0	0	0	0	N/A	0	0	0	0	N/A	0	0	0	0	N/A
SMa0789	695	SMa0789	Transcriptional regulator GntR family	40	44	44.0466	61.8855	0.490573	23	36	125.79	251.48	0.999432	38	44	44.8546	66.3377	0.564573	5	1	51.273	13.0979	-1.96886
SMa0791	602	SMa0791	conserved hypothetical protein	164	93	206.35	149.461	-0.465324	15	12	82.0367	83.8268	0.0311409	144	86	196.234	149.691	-0.390591	109	65	1117.75	851.366	-0.392747
SMa0792	833	SMa0792	conserved hypothetical protein	186	101	172.807	119.854	-0.527878	164	84	896.935	586.787	-0.612166	168	87	165.452	109.438	-0.596305	0	2	0	26.1959	1.35307
SMa0793	935	SMa0793	conserved hypothetical protein	6	6	4.99716	6.38275	0.353069	1	3	5.46912	20.9567	1.93803	6	4	5.26439	4.48272	-0.231893	0	1	0	13.0979	0.353069
SMa0794	1040	SMa0794	Monoxygenase	5	8	3.76315	7.69053	1.03114	0	3	0	20.9567	1.93803	4	7	3.15526	7.05273	1.16042	1	1	10.2546	13.0979	0.353069
SMa0796	1463	SMa0796	aldehyde dehydrogenase	12	3	6.50655	2.07766	-1.64693	2	2	10.9382	13.9711	0.353069	12	3	6.72892	2.14867	-1.64693	0	0	0	0	N/A
SMa0797	326	SMa0797	conserved hypothetical protein	3	3	6.54548	8.36038	0.353069	0	0	0	0	N/A	2	2	5.03293	6.42843	0.353069	2	2	20.5092	26.1959	0.353069
SMa0799	1010	SMa0799	ABC transporter periplasmic solute-binding protein	29	33	22.444	32.6213	0.539482	6	4	32.8147	27.9423	-0.231893	28	30	22.7429	31.1238	0.452605	3	12	30.7638	157.175	2.35307
SMa0800	875	SMa0800	ABC transporter permease	1	16	0.886884	18.1247	4.35307	1	15	5.46912	104.783	4.25996	1	12	0.937563	14.3703	3.93803	0	0	0	0	N/A
SMa0802	800	SMa0802	ABC transporter permease	0	0	0	0	N/A	0	0	0	0	N/A	0	0	0	0	N/A	0	0	0	0	N/A
SMa0803	1079	SMa0803	ABC transporter ATP-binding protein	4	4	2.90653	3.71243	0.353069	0	0	0	0	N/A	4	3	3.04121	2.91335	-0.0619685	0	2	0	26.1959	1.35307
SMa0805	1472	gabD4	GabD4 succinate-semialdehyde dehdyrogenase	66	34	35.5744	23.4076	-0.603862	5	7	27.3456	48.899	0.838496	59	33	32.8816	23.4909	-0.48518	9	5	92.2913	65.4897	-0.494928
SMa0806	455	syrB3	SyrB3 regulator	162	116	263.167	240.691	-0.1288	142	103	776.614	719.513	-0.110178	99	81	178.498	186.538	0.0635624	5	5	51.273	65.4897	0.353069
SMa0809	638	SMa0809	hypothetical protein	25	30	29.8099	45.6905	0.616103	15	17	82.0367	118.755	0.533641	24	28	30.8602	45.9865	0.575461	3	4	30.7638	52.3917	0.768107
SMa0810	206	fixU	FixU nitrogen fixation protein	2	2	6.40912	8.18621	0.353069	0	2	0	13.9711	1.35307	2	2	7.96473	10.1732	0.353069	2	1	20.5092	13.0979	-0.646931
SMa0811	194	fdxN	FdxN ferredoxin	2	5	6.72432	21.472	1.675	2	4	10.9382	27.9423	1.35307	1	5	4.2287	27.006	2.675	1	4	10.2546	52.3917	2.35307
SMa0814	1472	nifB	NifB FeMo cofactor biosynthesis protein	2	3	1.07801	2.06538	0.938032	0	1	0	6.98556	0.353069	2	3	1.11463	2.13553	0.938032	2	1	20.5092	13.0979	-0.646931
SMa0815	1625	nifA	NifA transcriptional activator	1176	571	575.971	357.202	-0.689256	540	229	2953.32	1599.69	-0.884543	1176	570	593.694	367.548	-0.691785	3	2	30.7638	26.1959	-0.231893
SMa0816	296	fixX	FixX ferredoxin-like protein	2	4	4.74201	12.1137	1.35307	1	2	5.46912	13.9711	1.35307	1	4	2.77151	14.1599	2.35307	0	2	0	26.1959	1.35307
SMa0817	1307	fixC	FixC oxidoreductase	5	14	3.02272	10.8104	1.8385	1	0	5.46912	0	N/A	5	13	3.13836	10.4222	1.73158	1	1	10.2546	13.0979	0.353069
SMa0819	1061	fixB	FixB electron transfer flavoprotein alpha chain	26	9	19.1985	8.48831	-1.17745	23	9	125.79	62.8701	-1.00057	21	8	16.2372	7.90073	-1.03925	0	0	0	0	N/A
SMa0822	878	fixA	FixA electron transfer flavoprotein beta chain	26	9	22.9844	10.1622	-1.17745	1	0	5.46912	0	N/A	24	6	22.4246	7.1606	-1.64693	19	7	194.837	91.6855	-1.0875
SMa0824	467	SMa0824	hypothetical protein	4	2	6.34714	4.05352	-0.646931	4	2	21.8765	13.9711	-0.646931	4	2	7.0267	4.48751	-0.646931	0	0	0	0	N/A
SMa0825	893	nifH	NifH nitrogenase iron protein	81	42	70.4663	46.6692	-0.594464	60	32	328.147	223.538	-0.553822	81	42	74.4118	49.2823	-0.594464	0	0	0	0	N/A
SMa0827	1502	nifD	NifD nitrogenase molybdenum-iron protein alpha chain	2	11	1.05717	7.42666	2.8125	1	1	5.46912	6.98556	0.353069	2	11	1.09237	7.67389	2.8125	0	0	0	0	N/A
SMa0829	1541	nifK	NifK nitrogenase molybdenum-iron protein beta chain	0	2	0	1.3172	1.35307	0	0	0	0	N/A	0	1	0	0.679971	0.353069	0	1	0	13.0979	0.353069
SMa0830	1430	nifE	NifE nitrogenase molybdenum-cofactor synthesis protein	0	6	0	4.24798	2.93803	0	2	0	13.9711	1.35307	0	6	0	4.39651	2.93803	0	1	0	13.0979	0.353069
SMa0831	500	nifX	NifX iron-molybdenum cluster-binding protein	1	1	1.49158	1.90515	0.353069	1	1	5.46912	6.98556	0.353069	1	1	1.64073	2.09567	0.353069	0	0	0	0	N/A
SMa0833	140	SMa0833	conserved hypothetical protein	0	0	0	0	N/A	0	0	0	0	N/A	0	0	0	0	N/A	0	0	0	0	N/A
SMa0834	317	fdxB	FdxB ferredoxin III	0	1	0	2.85514	0.353069	0	0	0	0	N/A	0	0	0	0	N/A	0	0	0	0	N/A
SMa0835	290	SMa0835	hypothetical 10.5 kDa ORF	3	2	7.23854	6.16373	-0.231893	3	2	16.4073	13.9711	-0.231893	2	2	5.65771	7.22645	0.353069	0	1	0	13.0979	0.353069
SMa0838	245	syrA	SyrA protein involved in EPS production	1	1	2.78091	3.55198	0.353069	1	0	5.46912	0	N/A	1	0	3.34844	0	N/A	1	0	10.2546	0	N/A
SMa0840	941	nodD3	NodD3 nod box-dependent transcriptional activator	0	1	0	1.05735	0.353069	0	0	0	0	N/A	0	1	0	1.11353	0.353069	0	0	0	0	N/A
SMa0848	416	SMa0848	hypothetical protein	5	2	8.80223	4.49714	-0.968859	3	0	16.4073	0	N/A	5	2	9.86019	5.03767	-0.968859	1	1	10.2546	13.0979	0.353069
SMa0849	980	syrM	SyrM transcriptional regulator	1	4	0.796473	4.06926	2.35307	1	0	5.46912	0	N/A	0	4	0	4.27688	2.35307	0	0	0	0	N/A
SMa0850	365	SMa0850	hypothetical protein	1	0	1.97679	0	N/A	1	0	5.46912	0	N/A	1	0	2.24758	0	N/A	0	0	0	0	N/A
SMa0851	743	nodH	NodH sulfotransferase	3	2	3.10353	2.64271	-0.231893	1	0	5.46912	0	N/A	3	2	3.31239	2.82055	-0.231893	0	0	0	0	N/A
SMa0852	281	nodF	NodF acyl carrier protein	5	0	12.3923	0	N/A	3	0	16.4073	0	N/A	5	0	14.5973	0	N/A	3	0	30.7638	0	N/A
SMa0853	1208	nodE	NodE beta ketoacyl ACP synthase	6	10	3.91272	8.32937	1.09003	4	0	21.8765	0	N/A	5	10	3.39556	8.67413	1.35307	0	1	0	13.0979	0.353069
SMa0854	737	nodG	NodG 3-oxoacyl-(acyl carrier protein) reductase	64	39	66.7135	51.9257	-0.361529	0	0	0	0	N/A	45	29	50.0903	41.2309	-0.280803	45	29	461.457	379.84	-0.280803
SMa0855	899	nodP1	NodP1 ATP-sulfurylase small subunit	41	22	35.4426	24.2912	-0.545051	41	21	224.234	146.697	-0.612166	19	9	17.3381	10.49	-0.724933	0	0	0	0	N/A
SMa0857	1925	nodQ1	NodQ1 ATP-sulfurylase large subunit-APS kinase	2	7	0.830752	3.71384	2.16042	0	0	0	0	N/A	2	7	0.85233	3.81031	2.16042	0	1	0	13.0979	0.353069
SMa0863	788	nodJ	NodJ ABC transporter permease	1	3	0.978959	3.7512	1.93803	0	1	0	6.98556	0.353069	1	2	1.04108	2.65948	1.35307	1	0	10.2546	0	N/A
SMa0864	1067	nodI	NodI ABC transporter ATP-binding protein	0	2	0	1.87616	1.35307	0	0	0	0	N/A	0	1	0	0.982038	0.353069	0	0	0	0	N/A
SMa0866	1280	nodC	NodC N-acetylglucosaminyltransferase	2	3	1.23364	2.36354	0.938032	1	0	5.46912	0	N/A	2	3	1.28182	2.45586	0.938032	0	0	0	0	N/A
SMa0868	653	nodB	NodB chitooligosaccharide deacetylase	0	0	0	0	N/A	0	0	0	0	N/A	0	0	0	0	N/A	0	0	0	0	N/A
SMa0869	590	nodA	NodA N-acyltransferase	2	1	2.56365	1.63724	-0.646931	1	0	5.46912	0	N/A	2	1	2.78091	1.77599	-0.646931	0	0	0	0	N/A
SMa0870	926	nodD1	NodD1 nod-box dependent transcriptional activator	1	1	0.84054	1.0736	0.353069	1	0	5.46912	0	N/A	1	1	0.885926	1.13157	0.353069	0	0	0	0	N/A
SMa0872	332	orf110	hypothetical protein ORF 110	5	3	10.7378	8.22907	-0.383897	5	1	27.3456	6.98556	-1.96886	5	3	12.3549	9.46839	-0.383897	0	2	0	26.1959	1.35307
SMa0873	1325	nifN	NifN Nitrogenase Fe-Mo cofactor biosynthesis protein	18	13	10.7394	9.9068	-0.116416	0	2	0	13.9711	1.35307	18	13	11.1446	10.2806	-0.116416	0	0	0	0	N/A
SMa0874	485	nodN	NodN dehydratase	3	3	4.60019	5.87571	0.353069	3	3	16.4073	20.9567	0.353069	2	2	3.38296	4.32097	0.353069	0	0	0	0	N/A
SMa0875	3197	nolG	NolG efflux transporter	5	7	1.26327	2.25896	0.838496	1	2	5.46912	13.9711	1.35307	4	6	1.02642	1.96653	0.938032	2	2	20.5092	26.1959	0.353069
SMa0876	1103	nolF	NolF secretion protein	1	10	0.711507	9.0879	3.675	0	2	0	13.9711	1.35307	1	10	0.74376	9.49986	3.675	0	1	0	13.0979	0.353069
SMa0878	1826	nodM	NodM Glucosamine--fructose-6-phosphate aminotransferase	3	1	1.31189	0.558547	-1.23189	0	1	0	6.98556	0.353069	3	1	1.34781	0.573842	-1.23189	0	0	0	0	N/A
SMa0882	590	SMa0882	conserved hypothetical protein	28	18	35.8911	29.4704	-0.284361	19	14	103.913	97.7979	-0.0875036	28	18	38.9327	31.9678	-0.284361	2	0	20.5092	0	N/A
SMa0883	530	SMa0883	conserved hypothetical protein	8	6	11.3154	10.8397	-0.0619685	4	2	21.8765	13.9711	-0.646931	8	6	12.3829	11.8623	-0.0619685	2	2	20.5092	26.1959	0.353069
SMa0886	734	SMa0886	hypothetical protein	3	1	3.13916	1.33652	-1.23189	0	0	0	0	N/A	3	1	3.353	1.42757	-1.23189	2	1	20.5092	13.0979	-0.646931
SMa0887	566	SMa0887	hypothetical protein	1	0	1.33177	0	N/A	0	0	0	0	N/A	0	0	0	0	N/A	0	0	0	0	N/A
SMa0888	818	SMa0888	conserved hypothetical protein	9	11	8.50611	13.279	0.642576	2	1	10.9382	6.98556	-0.646931	9	11	9.02605	14.0907	0.642576	1	4	10.2546	52.3917	2.35307
SMa0890	1424	SMa0890	conserved hypothetical protein	22	17	12.2443	12.0849	-0.0188997	3	4	16.4073	27.9423	0.768107	21	17	12.0981	12.5093	0.0482145	1	0	10.2546	0	N/A
SMa0892	3263	dnaE3	DnaE3 DNA polymerase III alpha chain	41	17	10.1524	5.37676	-0.91702	1	0	5.46912	0	N/A	41	17	10.308	5.45914	-0.91702	0	0	0	0	N/A
SMa0894	296	SMa0894	hypothetical protein	0	0	0	0	N/A	0	0	0	0	N/A	0	0	0	0	N/A	0	0	0	0	N/A
SMa0896	719	SMa0896	conserved hypothetical protein	57	26	60.8075	35.4274	-0.779381	6	4	32.8147	27.9423	-0.231893	56	26	63.8951	37.8911	-0.753846	2	2	20.5092	26.1959	0.353069
SMa0900	476	SMa0900	conserved hypothetical protein	0	2	0	3.98416	1.35307	0	2	0	13.9711	1.35307	0	2	0	4.40267	1.35307	0	0	0	0	N/A
SMa0903	1190	SMa0903	conserved hypothetical protein	1	0	0.661587	0	N/A	0	0	0	0	N/A	1	0	0.689384	0	N/A	1	0	10.2546	0	N/A
SMa0905	401	SMa0905	hypothetical protein	0	0	0	0	N/A	0	0	0	0	N/A	0	0	0	0	N/A	0	0	0	0	N/A
SMa0907	1190	SMa0907	conserved hypothetical protein	5	9	3.30793	7.60525	1.20107	1	4	5.46912	27.9423	2.35307	5	9	3.44692	7.9248	1.20107	0	4	0	52.3917	2.35307
SMa0909	893	SMa0909	hypothetical protein	1	1	0.869955	1.11117	0.353069	0	0	0	0	N/A	1	1	0.918665	1.17339	0.353069	0	0	0	0	N/A
SMa0911	1031	SMa0911	conserved hypothetical protein	7	10	5.31228	9.6932	0.867642	0	0	0	0	N/A	7	10	5.5699	10.1633	0.867642	7	10	71.7821	130.979	0.867642
SMa0914	941	SMa0914	conserved hypothetical protein	2	3	1.65564	3.17205	0.938032	0	0	0	0	N/A	2	3	1.74361	3.3406	0.938032	1	2	10.2546	26.1959	1.35307
SMa0917	326	SMa0917	conserved hypothetical protein	0	0	0	0	N/A	0	0	0	0	N/A	0	0	0	0	N/A	0	0	0	0	N/A
SMa0922	323	SMa0922	conserved hypothetical protein	5	2	10.9969	5.61842	-0.968859	4	0	21.8765	0	N/A	5	2	12.6992	6.48814	-0.968859	2	2	20.5092	26.1959	0.353069
SMa0929	1919	traG	TraG conjugal transfer protein	7	5	2.91649	2.66083	-0.132358	4	1	21.8765	6.98556	-1.64693	7	4	2.99248	2.18413	-0.454286	1	1	10.2546	13.0979	0.353069
[truncated: 5,668 more rows]

## Sheet: AbcR1 mRNA interactome
AbcR1 mRNA interactome. Genes represented in the iGD1348 model are in bold. (ND) Features represented by less than 50 reads
[truncated: 227 more rows]

[truncated: 4 more sheets: AbcR2 mRNA interactome, iGD1348 predictions, Pangenome analysis, Rhizosphere mRNAs]
