# Supplementary material for: Pervasive RNA Regulation of Metabolism Enhances the Root Colonization Ability of Nitrogen-Fixing Symbiotic α-Rhizobia
Source: mBio. 2022 Feb 15;13(1):e03576-21. doi: 10.1128/mbio.03576-21 (PMC8844928; doi:10.1128/mbio.03576-21)
Supplement: TEXT S1 [file mbio.03576-21-s0001.txt]

%% Prepare the data

% Load the model
load('iGD1348_working.mat');
m = iGD1348;
clearvars iGD1348

% Prepare the model
EX_list = m.rxns(strmatch('EX_', m.rxns));
carbonFreeMinimal = {'EX_cpd00001_e0','EX_cpd00007_e0',...
    'EX_cpd00009_e0','EX_cpd00149_e0','EX_cpd00013_e0','EX_cpd00030_e0',...
    'EX_cpd00034_e0','EX_cpd00048_e0','EX_cpd00058_e0','EX_cpd00063_e0',...
    'EX_cpd00104_e0','EX_cpd00011_e0','EX_cpd00205_e0','EX_cpd00254_e0',...
    'EX_cpd00971_e0','EX_cpd10515_e0','EX_cpd10516_e0','EX_cpd00305_e0'};
m = changeRxnBounds(m, EX_list, 0, 'l');
m = changeRxnBounds(m, carbonFreeMinimal, -10, 'l');
m = changeObjective(m, 'rxnBIOMASS');
m = changeRxnBounds(m, 'rxnNGAM', 8.39, 'b');

% Load the gene lists
abcR1_genes = table2cell(readtable('abcR1_genes.txt', 'ReadVariableNames', false));
abcR2_genes = table2cell(readtable('abcR2_genes.txt', 'ReadVariableNames', false));

% Count genes in the model
output_modelOverlap{1,1} = '';
output_modelOverlap{1,2} = 'Total_genes';
output_modelOverlap{1,3} = 'Genes_in_model';
output_modelOverlap{1,4} = 'Percent_in_model';
output_modelOverlap{2,1} = 'AbcR1';
output_modelOverlap{3,1} = 'AbcR2';
output_modelOverlap{2,2} = length(abcR1_genes);
output_modelOverlap{3,2} = length(abcR2_genes);
output_modelOverlap{2,3} = length(intersect(abcR1_genes, m.genes));
output_modelOverlap{3,3} = length(intersect(abcR2_genes, m.genes));
output_modelOverlap{2,4} = 100 * output_modelOverlap{2,3} / output_modelOverlap{2,2};
output_modelOverlap{3,4} = 100 * output_modelOverlap{3,3} / output_modelOverlap{3,2};
output_sharedGenes = length(intersect(abcR1_genes, abcR2_genes));

% Get just genes in the model
abcR1_genes = intersect(m.genes, abcR1_genes);
abcR2_genes = intersect(m.genes, abcR2_genes);

%% Test contribution of genes through an in silico BIOLOG analysis

% Define list of the biolog test compounds
biolog = {'EX_cpd00020_e0','EX_cpd00023_e0','EX_cpd00027_e0',...
    'EX_cpd00029_e0','EX_cpd00033_e0','EX_cpd00035_e0','EX_cpd00036_e0',...
    'EX_cpd00041_e0','EX_cpd00047_e0','EX_cpd00051_e0','EX_cpd00053_e0',...
    'EX_cpd00054_e0','EX_cpd00064_e0','EX_cpd00069_e0','EX_cpd00076_e0',...
    'EX_cpd00082_e0','EX_cpd00100_e0','EX_cpd00105_e0','EX_cpd00106_e0',...
    'EX_cpd00107_e0','EX_cpd00108_e0','EX_cpd00119_e0','EX_cpd00121_e0',...
    'EX_cpd00129_e0','EX_cpd00130_e0','EX_cpd00138_e0','EX_cpd00142_e0',...
    'EX_cpd00154_e0','EX_cpd00155_e0','EX_cpd00156_e0','EX_cpd00158_e0',...
    'EX_cpd00159_e0','EX_cpd00161_e0','EX_cpd00179_e0','EX_cpd00182_e0',...
    'EX_cpd00208_e0','EX_cpd00224_e0','EX_cpd00246_e0','EX_cpd00281_e0',...
    'EX_cpd00308_e0','EX_cpd00314_e0','EX_cpd00322_e0','EX_cpd00366_e0',...
    'EX_cpd00382_e0','EX_cpd00386_e0','EX_cpd00392_e0','EX_cpd00396_e0',...
    'EX_cpd00417_e0','EX_cpd00567_e0','EX_cpd00588_e0','EX_cpd00794_e0',...
    'EX_cpd00797_e0','EX_cpd00851_e0','EX_cpd01133_e0','EX_cpd01307_e0',...
    'EX_cpd02175_e0','EX_cpd03198_e0','EX_cpd05158_e0','EX_cpd11585_e0',...
    'EX_cpd11588_e0','EX_cpd11589_e0','EX_cpd11592_e0','EX_cpd00024_e0',...
    'EX_cpd00040_e0','EX_cpd00060_e0','EX_cpd00066_e0','EX_cpd00072_e0',...
    'EX_cpd00079_e0','EX_cpd00089_e0','EX_cpd00094_e0','EX_cpd00136_e0',...
    'EX_cpd00137_e0','EX_cpd00139_e0','EX_cpd00141_e0','EX_cpd00157_e0',...
    'EX_cpd00164_e0','EX_cpd00180_e0','EX_cpd00211_e0','EX_cpd00212_e0',...
    'EX_cpd00222_e0','EX_cpd00232_e0','EX_cpd00248_e0','EX_cpd00266_e0',...
    'EX_cpd00280_e0','EX_cpd00306_e0','EX_cpd00320_e0','EX_cpd00339_e0',...
    'EX_cpd00361_e0','EX_cpd00374_e0','EX_cpd00380_e0','EX_cpd00432_e0',...
    'EX_cpd00438_e0','EX_cpd00453_e0','EX_cpd00477_e0','EX_cpd00489_e0',...
    'EX_cpd00550_e0','EX_cpd00599_e0','EX_cpd00607_e0','EX_cpd00609_e0',...
    'EX_cpd00611_e0','EX_cpd00666_e0','EX_cpd00728_e0','EX_cpd00750_e0',...
    'EX_cpd01055_e0','EX_cpd01067_e0','EX_cpd01107_e0','EX_cpd01113_e0',...
    'EX_cpd01246_e0','EX_cpd01363_e0','EX_cpd01502_e0','EX_cpd01799_e0',...
    'EX_cpd02143_e0','EX_cpd02351_e0','EX_cpd02599_e0','EX_cpd03161_e0',...
    'EX_cpd03561_e0','EX_cpd03696_e0','EX_cpd03734_e0','EX_cpd03737_e0',...
    'EX_cpd05161_e0','EX_cpd05192_e0','EX_cpd05240_e0','EX_cpd09457_e0',...
    'EX_cpd10719_e0','EX_cpd11602_e0','EX_cpd11685_e0','EX_cpd11717_e0',...
    'EX_cpd11879_e0','EX_cpd13391_e0','EX_cpd13392_e0','EX_cpd16821_e0',...
    'EX_cpd00039_e0','EX_cpd00122_e0','EX_cpd00132_e0','EX_cpd00162_e0',...
    'EX_cpd00185_e0','EX_cpd00249_e0','EX_cpd00276_e0','EX_cpd00492_e0',...
    'EX_cpd00589_e0','EX_cpd00737_e0','EX_cpd00751_e0','EX_cpd00832_e0',...
    'EX_cpd01030_e0','EX_cpd01171_e0','EX_cpd01200_e0','EX_cpd01262_e0',...
    'EX_cpd02274_e0','EX_cpd03884_e0','EX_cpd04349_e0','EX_cpd11594_e0',...
    'EX_cpd11601_e0','EX_cpd11603_e0','EX_cpd11748_e0','EX_cpd00080_e0',...
    'EX_cpd00117_e0','EX_cpd00118_e0','EX_cpd00184_e0','EX_cpd00227_e0',...
    'EX_cpd01242_e0','EX_cpd01293_e0','EX_cpd00197_e0','EX_cpd01524_e0'};

% Prepare output matrix for initial BIOLOG
results = cell(length(biolog)+1,2);
results{1,1} = 'Exchange_rxn';
results{1,2} = 'Growth_rate';

% Run an initial BIOLOG to find compounds supporting growth
for n = 1:length(biolog)
    tmpTest = changeRxnBounds(m, biolog{n}, -5, 'l');
    growth = optimizeCbModel(tmpTest, 'max');
    results{n+1,2} = round(growth.f, 4);
    results{n+1,1} = biolog{n};
end

% Extract just the BIOLOG compounds supporting growth
biolog_subset = {};
for n = 2:length(results)
    if results{n,2} ~= 0
        biolog_subset{end+1,1} = results{n};
    end
end
biolog = biolog_subset;

% Prepare output matrixes
genesToExclude = {'smc00463';'smc00832';'smc03807';'smb21690';'smc00296';...
    'smc00362';'smc00704';'smc01362';'smc01375';'smc01720';'smc02089';...
    'smc02405';'smc02496';'smc02569';'smc02850';'smc00860';'smc02574'};
abcR1_genes2 = setdiff(abcR1_genes, genesToExclude);
abcR2_genes2 = setdiff(abcR2_genes, genesToExclude);
output_abcR1 = cell(length(biolog)+1,7);
output_abcR1{1,1} = 'Carbon_course';
output_abcR1{1,2} = 'Growth_rate_wt';
output_abcR1{1,3} = 'Growth_rate_mutant';
output_abcR1{1,4} = 'Total_flux_wt';
output_abcR1{1,5} = 'Total_flux_mutant';
output_abcR1{1,6} = 'Growth_rate_ratio';
output_abcR1{1,7} = 'Flux_ratio';
output_abcR2 = cell(length(biolog)+1,7);
output_abcR2{1,1} = 'Carbon_course';
output_abcR2{1,2} = 'Growth_rate_wt';
output_abcR2{1,3} = 'Growth_rate_mutant';
output_abcR2{1,4} = 'Total_flux_wt';
output_abcR2{1,5} = 'Total_flux_mutant';
output_abcR2{1,6} = 'Growth_rate_ratio';
output_abcR2{1,7} = 'Flux_ratio';

% Perform BIOLOG with mutagenesis for AbcR1
for i = 1:length(biolog)
    i
    tempModel = changeRxnBounds(m, biolog{i}, -5, 'l');
    sol_orig = optimizeCbModel(tempModel);
    [GeneClasses RxnClasses modelIrrevFM_orig] = pFBA(tempModel, 'skipClass', 1);
    output_abcR1{i+1,2} = sol_orig.f;
    output_abcR1{i+1,4} = modelIrrevFM_orig.lb(end);
    for j = 1:length(abcR1_genes)+1
        if j == length(abcR1_genes)+1
            tmpGenes = setdiff(abcR1_genes, {'smc02728'});
            [tmpTest, ~, constrRxnNames] = deleteModelGenes(tempModel, tmpGenes);
            tmpTest = removeRxns(tmpTest, constrRxnNames);
        else
            [tmpTest, ~, constrRxnNames] = deleteModelGenes(tempModel, abcR1_genes{j});
            tmpTest = removeRxns(tmpTest, constrRxnNames);
        end
        sol_test = optimizeCbModel(tmpTest);
        if sol_test.f ~= 0
            [GeneClasses RxnClasses modelIrrevFM_test] = pFBA(tmpTest, 'skipClass', 1);
        end
        if j == 1
            output_abcR1{i+1,3} = sol_test.f;
            if sol_test.f ~= 0
                output_abcR1{i+1,5} = modelIrrevFM_test.lb(end);
            else
                output_abcR1{i+1,5} = 0;
            end
        elseif sol_test.f < output_abcR1{i+1,2}
            output_abcR1{i+1,3} = sol_test.f;
            if sol_test.f ~= 0
                output_abcR1{i+1,5} = modelIrrevFM_test.lb(end);
            else
                output_abcR1{i+1,5} = 0;
            end
        elseif modelIrrevFM_test.lb(end) > output_abcR1{i+1,5}
            output_abcR1{i+1,5} = modelIrrevFM_test.lb(end);
        end
    end
    metabolite = strrep(biolog{i}, 'EX_', '');
    metabolite = strrep(metabolite, '_e0', '[e0]');
    output_abcR1{i+1,1} = cell2mat(m.metNames(findMetIDs(m, metabolite)));
    output_abcR1{i+1,6} = output_abcR1{i+1,3} / output_abcR1{i+1,2};
    output_abcR1{i+1,7} = output_abcR1{i+1,5} / output_abcR1{i+1,4};
end

% Perform BIOLOG with mutagenesis for AbcR2
for i = 1:length(biolog)
    i
    tempModel = changeRxnBounds(m, biolog{i}, -5, 'l');
    sol_orig = optimizeCbModel(tempModel);
    [GeneClasses RxnClasses modelIrrevFM_orig] = pFBA(tempModel, 'skipClass', 1);
    output_abcR2{i+1,2} = sol_orig.f;
    output_abcR2{i+1,4} = modelIrrevFM_orig.lb(end);
    for j = 1:length(abcR2_genes)+1
        if j == length(abcR2_genes)+1
            tmpGenes = setdiff(abcR2_genes, {'smc02363'});
            [tmpTest, ~, constrRxnNames] = deleteModelGenes(tempModel, tmpGenes);
            tmpTest = removeRxns(tmpTest, constrRxnNames);
        else
            [tmpTest, ~, constrRxnNames] = deleteModelGenes(tempModel, abcR2_genes{j});
            tmpTest = removeRxns(tmpTest, constrRxnNames);
        end
        sol_test = optimizeCbModel(tmpTest);
        if sol_test.f ~= 0
            [GeneClasses RxnClasses modelIrrevFM_test] = pFBA(tmpTest, 'skipClass', 1);
        end
        if j == 1
            output_abcR2{i+1,3} = sol_test.f;
            if sol_test.f ~= 0
                output_abcR2{i+1,5} = modelIrrevFM_test.lb(end);
            else
                output_abcR2{i+1,5} = 0;
            end
        elseif sol_test.f < output_abcR2{i+1,2}
            output_abcR2{i+1,3} = sol_test.f;
            if sol_test.f ~= 0
                output_abcR2{i+1,5} = modelIrrevFM_test.lb(end);
            else
                output_abcR2{i+1,5} = 0;
            end
        elseif modelIrrevFM_test.lb(end) > output_abcR2{i+1,5}
            output_abcR2{i+1,5} = modelIrrevFM_test.lb(end);
        end
    end
    metabolite = strrep(biolog{i}, 'EX_', '');
    metabolite = strrep(metabolite, '_e0', '[e0]');
    output_abcR2{i+1,1} = cell2mat(m.metNames(findMetIDs(m, metabolite)));
    output_abcR2{i+1,6} = output_abcR2{i+1,3} / output_abcR2{i+1,2};
    output_abcR2{i+1,7} = output_abcR2{i+1,5} / output_abcR2{i+1,4};
end

% Prepare output matrixes to repeat excluding Aap transporter
genesToExclude2 = {'smc02118';'smc02119';'smc02120';'smc02121'};
abcR1_genes2 = setdiff(abcR1_genes, genesToExclude2);
abcR2_genes2 = setdiff(abcR2_genes, genesToExclude2);
output_abcR1_2 = cell(length(biolog)+1,7);
output_abcR1_2{1,1} = 'Carbon_course';
output_abcR1_2{1,2} = 'Growth_rate_wt';
output_abcR1_2{1,3} = 'Growth_rate_mutant';
output_abcR1_2{1,4} = 'Total_flux_wt';
output_abcR1_2{1,5} = 'Total_flux_mutant';
output_abcR1_2{1,6} = 'Growth_rate_ratio';
output_abcR1_2{1,7} = 'Flux_ratio';
output_abcR2_2 = cell(length(biolog)+1,7);
output_abcR2_2{1,1} = 'Carbon_course';
output_abcR2_2{1,2} = 'Growth_rate_wt';
output_abcR2_2{1,3} = 'Growth_rate_mutant';
output_abcR2_2{1,4} = 'Total_flux_wt';
output_abcR2_2{1,5} = 'Total_flux_mutant';
output_abcR2_2{1,6} = 'Growth_rate_ratio';
output_abcR2_2{1,7} = 'Flux_ratio';

% Perform BIOLOG with mutagenesis for AbcR1, excluding broad Aap transport
for i = 1:length(biolog)
    i
    tempModel = changeRxnBounds(m, biolog{i}, -5, 'l');
    sol_orig = optimizeCbModel(tempModel);
    [GeneClasses RxnClasses modelIrrevFM_orig] = pFBA(tempModel, 'skipClass', 1);
    output_abcR1_2{i+1,2} = sol_orig.f;
    output_abcR1_2{i+1,4} = modelIrrevFM_orig.lb(end);
    for j = 1:length(abcR1_genes2)+1
        if j == length(abcR1_genes2)+1
            tmpGenes = setdiff(abcR1_genes2, {'smc02728'});
            [tmpTest, ~, constrRxnNames] = deleteModelGenes(tempModel, tmpGenes);
            tmpTest = removeRxns(tmpTest, constrRxnNames);
        else
            [tmpTest, ~, constrRxnNames] = deleteModelGenes(tempModel, abcR1_genes2{j});
            tmpTest = removeRxns(tmpTest, constrRxnNames);
        end
        sol_test = optimizeCbModel(tmpTest);
        if sol_test.f ~= 0
            [GeneClasses RxnClasses modelIrrevFM_test] = pFBA(tmpTest, 'skipClass', 1);
        end
        if j == 1
            output_abcR1_2{i+1,3} = sol_test.f;
            if sol_test.f ~= 0
                output_abcR1_2{i+1,5} = modelIrrevFM_test.lb(end);
            else
                output_abcR1_2{i+1,5} = 0;
            end
        elseif sol_test.f < output_abcR1_2{i+1,2}
            output_abcR1_2{i+1,3} = sol_test.f;
            if sol_test.f ~= 0
                output_abcR1_2{i+1,5} = modelIrrevFM_test.lb(end);
            else
                output_abcR1_2{i+1,5} = 0;
            end
        elseif modelIrrevFM_test.lb(end) > output_abcR1_2{i+1,5}
            output_abcR1_2{i+1,5} = modelIrrevFM_test.lb(end);
        end
    end
    metabolite = strrep(biolog{i}, 'EX_', '');
    metabolite = strrep(metabolite, '_e0', '[e0]');
    output_abcR1_2{i+1,1} = cell2mat(m.metNames(findMetIDs(m, metabolite)));
    output_abcR1_2{i+1,6} = output_abcR1_2{i+1,3} / output_abcR1_2{i+1,2};
    output_abcR1_2{i+1,7} = output_abcR1_2{i+1,5} / output_abcR1_2{i+1,4};
end

% Perform BIOLOG with mutagenesis for AbcR2, excluding broad Aap transport
for i = 1:length(biolog)
    i
    tempModel = changeRxnBounds(m, biolog{i}, -5, 'l');
    sol_orig = optimizeCbModel(tempModel);
    [GeneClasses RxnClasses modelIrrevFM_orig] = pFBA(tempModel, 'skipClass', 1);
    output_abcR2_2{i+1,2} = sol_orig.f;
    output_abcR2_2{i+1,4} = modelIrrevFM_orig.lb(end);
    for j = 1:length(abcR2_genes2)+1
        if j == length(abcR2_genes2)+1
            tmpGenes = setdiff(abcR2_genes2, {'smc02363'});
            [tmpTest, ~, constrRxnNames] = deleteModelGenes(tempModel, tmpGenes);
            tmpTest = removeRxns(tmpTest, constrRxnNames);
        else
            [tmpTest, ~, constrRxnNames] = deleteModelGenes(tempModel, abcR2_genes2{j});
            tmpTest = removeRxns(tmpTest, constrRxnNames);
        end
        sol_test = optimizeCbModel(tmpTest);
        if sol_test.f ~= 0
            [GeneClasses RxnClasses modelIrrevFM_test] = pFBA(tmpTest, 'skipClass', 1);
        end
        if j == 1
            output_abcR2_2{i+1,3} = sol_test.f;
            if sol_test.f ~= 0
                output_abcR2_2{i+1,5} = modelIrrevFM_test.lb(end);
            else
                output_abcR2_2{i+1,5} = 0;
            end
        elseif sol_test.f < output_abcR2_2{i+1,2}
            output_abcR2_2{i+1,3} = sol_test.f;
            if sol_test.f ~= 0
                output_abcR2_2{i+1,5} = modelIrrevFM_test.lb(end);
            else
                output_abcR2_2{i+1,5} = 0;
            end
        elseif modelIrrevFM_test.lb(end) > output_abcR2_2{i+1,5}
            output_abcR2_2{i+1,5} = modelIrrevFM_test.lb(end);
        end
    end
    metabolite = strrep(biolog{i}, 'EX_', '');
    metabolite = strrep(metabolite, '_e0', '[e0]');
    output_abcR2_2{i+1,1} = cell2mat(m.metNames(findMetIDs(m, metabolite)));
    output_abcR2_2{i+1,6} = output_abcR2_2{i+1,3} / output_abcR2_2{i+1,2};
    output_abcR2_2{i+1,7} = output_abcR2_2{i+1,5} / output_abcR2_2{i+1,4};
end

%% Test contribution of genes to growth in soil

% Set base soil environment
m = changeRxnBounds(m, EX_list, 0, 'l');
SoilBase = { 'EX_cpd00001_e0', 'EX_cpd00007_e0', 'EX_cpd00011_e0', 'EX_cpd00030_e0', 'EX_cpd00034_e0', 'EX_cpd00058_e0', 'EX_cpd00063_e0', 'EX_cpd00067_e0', 'EX_cpd00099_e0', 'EX_cpd00104_e0', 'EX_cpd00149_e0', 'EX_cpd00205_e0', 'EX_cpd00254_e0', 'EX_cpd00971_e0', 'EX_cpd10515_e0', 'EX_cpd10516_e0', 'EX_cpd00048_e0', 'EX_cpd00009_e0' };
SoilBase2 = { 'EX_cpd00013_e0', 'EX_cpd00209_e0' };
sinoBulk = changeRxnBounds(m, SoilBase, -15, 'l');
sinoBulk = changeRxnBounds(sinoBulk, SoilBase2, -7.5, 'l');
sinoRhizo = changeRxnBounds(m, SoilBase, -15, 'l');
sinoRhizo = changeRxnBounds(sinoRhizo, SoilBase2, -7.5, 'l');

% Define the bulk soil
sinoBulk = changeRxnBounds(sinoBulk, 'EX_cpd00224_e0', -0.28889705, 'l');
sinoBulk = changeRxnBounds(sinoBulk, 'EX_cpd00108_e0', -0.25290619, 'l');
sinoBulk = changeRxnBounds(sinoBulk, 'EX_cpd00027_e0', -0.61972444, 'l');
sinoBulk = changeRxnBounds(sinoBulk, 'EX_cpd00138_e0', -0.25405670, 'l');
sinoBulk = changeRxnBounds(sinoBulk, 'EX_cpd00396_e0', -0.13913636, 'l');
sinoBulk = changeRxnBounds(sinoBulk, 'EX_cpd00154_e0', -0.21280795, 'l');
sinoBulk = changeRxnBounds(sinoBulk, 'EX_cpd00105_e0', -0.01862144, 'l');
sinoBulk = changeRxnBounds(sinoBulk, 'EX_cpd00076_e0', -0, 'l');
sinoBulk = changeRxnBounds(sinoBulk, 'EX_cpd00382_e0', -0, 'l');
sinoBulk = changeRxnBounds(sinoBulk, 'EX_cpd01133_e0', -0, 'l');
sinoBulk = changeRxnBounds(sinoBulk, 'EX_cpd00036_e0', -0.00562450, 'l');
sinoBulk = changeRxnBounds(sinoBulk, 'EX_cpd00130_e0', -0.03649016, 'l');
sinoBulk = changeRxnBounds(sinoBulk, 'EX_cpd00041_e0', -0, 'l');
sinoBulk = changeRxnBounds(sinoBulk, 'EX_cpd00161_e0', -0.00681750, 'l');
sinoBulk = changeRxnBounds(sinoBulk, 'EX_cpd00054_e0', -0, 'l');
sinoBulk = changeRxnBounds(sinoBulk, 'EX_cpd00023_e0', -0, 'l');
sinoBulk = changeRxnBounds(sinoBulk, 'EX_cpd00129_e0', -0.01102953, 'l');
sinoBulk = changeRxnBounds(sinoBulk, 'EX_cpd00033_e0', -0.00681750, 'l');
sinoBulk = changeRxnBounds(sinoBulk, 'EX_cpd00035_e0', -0.02780553, 'l');
sinoBulk = changeRxnBounds(sinoBulk, 'EX_cpd00156_e0', -0.02928849, 'l');
sinoBulk = changeRxnBounds(sinoBulk, 'EX_cpd00084_e0', -0.00681750, 'l');
sinoBulk = changeRxnBounds(sinoBulk, 'EX_cpd00322_e0', -0.01992730, 'l');
sinoBulk = changeRxnBounds(sinoBulk, 'EX_cpd00107_e0', -0.03596182, 'l');
sinoBulk = changeRxnBounds(sinoBulk, 'EX_cpd00069_e0', -0.00681750, 'l');
sinoBulk = changeRxnBounds(sinoBulk, 'EX_cpd00281_e0', -0, 'l');
sinoBulk = changeRxnBounds(sinoBulk, 'EX_cpd00064_e0', -0.00681750, 'l');
sinoBulk = changeRxnBounds(sinoBulk, 'EX_cpd00119_e0', -0.00681750, 'l');
sinoBulk = changeRxnBounds(sinoBulk, 'EX_cpd00051_e0', -0.00681750, 'l');
sinoBulk = changeRxnBounds(sinoBulk, 'EX_cpd00851_e0', -0, 'l');

% Define the rhizosphere
sinoRhizo = changeRxnBounds(sinoRhizo, 'EX_cpd00224_e0', -0.26974143, 'l');
sinoRhizo = changeRxnBounds(sinoRhizo, 'EX_cpd00108_e0', -0.18317325, 'l');
sinoRhizo = changeRxnBounds(sinoRhizo, 'EX_cpd00027_e0', -0.04098397, 'l');
sinoRhizo = changeRxnBounds(sinoRhizo, 'EX_cpd00138_e0', -0.05436649, 'l');
sinoRhizo = changeRxnBounds(sinoRhizo, 'EX_cpd00396_e0', -0.02927426, 'l');
sinoRhizo = changeRxnBounds(sinoRhizo, 'EX_cpd00154_e0', -0.04600242, 'l');
sinoRhizo = changeRxnBounds(sinoRhizo, 'EX_cpd00105_e0', -0, 'l');
sinoRhizo = changeRxnBounds(sinoRhizo, 'EX_cpd00076_e0', -0.02049199, 'l');
sinoRhizo = changeRxnBounds(sinoRhizo, 'EX_cpd00382_e0', -0.01024599, 'l');
sinoRhizo = changeRxnBounds(sinoRhizo, 'EX_cpd01133_e0', -0.03073798, 'l');
sinoRhizo = changeRxnBounds(sinoRhizo, 'EX_cpd00036_e0', -0.12240603, 'l');
sinoRhizo = changeRxnBounds(sinoRhizo, 'EX_cpd00130_e0', -0.79413596, 'l');
sinoRhizo = changeRxnBounds(sinoRhizo, 'EX_cpd00041_e0', -0.03205557, 'l');
sinoRhizo = changeRxnBounds(sinoRhizo, 'EX_cpd00161_e0', -0.00961667, 'l');
sinoRhizo = changeRxnBounds(sinoRhizo, 'EX_cpd00054_e0', -0.01004986, 'l');
sinoRhizo = changeRxnBounds(sinoRhizo, 'EX_cpd00023_e0', -0.02833020, 'l');
sinoRhizo = changeRxnBounds(sinoRhizo, 'EX_cpd00129_e0', -0, 'l');
sinoRhizo = changeRxnBounds(sinoRhizo, 'EX_cpd00033_e0', -0.00693094, 'l');
sinoRhizo = changeRxnBounds(sinoRhizo, 'EX_cpd00035_e0', -0.00823049, 'l');
sinoRhizo = changeRxnBounds(sinoRhizo, 'EX_cpd00156_e0', -0.00337883, 'l');
sinoRhizo = changeRxnBounds(sinoRhizo, 'EX_cpd00084_e0', -0, 'l');
sinoRhizo = changeRxnBounds(sinoRhizo, 'EX_cpd00322_e0', -0.00186269, 'l');
sinoRhizo = changeRxnBounds(sinoRhizo, 'EX_cpd00107_e0', -0.00303228, 'l');
sinoRhizo = changeRxnBounds(sinoRhizo, 'EX_cpd00069_e0', -0.00233919, 'l');
sinoRhizo = changeRxnBounds(sinoRhizo, 'EX_cpd00281_e0', -0, 'l');
sinoRhizo = changeRxnBounds(sinoRhizo, 'EX_cpd00064_e0', -0.00831712, 'l');
sinoRhizo = changeRxnBounds(sinoRhizo, 'EX_cpd00119_e0', -0.00506825, 'l');
sinoRhizo = changeRxnBounds(sinoRhizo, 'EX_cpd00051_e0', -0.00948672, 'l');
sinoRhizo = changeRxnBounds(sinoRhizo, 'EX_cpd00851_e0', -0.26974144, 'l');

% Test growth in bulk soil - abcR1
sol_orig = optimizeCbModel(sinoBulk);
[GeneClasses RxnClasses modelIrrevFM_orig] = pFBA(sinoBulk, 'skipClass', 1);
output_abcR1{length(biolog)+2,2} = sol_orig.f;
output_abcR1{length(biolog)+2,4} = modelIrrevFM_orig.lb(end);
for i = 1:length(abcR1_genes)+1
    i
    if i == length(abcR1_genes)+1
        tmpGenes = setdiff(abcR1_genes, {'smc02728'});
        [tmpTest, ~, constrRxnNames] = deleteModelGenes(sinoBulk, tmpGenes);
        tmpTest = removeRxns(tmpTest, constrRxnNames);
    else
        [tmpTest, ~, constrRxnNames] = deleteModelGenes(sinoBulk, abcR1_genes{i});
        tmpTest = removeRxns(tmpTest, constrRxnNames);
    end
    sol_test = optimizeCbModel(tmpTest);
    if sol_test.f ~= 0
        [GeneClasses RxnClasses modelIrrevFM_test] = pFBA(tmpTest, 'skipClass', 1);
    end
    if i == 1
        output_abcR1{length(biolog)+2,3} = sol_test.f;
        if sol_test.f ~= 0
            output_abcR1{length(biolog)+2,5} = modelIrrevFM_test.lb(end);
        else
            output_abcR1{length(biolog)+2,5} = 0;
        end
    elseif sol_test.f < output_abcR1{length(biolog)+2,2}
        output_abcR1{length(biolog)+2,3} = sol_test.f;
        if sol_test.f ~= 0
            output_abcR1{length(biolog)+2,5} = modelIrrevFM_test.lb(end);
        else
            output_abcR1{length(biolog)+2,5} = 0;
        end
    elseif modelIrrevFM_test.lb(end) > output_abcR1{length(biolog)+2,5}
        output_abcR1{length(biolog)+2,5} = modelIrrevFM_test.lb(end);
    end
end
output_abcR1{length(biolog)+2,6} = output_abcR1{length(biolog)+2,3} / output_abcR1{length(biolog)+2,2};
output_abcR1{length(biolog)+2,7} = output_abcR1{length(biolog)+2,5} / output_abcR1{length(biolog)+2,4};
output_abcR1{length(biolog)+2,1} = 'Bulk_soil';

% Test growth in bulk soil - abcR2
sol_orig = optimizeCbModel(sinoBulk);
[GeneClasses RxnClasses modelIrrevFM_orig] = pFBA(sinoBulk, 'skipClass', 1);
output_abcR2{length(biolog)+2,2} = sol_orig.f;
output_abcR2{length(biolog)+2,4} = modelIrrevFM_orig.lb(end);
for i = 1:length(abcR2_genes)+1
    i
    if i == length(abcR2_genes)+1
        [tmpTest, ~, constrRxnNames] = deleteModelGenes(sinoBulk, abcR2_genes);
        tmpTest = removeRxns(tmpTest, constrRxnNames);
    else
        [tmpTest, ~, constrRxnNames] = deleteModelGenes(sinoBulk, abcR2_genes{i});
        tmpTest = removeRxns(tmpTest, constrRxnNames);
    end
    sol_test = optimizeCbModel(tmpTest);
    if sol_test.f ~= 0
        [GeneClasses RxnClasses modelIrrevFM_test] = pFBA(tmpTest, 'skipClass', 1);
    end
    if i == 1
        output_abcR2{length(biolog)+2,3} = sol_test.f;
        if sol_test.f ~= 0
            output_abcR2{length(biolog)+2,5} = modelIrrevFM_test.lb(end);
        else
            output_abcR2{length(biolog)+2,5} = 0;
        end
    elseif sol_test.f < output_abcR2{length(biolog)+2,2}
        output_abcR2{length(biolog)+2,3} = sol_test.f;
        if sol_test.f ~= 0
            output_abcR2{length(biolog)+2,5} = modelIrrevFM_test.lb(end);
        else
            output_abcR2{length(biolog)+2,5} = 0;
        end
    elseif modelIrrevFM_test.lb(end) > output_abcR2{length(biolog)+2,5}
        output_abcR2{length(biolog)+2,5} = modelIrrevFM_test.lb(end);
    end
end
output_abcR2{length(biolog)+2,6} = output_abcR2{length(biolog)+2,3} / output_abcR2{length(biolog)+2,2};
output_abcR2{length(biolog)+2,7} = output_abcR2{length(biolog)+2,5} / output_abcR2{length(biolog)+2,4};
output_abcR2{length(biolog)+2,1} = 'Bulk_soil';

% Test growth in rhizosphere - abcR1
sol_orig = optimizeCbModel(sinoRhizo);
[GeneClasses RxnClasses modelIrrevFM_orig] = pFBA(sinoRhizo, 'skipClass', 1);
output_abcR1{length(biolog)+3,2} = sol_orig.f;
output_abcR1{length(biolog)+3,4} = modelIrrevFM_orig.lb(end);
for i = 1:length(abcR1_genes)+1
    i
    if i == length(abcR1_genes)+1
        tmpGenes = setdiff(abcR1_genes, {'smc02728'});
        [tmpTest, ~, constrRxnNames] = deleteModelGenes(sinoRhizo, abcR1_genes);
        tmpTest = removeRxns(tmpTest, constrRxnNames);
    else
        [tmpTest, ~, constrRxnNames] = deleteModelGenes(sinoRhizo, abcR1_genes{i});
        tmpTest = removeRxns(tmpTest, constrRxnNames);
    end
    sol_test = optimizeCbModel(tmpTest);
    if sol_test.f ~= 0
        [GeneClasses RxnClasses modelIrrevFM_test] = pFBA(tmpTest, 'skipClass', 1);
    end
    if i == 1
        output_abcR1{length(biolog)+3,3} = sol_test.f;
        if sol_test.f ~= 0
            output_abcR1{length(biolog)+3,5} = modelIrrevFM_test.lb(end);
        else
            output_abcR1{length(biolog)+3,5} = 0;
        end
    elseif sol_test.f < output_abcR1{length(biolog)+3,2}
        output_abcR1{length(biolog)+3,3} = sol_test.f;
        if sol_test.f ~= 0
            output_abcR1{length(biolog)+3,5} = modelIrrevFM_test.lb(end);
        else
            output_abcR1{length(biolog)+3,5} = 0;
        end
    elseif modelIrrevFM_test.lb(end) > output_abcR1{length(biolog)+3,5}
        output_abcR1{length(biolog)+3,5} = modelIrrevFM_test.lb(end);
    end
end
output_abcR1{length(biolog)+3,6} = output_abcR1{length(biolog)+3,3} / output_abcR1{length(biolog)+3,2};
output_abcR1{length(biolog)+3,7} = output_abcR1{length(biolog)+3,5} / output_abcR1{length(biolog)+3,4};
output_abcR1{length(biolog)+3,1} = 'Rhizosphere';

% Test growth in rhizosphere - abcR2
sol_orig = optimizeCbModel(sinoRhizo);
[GeneClasses RxnClasses modelIrrevFM_orig] = pFBA(sinoRhizo, 'skipClass', 1);
output_abcR2{length(biolog)+3,2} = sol_orig.f;
output_abcR2{length(biolog)+3,4} = modelIrrevFM_orig.lb(end);
for i = 1:length(abcR2_genes)+1
    i
    if i == length(abcR2_genes)+1
        [tmpTest, ~, constrRxnNames] = deleteModelGenes(sinoRhizo, abcR2_genes);
        tmpTest = removeRxns(tmpTest, constrRxnNames);
    else
        [tmpTest, ~, constrRxnNames] = deleteModelGenes(sinoRhizo, abcR2_genes{i});
        tmpTest = removeRxns(tmpTest, constrRxnNames);
    end
    sol_test = optimizeCbModel(tmpTest);
    if sol_test.f ~= 0
        [GeneClasses RxnClasses modelIrrevFM_test] = pFBA(tmpTest, 'skipClass', 1);
    end
    if i == 1
        output_abcR2{length(biolog)+3,3} = sol_test.f;
        if sol_test.f ~= 0
            output_abcR2{length(biolog)+3,5} = modelIrrevFM_test.lb(end);
        else
            output_abcR2{length(biolog)+3,5} = 0;
        end
    elseif sol_test.f < output_abcR2{length(biolog)+3,2}
        output_abcR2{length(biolog)+3,3} = sol_test.f;
        if sol_test.f ~= 0
            output_abcR2{length(biolog)+3,5} = modelIrrevFM_test.lb(end);
        else
            output_abcR2{length(biolog)+3,5} = 0;
        end
    elseif modelIrrevFM_test.lb(end) > output_abcR2{length(biolog)+3,5}
        output_abcR2{length(biolog)+3,5} = modelIrrevFM_test.lb(end);
    end
end
output_abcR2{length(biolog)+3,6} = output_abcR2{length(biolog)+3,3} / output_abcR2{length(biolog)+3,2};
output_abcR2{length(biolog)+3,7} = output_abcR2{length(biolog)+3,5} / output_abcR2{length(biolog)+3,4};
output_abcR2{length(biolog)+3,1} = 'Rhizosphere';

% Test growth in bulk soil - abcR1, excluding Aap
sol_orig = optimizeCbModel(sinoBulk);
[GeneClasses RxnClasses modelIrrevFM_orig] = pFBA(sinoBulk, 'skipClass', 1);
output_abcR1_2{length(biolog)+2,2} = sol_orig.f;
output_abcR1_2{length(biolog)+2,4} = modelIrrevFM_orig.lb(end);
for i = 1:length(abcR1_genes2)+1
    i
    if i == length(abcR1_genes2)+1
        tmpGenes = setdiff(abcR1_genes2, {'smc02728'});
        [tmpTest, ~, constrRxnNames] = deleteModelGenes(sinoBulk, tmpGenes);
        tmpTest = removeRxns(tmpTest, constrRxnNames);
    else
        [tmpTest, ~, constrRxnNames] = deleteModelGenes(sinoBulk, abcR1_genes2{i});
        tmpTest = removeRxns(tmpTest, constrRxnNames);
    end
    sol_test = optimizeCbModel(tmpTest);
    if sol_test.f ~= 0
        [GeneClasses RxnClasses modelIrrevFM_test] = pFBA(tmpTest, 'skipClass', 1);
    end
    if i == 1
        output_abcR1_2{length(biolog)+2,3} = sol_test.f;
        if sol_test.f ~= 0
            output_abcR1_2{length(biolog)+2,5} = modelIrrevFM_test.lb(end);
        else
            output_abcR1_2{length(biolog)+2,5} = 0;
        end
    elseif sol_test.f < output_abcR1_2{length(biolog)+2,2}
        output_abcR1_2{length(biolog)+2,3} = sol_test.f;
        if sol_test.f ~= 0
            output_abcR1_2{length(biolog)+2,5} = modelIrrevFM_test.lb(end);
        else
            output_abcR1_2{length(biolog)+2,5} = 0;
        end
    elseif modelIrrevFM_test.lb(end) > output_abcR1_2{length(biolog)+2,5}
        output_abcR1_2{length(biolog)+2,5} = modelIrrevFM_test.lb(end);
    end
end
output_abcR1_2{length(biolog)+2,6} = output_abcR1_2{length(biolog)+2,3} / output_abcR1_2{length(biolog)+2,2};
output_abcR1_2{length(biolog)+2,7} = output_abcR1_2{length(biolog)+2,5} / output_abcR1_2{length(biolog)+2,4};
output_abcR1_2{length(biolog)+2,1} = 'Bulk_soil';

% Test growth in bulk soil - abcR2, excluding Aap
sol_orig = optimizeCbModel(sinoBulk);
[GeneClasses RxnClasses modelIrrevFM_orig] = pFBA(sinoBulk, 'skipClass', 1);
output_abcR2_2{length(biolog)+2,2} = sol_orig.f;
output_abcR2_2{length(biolog)+2,4} = modelIrrevFM_orig.lb(end);
for i = 1:length(abcR2_genes2)+1
    i
    if i == length(abcR2_genes2)+1
        [tmpTest, ~, constrRxnNames] = deleteModelGenes(sinoBulk, abcR2_genes2);
        tmpTest = removeRxns(tmpTest, constrRxnNames);
    else
        [tmpTest, ~, constrRxnNames] = deleteModelGenes(sinoBulk, abcR2_genes2{i});
        tmpTest = removeRxns(tmpTest, constrRxnNames);
    end
    sol_test = optimizeCbModel(tmpTest);
    if sol_test.f ~= 0
        [GeneClasses RxnClasses modelIrrevFM_test] = pFBA(tmpTest, 'skipClass', 1);
    end
    if i == 1
        output_abcR2_2{length(biolog)+2,3} = sol_test.f;
        if sol_test.f ~= 0
            output_abcR2_2{length(biolog)+2,5} = modelIrrevFM_test.lb(end);
        else
            output_abcR2_2{length(biolog)+2,5} = 0;
        end
    elseif sol_test.f < output_abcR2_2{length(biolog)+2,2}
        output_abcR2_2{length(biolog)+2,3} = sol_test.f;
        if sol_test.f ~= 0
            output_abcR2_2{length(biolog)+2,5} = modelIrrevFM_test.lb(end);
        else
            output_abcR2_2{length(biolog)+2,5} = 0;
        end
    elseif modelIrrevFM_test.lb(end) > output_abcR2_2{length(biolog)+2,5}
        output_abcR2_2{length(biolog)+2,5} = modelIrrevFM_test.lb(end);
    end
end
output_abcR2_2{length(biolog)+2,6} = output_abcR2_2{length(biolog)+2,3} / output_abcR2_2{length(biolog)+2,2};
output_abcR2_2{length(biolog)+2,7} = output_abcR2_2{length(biolog)+2,5} / output_abcR2_2{length(biolog)+2,4};
output_abcR2_2{length(biolog)+2,1} = 'Bulk_soil';

% Test growth in rhizosphere - abcR1, excluding Aap
sol_orig = optimizeCbModel(sinoRhizo);
[GeneClasses RxnClasses modelIrrevFM_orig] = pFBA(sinoRhizo, 'skipClass', 1);
output_abcR1_2{length(biolog)+3,2} = sol_orig.f;
output_abcR1_2{length(biolog)+3,4} = modelIrrevFM_orig.lb(end);
for i = 1:length(abcR1_genes2)+1
    i
    if i == length(abcR1_genes2)+1
        tmpGenes = setdiff(abcR1_genes2, {'smc02728'});
        [tmpTest, ~, constrRxnNames] = deleteModelGenes(sinoRhizo, abcR1_genes2);
        tmpTest = removeRxns(tmpTest, constrRxnNames);
    else
        [tmpTest, ~, constrRxnNames] = deleteModelGenes(sinoRhizo, abcR1_genes2{i});
        tmpTest = removeRxns(tmpTest, constrRxnNames);
    end
    sol_test = optimizeCbModel(tmpTest);
    if sol_test.f ~= 0
        [GeneClasses RxnClasses modelIrrevFM_test] = pFBA(tmpTest, 'skipClass', 1);
    end
    if i == 1
        output_abcR1_2{length(biolog)+3,3} = sol_test.f;
        if sol_test.f ~= 0
            output_abcR1_2{length(biolog)+3,5} = modelIrrevFM_test.lb(end);
        else
            output_abcR1_2{length(biolog)+3,5} = 0;
        end
    elseif sol_test.f < output_abcR1_2{length(biolog)+3,2}
        output_abcR1_2{length(biolog)+3,3} = sol_test.f;
        if sol_test.f ~= 0
            output_abcR1_2{length(biolog)+3,5} = modelIrrevFM_test.lb(end);
        else
            output_abcR1_2{length(biolog)+3,5} = 0;
        end
    elseif modelIrrevFM_test.lb(end) > output_abcR1_2{length(biolog)+3,5}
        output_abcR1_2{length(biolog)+3,5} = modelIrrevFM_test.lb(end);
    end
end
output_abcR1_2{length(biolog)+3,6} = output_abcR1_2{length(biolog)+3,3} / output_abcR1_2{length(biolog)+3,2};
output_abcR1_2{length(biolog)+3,7} = output_abcR1_2{length(biolog)+3,5} / output_abcR1_2{length(biolog)+3,4};
output_abcR1_2{length(biolog)+3,1} = 'Rhizosphere';

% Test growth in rhizosphere - abcR2, excluding Aap
sol_orig = optimizeCbModel(sinoRhizo);
[GeneClasses RxnClasses modelIrrevFM_orig] = pFBA(sinoRhizo, 'skipClass', 1);
output_abcR2_2{length(biolog)+3,2} = sol_orig.f;
output_abcR2_2{length(biolog)+3,4} = modelIrrevFM_orig.lb(end);
for i = 1:length(abcR2_genes2)+1
    i
    if i == length(abcR2_genes2)+1
        [tmpTest, ~, constrRxnNames] = deleteModelGenes(sinoRhizo, abcR2_genes2);
        tmpTest = removeRxns(tmpTest, constrRxnNames);
    else
        [tmpTest, ~, constrRxnNames] = deleteModelGenes(sinoRhizo, abcR2_genes2{i});
        tmpTest = removeRxns(tmpTest, constrRxnNames);
    end
    sol_test = optimizeCbModel(tmpTest);
    if sol_test.f ~= 0
        [GeneClasses RxnClasses modelIrrevFM_test] = pFBA(tmpTest, 'skipClass', 1);
    end
    if i == 1
        output_abcR2_2{length(biolog)+3,3} = sol_test.f;
        if sol_test.f ~= 0
            output_abcR2_2{length(biolog)+3,5} = modelIrrevFM_test.lb(end);
        else
            output_abcR2_2{length(biolog)+3,5} = 0;
        end
    elseif sol_test.f < output_abcR2_2{length(biolog)+3,2}
        output_abcR2_2{length(biolog)+3,3} = sol_test.f;
        if sol_test.f ~= 0
            output_abcR2_2{length(biolog)+3,5} = modelIrrevFM_test.lb(end);
        else
            output_abcR2_2{length(biolog)+3,5} = 0;
        end
    elseif modelIrrevFM_test.lb(end) > output_abcR2_2{length(biolog)+3,5}
        output_abcR2_2{length(biolog)+3,5} = modelIrrevFM_test.lb(end);
    end
end
output_abcR2_2{length(biolog)+3,6} = output_abcR2_2{length(biolog)+3,3} / output_abcR2_2{length(biolog)+3,2};
output_abcR2_2{length(biolog)+3,7} = output_abcR2_2{length(biolog)+3,5} / output_abcR2_2{length(biolog)+3,4};
output_abcR2_2{length(biolog)+3,1} = 'Rhizosphere';

%% Clean workspace and save

% Clean and save
clearvars -except output_*
save('iGD1348_output.mat');
writetable(cell2table(output_abcR1),'output_iGD1348_abcR1.csv');
writetable(cell2table(output_abcR2),'output_iGD1348_abcR2.csv');
